# Supplementary material for: Dual-channel mechano-phosphorescence: a combined locking effect with twisted molecular structures and robust interactions
Source: Light Sci Appl. 2024 Apr 8;13:85. doi: 10.1038/s41377-024-01421-5 (PMC11001961; doi:10.1038/s41377-024-01421-5)
Supplement: Supplementary file 2 — CIF file for o-TATP [file 41377_2024_1421_MOESM2_ESM.cif]

data_211012WHL1_0m
_audit_creation_date               2021-10-14
_audit_creation_method
;
Olex2 1.3
(compiled 2020.11.12 svn.r5f609507 for OlexSys, GUI svn.r6226)
;
_audit_contact_author_address      ?
_audit_contact_author_email        ?
_audit_contact_author_name         ''
_audit_contact_author_phone        ?
_publ_contact_author_id_orcid      ?
_publ_section_references
;
Bourhis, L.J., Dolomanov, O.V., Gildea, R.J., Howard, J.A.K., Puschmann, H.
 (2015). Acta Cryst. A71, 59-75.

Dolomanov, O.V., Bourhis, L.J., Gildea, R.J, Howard, J.A.K. & Puschmann, H.
 (2009), J. Appl. Cryst. 42, 339-341.

Sheldrick, G.M. (2015). Acta Cryst. A71, 3-8.
;
_chemical_formula_moiety           'C30 H24 N P'
_chemical_formula_sum              'C30 H24 N P'
_chemical_formula_weight           429.505
loop_
  _atom_type_symbol
  _atom_type_scat_dispersion_real
  _atom_type_scat_dispersion_imag
  _atom_type_scat_Cromer_Mann_a1
  _atom_type_scat_Cromer_Mann_a2
  _atom_type_scat_Cromer_Mann_a3
  _atom_type_scat_Cromer_Mann_a4
  _atom_type_scat_Cromer_Mann_b1
  _atom_type_scat_Cromer_Mann_b2
  _atom_type_scat_Cromer_Mann_b3
  _atom_type_scat_Cromer_Mann_b4
  _atom_type_scat_Cromer_Mann_c
  _atom_type_scat_source
  _atom_type_scat_dispersion_source
 H 0.00000 0.00000 0.49300 0.32291 0.14019 0.04081 10.51090 26.12570 3.14236
 57.79970 0.0030380000826
 'International Tables Volume C Table 6.1.1.4 (pp. 500-502)'
 'Henke, Gullikson and Davis, At. Data and Nucl. Data Tables, 1993, 54, 2'
 C 0.00347 0.00161 2.31000 1.02000 1.58860 0.86500 20.84390 10.20750 0.56870
 51.65120 0.215599998832
 'International Tables Volume C Table 6.1.1.4 (pp. 500-502)'
 'Henke, Gullikson and Davis, At. Data and Nucl. Data Tables, 1993, 54, 2'
 N 0.00653 0.00323 12.21260 3.13220 2.01250 1.16630 0.00570 9.89330 28.99750
 0.58260 -11.5290002823
 'International Tables Volume C Table 6.1.1.4 (pp. 500-502)'
 'Henke, Gullikson and Davis, At. Data and Nucl. Data Tables, 1993, 54, 2'
 P 0.10434 0.09671 6.43450 4.17910 1.78000 1.49080 1.90670 27.15700 0.52600
 68.16450 1.11489999294
 'International Tables Volume C Table 6.1.1.4 (pp. 500-502)'
 'Henke, Gullikson and Davis, At. Data and Nucl. Data Tables, 1993, 54, 2'

_space_group_crystal_system        'triclinic'
_space_group_IT_number             2
_space_group_name_H-M_alt          'P -1'
_space_group_name_Hall             '-P 1'
loop_
  _space_group_symop_id
  _space_group_symop_operation_xyz
 1 x,y,z
 2 -x,-y,-z

_symmetry_Int_Tables_number        2
_cell_length_a                     10.3035(15)
_cell_length_b                     10.9790(16)
_cell_length_c                     11.2307(17)
_cell_angle_alpha                  111.798(2)
_cell_angle_beta                   102.043(2)
_cell_angle_gamma                  98.741(2)
_cell_volume                       1116.2(3)
_cell_formula_units_Z              2
_cell_measurement_reflns_used      2425
_cell_measurement_temperature      100.15
_cell_measurement_theta_max        27.66
_cell_measurement_theta_min        3.00
_exptl_absorpt_coefficient_mu      0.141
_exptl_absorpt_correction_T_max    0.7456
_exptl_absorpt_correction_T_min    0.6457
_exptl_absorpt_correction_type     none
_exptl_absorpt_process_details
;
SADABS-2014/5 (Bruker,2014/5) was used for absorption correction.
wR2(int) was 0.0589 before and 0.0349 after correction.
The Ratio of minimum to maximum transmission is 0.8660.
The \l/2 correction factor is 0.00150.
;
_exptl_crystal_density_diffrn      1.278
_exptl_crystal_density_meas        .
_exptl_crystal_description         block
_exptl_crystal_F_000               452.367
_exptl_crystal_size_max            0.5
_exptl_crystal_size_mid            0.4
_exptl_crystal_size_min            0.2
_diffrn_reflns_av_R_equivalents    0.0232
_diffrn_reflns_av_unetI/netI       0.0520
_diffrn_reflns_Laue_measured_fraction_full  0.9921
_diffrn_reflns_Laue_measured_fraction_max  0.9361
_diffrn_reflns_limit_h_max         12
_diffrn_reflns_limit_h_min         -13
_diffrn_reflns_limit_k_max         14
_diffrn_reflns_limit_k_min         -8
_diffrn_reflns_limit_l_max         13
_diffrn_reflns_limit_l_min         -14
_diffrn_reflns_number              6841
_diffrn_reflns_point_group_measured_fraction_full  0.9921
_diffrn_reflns_point_group_measured_fraction_max  0.9361
_diffrn_reflns_theta_full          25.2417
_diffrn_reflns_theta_max           27.76
_diffrn_reflns_theta_min           2.04
_diffrn_ambient_temperature        100.15
_diffrn_measured_fraction_theta_full  0.9921
_diffrn_measured_fraction_theta_max  0.9361
_diffrn_measurement_device_type    'CCD area detector'
_diffrn_measurement_method         'phi and omega scans'
_diffrn_radiation_monochromator    graphite
_diffrn_radiation_type             'Mo K\a'
_diffrn_radiation_wavelength       0.71073
_diffrn_source_current             30.0
_diffrn_source_power               1.5
_diffrn_source_voltage             50.0
_reflns_Friedel_coverage           0.0
_reflns_limit_h_max                13
_reflns_limit_h_min                -13
_reflns_limit_k_max                12
_reflns_limit_k_min                -14
_reflns_limit_l_max                14
_reflns_limit_l_min                0
_reflns_number_gt                  3915
_reflns_number_total               4935
_reflns_threshold_expression       I>=2u(I)
_computing_cell_refinement         'SAINT v8.34A (Bruker, 2013)'
_computing_data_reduction          'SAINT v8.34A (Bruker, 2013)'
_computing_molecular_graphics      'Olex2 1.3 (Dolomanov et al., 2009)'
_computing_publication_material    'Olex2 1.3 (Dolomanov et al., 2009)'
_computing_structure_refinement    'olex2.refine 1.3 (Bourhis et al., 2015)'
_computing_structure_solution      'SHELXT 2018/2 (Sheldrick, 2018)'
_refine_diff_density_max           0.9254
_refine_diff_density_min           -0.5387
_refine_diff_density_rms           0.0796
_refine_ls_d_res_high              0.7630
_refine_ls_d_res_low               9.9832
_refine_ls_goodness_of_fit_ref     1.0483
_refine_ls_hydrogen_treatment      constr
_refine_ls_matrix_type             full
_refine_ls_number_constraints      48
_refine_ls_number_parameters       289
_refine_ls_number_reflns           4935
_refine_ls_number_restraints       0
_refine_ls_R_factor_all            0.0633
_refine_ls_R_factor_gt             0.0486
_refine_ls_restrained_S_all        1.0483
_refine_ls_shift/su_max            0.0003
_refine_ls_shift/su_mean           0.0000
_refine_ls_structure_factor_coef   Fsqd
_refine_ls_weighting_details      
 'w=1/[\s^2^(Fo^2^)+(0.0650P)^2^+0.4429P] where P=(Fo^2^+2Fc^2^)/3'
_refine_ls_weighting_scheme        calc
_refine_ls_wR_factor_gt            0.1227
_refine_ls_wR_factor_ref           0.1337
_olex2_refinement_description
;
1. Fixed Uiso
 At 1.2 times of:
  All C(H) groups
2.a Aromatic/amide H refined with riding coordinates:
 C20(H20), C5(H5), C14(H14), C4(H4), C8(H8), C9(H9), C18(H18), C10(H10),
 C3(H3), C30(H30), C24(H24), C2(H2), C12(H12), C22(H22), C11(H11), C15(H15),
 C26(H26), C16(H16), C17(H17), C21(H21), C29(H29), C23(H23), C27(H27), C28(H28)
;
_atom_sites_solution_primary       dual
loop_
  _atom_site_label
  _atom_site_type_symbol
  _atom_site_fract_x
  _atom_site_fract_y
  _atom_site_fract_z
  _atom_site_U_iso_or_equiv
  _atom_site_adp_type
  _atom_site_occupancy
  _atom_site_refinement_flags_posn
 P1 P 0.66062(5) 0.47710(5) 0.41097(5) 0.01761(14) Uani 1.000000 .
 N1 N 0.51666(15) 0.23384(15) 0.15357(16) 0.0169(3) Uani 1.000000 .
 C19 C 0.72369(19) 0.39178(19) 0.51523(19) 0.0176(4) Uani 1.000000 .
 C20 C 0.80894(19) 0.30448(18) 0.48430(19) 0.0175(4) Uani 1.000000 .
 H20 H 0.84175(19) 0.29117(18) 0.40853(19) 0.0210(5) Uiso 1.000000 R
 C7 C 0.51780(18) 0.13475(18) 0.20738(18) 0.0164(4) Uani 1.000000 .
 C5 C 0.86333(19) 0.46903(19) 0.26917(19) 0.0189(4) Uani 1.000000 .
 H5 H 0.92215(19) 0.54361(19) 0.34741(19) 0.0227(5) Uiso 1.000000 R
 C13 C 0.39661(18) 0.25504(18) 0.08656(18) 0.0161(4) Uani 1.000000 .
 C14 C 0.26681(19) 0.16863(19) 0.05291(19) 0.0185(4) Uani 1.000000 .
 H14 H 0.25775(19) 0.09530(19) 0.07870(19) 0.0222(5) Uiso 1.000000 R
 C1 C 0.64857(18) 0.30128(18) 0.15337(19) 0.0162(4) Uani 1.000000 .
 C4 C 0.90844(19) 0.4187(2) 0.1566(2) 0.0193(4) Uani 1.000000 .
 H4 H 0.99778(19) 0.4583(2) 0.1581(2) 0.0231(5) Uiso 1.000000 R
 C6 C 0.73221(19) 0.41144(19) 0.26915(18) 0.0167(4) Uani 1.000000 .
 C8 C 0.60650(19) 0.05065(18) 0.18254(19) 0.0179(4) Uani 1.000000 .
 H8 H 0.66315(19) 0.05755(18) 0.12738(19) 0.0214(5) Uiso 1.000000 R
 C9 C 0.6129(2) -0.04330(19) 0.23771(19) 0.0191(4) Uani 1.000000 .
 H9 H 0.6747(2) -0.09938(19) 0.22119(19) 0.0230(5) Uiso 1.000000 R
 C25 C 0.7730(2) 0.65005(19) 0.50282(19) 0.0194(4) Uani 1.000000 .
 C18 C 0.4053(2) 0.36326(19) 0.0483(2) 0.0201(4) Uani 1.000000 .
 H18 H 0.4917(2) 0.42459(19) 0.0721(2) 0.0242(5) Uiso 1.000000 R
 C10 C 0.5293(2) -0.0553(2) 0.31678(19) 0.0220(4) Uani 1.000000 .
 H10 H 0.5324(2) -0.1205(2) 0.35341(19) 0.0264(5) Uiso 1.000000 R
 C3 C 0.8227(2) 0.3104(2) 0.04171(19) 0.0204(4) Uani 1.000000 .
 H3 H 0.8534(2) 0.2761(2) -0.03552(19) 0.0245(5) Uiso 1.000000 R
 C30 C 0.8663(2) 0.6982(2) 0.6292(2) 0.0219(4) Uani 1.000000 .
 H30 H 0.8787(2) 0.6385(2) 0.6715(2) 0.0262(5) Uiso 1.000000 R
 C24 C 0.6780(2) 0.4107(2) 0.6283(2) 0.0221(4) Uani 1.000000 .
 H24 H 0.6198(2) 0.4697(2) 0.6506(2) 0.0265(5) Uiso 1.000000 R
 C2 C 0.69219(19) 0.2521(2) 0.03914(19) 0.0197(4) Uani 1.000000 .
 H2 H 0.63297(19) 0.1790(2) -0.04011(19) 0.0236(5) Uiso 1.000000 R
 C12 C 0.4358(2) 0.1244(2) 0.28942(19) 0.0206(4) Uani 1.000000 .
 H12 H 0.3765(2) 0.1828(2) 0.30911(19) 0.0247(5) Uiso 1.000000 R
 C22 C 0.7998(2) 0.2564(2) 0.6753(2) 0.0235(4) Uani 1.000000 .
 H22 H 0.8251(2) 0.2096(2) 0.7291(2) 0.0282(5) Uiso 1.000000 R
 C11 C 0.4411(2) 0.0288(2) 0.3420(2) 0.0233(4) Uani 1.000000 .
 H11 H 0.3836(2) 0.0207(2) 0.3961(2) 0.0280(5) Uiso 1.000000 R
 C15 C 0.1517(2) 0.1900(2) -0.0179(2) 0.0235(4) Uani 1.000000 .
 H15 H 0.0643(2) 0.1311(2) -0.0395(2) 0.0282(5) Uiso 1.000000 R
 C26 C 0.7568(2) 0.7403(2) 0.4429(2) 0.0240(4) Uani 1.000000 .
 H26 H 0.6925(2) 0.7096(2) 0.3573(2) 0.0288(5) Uiso 1.000000 R
 C16 C 0.1616(2) 0.2955(2) -0.0577(2) 0.0257(5) Uani 1.000000 .
 H16 H 0.0823(2) 0.3084(2) -0.1075(2) 0.0308(5) Uiso 1.000000 R
 C17 C 0.2889(2) 0.3816(2) -0.0238(2) 0.0237(4) Uani 1.000000 .
 H17 H 0.2969(2) 0.4545(2) -0.0502(2) 0.0284(5) Uiso 1.000000 R
 C21 C 0.8461(2) 0.23690(19) 0.5639(2) 0.0207(4) Uani 1.000000 .
 H21 H 0.9035(2) 0.17699(19) 0.5418(2) 0.0248(5) Uiso 1.000000 R
 C29 C 0.9420(2) 0.8337(2) 0.6944(2) 0.0252(4) Uani 1.000000 .
 H29 H 1.0045(2) 0.8657(2) 0.7812(2) 0.0302(5) Uiso 1.000000 R
 C23 C 0.7169(2) 0.3442(2) 0.7083(2) 0.0248(4) Uani 1.000000 .
 H23 H 0.6865(2) 0.3589(2) 0.7857(2) 0.0298(5) Uiso 1.000000 R
 C27 C 0.8339(2) 0.8746(2) 0.5075(2) 0.0255(5) Uani 1.000000 .
 H27 H 0.8232(2) 0.9344(2) 0.4651(2) 0.0306(5) Uiso 1.000000 R
 C28 C 0.9262(2) 0.9209(2) 0.6334(2) 0.0253(5) Uani 1.000000 .
 H28 H 0.9785(2) 1.0126(2) 0.6776(2) 0.0303(5) Uiso 1.000000 R

loop_
  _atom_site_aniso_label
  _atom_site_aniso_U_11
  _atom_site_aniso_U_22
  _atom_site_aniso_U_33
  _atom_site_aniso_U_12
  _atom_site_aniso_U_13
  _atom_site_aniso_U_23
 P1 0.0167(3) 0.0176(3) 0.0167(3) 0.00483(19) 0.00340(19) 0.00567(19)
 N1 0.0137(8) 0.0164(8) 0.0201(8) 0.0010(6) 0.0037(6) 0.0088(6)
 C19 0.0159(9) 0.0148(9) 0.0177(9) 0.0007(7) 0.0023(7) 0.0045(7)
 C20 0.0177(9) 0.0154(9) 0.0169(9) 0.0028(7) 0.0049(7) 0.0047(7)
 C7 0.0156(9) 0.0128(8) 0.0155(9) -0.0013(7) 0.0002(7) 0.0042(7)
 C5 0.0169(9) 0.0166(9) 0.0191(9) 0.0020(7) -0.0007(7) 0.0069(8)
 C13 0.0153(9) 0.0163(9) 0.0137(9) 0.0028(7) 0.0035(7) 0.0038(7)
 C14 0.0181(9) 0.0173(9) 0.0187(9) 0.0023(7) 0.0055(8) 0.0067(8)
 C1 0.0138(9) 0.0165(9) 0.0208(9) 0.0044(7) 0.0044(7) 0.0105(8)
 C4 0.0144(9) 0.0223(10) 0.0238(10) 0.0043(7) 0.0050(8) 0.0129(8)
 C6 0.0182(9) 0.0171(9) 0.0171(9) 0.0063(7) 0.0048(7) 0.0090(7)
 C8 0.0175(9) 0.0147(9) 0.0174(9) 0.0017(7) 0.0033(7) 0.0042(7)
 C9 0.0203(10) 0.0144(9) 0.0179(9) 0.0037(7) 0.0006(8) 0.0045(7)
 C25 0.0208(10) 0.0160(9) 0.0200(10) 0.0070(7) 0.0063(8) 0.0048(8)
 C18 0.0168(9) 0.0181(9) 0.0237(10) 0.0023(7) 0.0048(8) 0.0081(8)
 C10 0.0245(10) 0.0203(10) 0.0179(10) 0.0007(8) -0.0000(8) 0.0097(8)
 C3 0.0216(10) 0.0263(10) 0.0177(9) 0.0082(8) 0.0078(8) 0.0121(8)
 C30 0.0238(10) 0.0194(10) 0.0200(10) 0.0078(8) 0.0036(8) 0.0062(8)
 C24 0.0221(10) 0.0204(10) 0.0230(10) 0.0065(8) 0.0087(8) 0.0067(8)
 C2 0.0187(9) 0.0201(9) 0.0165(9) 0.0021(7) 0.0016(8) 0.0066(8)
 C12 0.0186(9) 0.0209(10) 0.0204(10) 0.0046(8) 0.0047(8) 0.0072(8)
 C22 0.0274(11) 0.0183(10) 0.0210(10) -0.0001(8) 0.0029(8) 0.0086(8)
 C11 0.0223(10) 0.0281(11) 0.0182(10) 0.0025(8) 0.0059(8) 0.0098(8)
 C15 0.0148(9) 0.0258(11) 0.0246(11) 0.0006(8) 0.0036(8) 0.0076(9)
 C26 0.0270(11) 0.0206(10) 0.0217(10) 0.0073(8) 0.0026(8) 0.0079(8)
 C16 0.0183(10) 0.0317(11) 0.0285(11) 0.0104(8) 0.0034(8) 0.0144(9)
 C17 0.0227(10) 0.0245(10) 0.0300(11) 0.0103(8) 0.0089(9) 0.0157(9)
 C21 0.0217(10) 0.0152(9) 0.0220(10) 0.0033(7) 0.0037(8) 0.0062(8)
 C29 0.0239(10) 0.0231(10) 0.0195(10) 0.0039(8) 0.0030(8) 0.0018(8)
 C23 0.0263(11) 0.0272(11) 0.0189(10) 0.0014(8) 0.0085(8) 0.0083(8)
 C27 0.0302(11) 0.0191(10) 0.0285(11) 0.0078(8) 0.0084(9) 0.0109(9)
 C28 0.0260(11) 0.0170(10) 0.0278(11) 0.0043(8) 0.0098(9) 0.0032(8)

loop_
  _geom_bond_atom_site_label_1
  _geom_bond_atom_site_label_2
  _geom_bond_distance
  _geom_bond_site_symmetry_2
  _geom_bond_publ_flag
 P1 C19 1.831(2) . ?
 P1 C6 1.8438(19) . ?
 P1 C25 1.841(2) . ?
 N1 C7 1.428(2) . ?
 N1 C13 1.407(2) . ?
 N1 C1 1.446(2) . ?
 C19 C20 1.395(3) . ?
 C19 C24 1.401(3) . ?
 C20 C21 1.390(3) . ?
 C7 C8 1.392(3) . ?
 C7 C12 1.396(3) . ?
 C5 C4 1.387(3) . ?
 C5 C6 1.402(3) . ?
 C13 C14 1.403(3) . ?
 C13 C18 1.402(3) . ?
 C14 C15 1.387(3) . ?
 C1 C6 1.394(3) . ?
 C1 C2 1.393(3) . ?
 C4 C3 1.387(3) . ?
 C8 C9 1.389(3) . ?
 C9 C10 1.385(3) . ?
 C25 C30 1.391(3) . ?
 C25 C26 1.400(3) . ?
 C18 C17 1.387(3) . ?
 C10 C11 1.389(3) . ?
 C3 C2 1.389(3) . ?
 C30 C29 1.399(3) . ?
 C24 C23 1.388(3) . ?
 C12 C11 1.384(3) . ?
 C22 C21 1.385(3) . ?
 C22 C23 1.383(3) . ?
 C15 C16 1.386(3) . ?
 C26 C27 1.393(3) . ?
 C16 C17 1.380(3) . ?
 C29 C28 1.379(3) . ?
 C27 C28 1.386(3) . ?

loop_
  _geom_angle_atom_site_label_1
  _geom_angle_atom_site_label_2
  _geom_angle_atom_site_label_3
  _geom_angle
  _geom_angle_site_symmetry_1
  _geom_angle_site_symmetry_3
  _geom_angle_publ_flag
 C6 P1 C19 102.65(9) . . ?
 C25 P1 C19 102.52(9) . . ?
 C25 P1 C6 100.50(9) . . ?
 C13 N1 C7 124.09(15) . . ?
 C1 N1 C7 116.03(14) . . ?
 C1 N1 C13 119.30(15) . . ?
 C20 C19 P1 123.50(14) . . ?
 C24 C19 P1 117.74(15) . . ?
 C24 C19 C20 118.69(18) . . ?
 C21 C20 C19 120.27(18) . . ?
 C8 C7 N1 119.53(16) . . ?
 C12 C7 N1 121.21(17) . . ?
 C12 C7 C8 119.20(17) . . ?
 C6 C5 C4 120.96(17) . . ?
 C14 C13 N1 122.03(17) . . ?
 C18 C13 N1 119.84(16) . . ?
 C18 C13 C14 118.11(17) . . ?
 C15 C14 C13 120.19(18) . . ?
 C6 C1 N1 119.47(16) . . ?
 C2 C1 N1 119.48(16) . . ?
 C2 C1 C6 121.01(17) . . ?
 C3 C4 C5 119.80(17) . . ?
 C5 C6 P1 123.87(14) . . ?
 C1 C6 P1 117.80(14) . . ?
 C1 C6 C5 118.29(17) . . ?
 C9 C8 C7 120.57(18) . . ?
 C10 C9 C8 120.11(18) . . ?
 C30 C25 P1 124.67(15) . . ?
 C26 C25 P1 116.77(15) . . ?
 C26 C25 C30 118.47(18) . . ?
 C17 C18 C13 120.62(18) . . ?
 C11 C10 C9 119.37(18) . . ?
 C2 C3 C4 120.28(18) . . ?
 C29 C30 C25 120.57(19) . . ?
 C23 C24 C19 120.73(19) . . ?
 C3 C2 C1 119.63(17) . . ?
 C11 C12 C7 119.80(19) . . ?
 C23 C22 C21 120.00(19) . . ?
 C12 C11 C10 120.92(19) . . ?
 C16 C15 C14 121.29(18) . . ?
 C27 C26 C25 120.73(19) . . ?
 C17 C16 C15 118.76(18) . . ?
 C16 C17 C18 121.00(19) . . ?
 C22 C21 C20 120.37(19) . . ?
 C28 C29 C30 120.31(19) . . ?
 C22 C23 C24 119.92(19) . . ?
 C28 C27 C26 120.07(19) . . ?
 C27 C28 C29 119.85(19) . . ?

loop_
  _geom_torsion_atom_site_label_1
  _geom_torsion_atom_site_label_2
  _geom_torsion_atom_site_label_3
  _geom_torsion_atom_site_label_4
  _geom_torsion
  _geom_torsion_site_symmetry_1
  _geom_torsion_site_symmetry_2
  _geom_torsion_site_symmetry_3
  _geom_torsion_site_symmetry_4
  _geom_torsion_publ_flag
 P1 C19 C20 C21 -176.11(15) . . . . ?
 P1 C19 C24 C23 177.08(14) . . . . ?
 P1 C6 C5 C4 -176.76(15) . . . . ?
 P1 C6 C1 N1 -6.80(16) . . . . ?
 P1 C6 C1 C2 175.59(14) . . . . ?
 P1 C25 C30 C29 -176.37(17) . . . . ?
 P1 C25 C26 C27 177.63(15) . . . . ?
 N1 C7 C8 C9 177.73(16) . . . . ?
 N1 C7 C12 C11 -178.83(17) . . . . ?
 N1 C13 C14 C15 -177.40(18) . . . . ?
 N1 C13 C18 C17 176.70(18) . . . . ?
 N1 C1 C6 C5 175.68(16) . . . . ?
 N1 C1 C2 C3 -175.39(17) . . . . ?
 C19 C20 C21 C22 -0.6(2) . . . . ?
 C19 C24 C23 C22 -1.0(2) . . . . ?
 C20 C21 C22 C23 -0.4(2) . . . . ?
 C7 C8 C9 C10 0.9(2) . . . . ?
 C7 C12 C11 C10 1.5(2) . . . . ?
 C5 C4 C3 C2 -0.2(2) . . . . ?
 C5 C6 C1 C2 -1.9(2) . . . . ?
 C13 C14 C15 C16 0.4(2) . . . . ?
 C13 C18 C17 C16 1.1(2) . . . . ?
 C14 C15 C16 C17 -1.0(2) . . . . ?
 C1 C2 C3 C4 -1.1(2) . . . . ?
 C8 C9 C10 C11 -1.1(2) . . . . ?
 C9 C10 C11 C12 -0.1(2) . . . . ?
 C25 C30 C29 C28 -0.8(2) . . . . ?
 C25 C26 C27 C28 -1.1(2) . . . . ?
 C18 C17 C16 C15 0.3(2) . . . . ?
 C30 C29 C28 C27 0.7(2) . . . . ?
 C24 C23 C22 C21 1.2(2) . . . . ?
 C26 C27 C28 C29 0.3(2) . . . . ?

loop_
  _diffrn_refln_index_h
  _diffrn_refln_index_k
  _diffrn_refln_index_l
  _diffrn_refln_intensity_net
  _diffrn_refln_intensity_u
 2 0 0 2148.58 57.59
 -3 0 0 224.28 7.6
 3 0 0 207.88 7.3
 -4 0 0 295.77 10.3
 4 0 0 307.27 10.1
 -5 0 0 157.98 7
 5 0 0 166.98 6.8
 -6 0 0 246.18 9.7
 6 0 0 208.58 8.9
 7 0 0 15.9 2.8
 -8 0 0 6.7 2.5
 8 0 0 9.7 2.6
 -9 0 0 129.49 8
 9 0 0 110.89 7.3
 -10 0 0 31.5 5.1
 10 0 0 36.4 5
 11 0 0 -1.9 2.2
 -11 1 0 57.19 7.2
 10 -1 0 56.19 6.1
 -10 1 0 55.09 6.4
 9 -1 0 61.09 5.2
 -9 1 0 55.49 5.4
 8 -1 0 159.18 7.8
 -8 1 0 150.28 7.7
 -8 1 0 151.28 8.6
 7 -1 0 357.06 12.7
 -7 1 0 350.66 12.9
 -7 1 0 349.37 13.8
 6 -1 0 102.19 5.2
 -6 1 0 100.49 5.9
 -6 1 0 107.89 5.5
 5 -1 0 1399.96 38.8
 -5 1 0 1370.06 39.2
 4 -1 0 12.1 1.5
 -4 1 0 13.3 1.8
 3 -1 0 47.2 2.3
 -3 1 0 51.49 2.7
 2 -1 0 5676.13 153.08
 -2 1 0 5939.61 153.68
 1 1 0 241.78 7.4
 2 1 0 2866.51 76.69
 -3 -1 0 2629.94 72.09
 3 1 0 2731.33 72.69
 -4 -1 0 266.67 9.1
 4 1 0 249.08 9.3
 -5 -1 0 33.5 2.9
 5 1 0 19.7 2.7
 -6 -1 0 313.97 11.5
 6 1 0 292.17 11.6
 -7 -1 0 291.37 12
 7 1 0 331.47 12.6
 -8 -1 0 143.09 8
 8 1 0 139.89 7.9
 9 1 0 209.78 10.6
 10 1 0 12.6 3.7
 11 1 0 91.59 7.7
 12 1 0 4 3.3
 -12 2 0 178.48 11.9
 -11 2 0 75.39 8.4
 -10 2 0 145.19 9.5
 -9 2 0 187.38 10.5
 8 -2 0 1.2 1.5
 -8 2 0 0.2 1.6
 -8 2 0 -0.9 1.8
 7 -2 0 24.3 2.8
 -7 2 0 27.3 3.9
 -7 2 0 32.7 3.7
 6 -2 0 220.98 8.3
 -6 2 0 238.28 9.1
 5 -2 0 56.39 3.1
 -5 2 0 65.39 3.9
 4 -2 0 25.4 1.7
 -4 2 0 24.3 2.2
 3 -2 0 2382.06 63.09
 -3 2 0 2365.26 64.39
 -2 2 0 1382.36 38
 -1 2 0 708.83 20.3
 -1 2 0 723.23 19.2
 0 2 0 915.01 24.8
 0 2 0 902.01 25.4
 1 2 0 6145.48 167.98
 1 2 0 6378.26 165.98
 2 2 0 576.74 18.1
 2 2 0 648.84 18.2
 -3 -2 0 1673.93 45.5
 3 2 0 1627.84 46.1
 3 2 0 1689.53 46.5
 -4 -2 0 672.33 20.2
 4 2 0 691.93 21.3
 -5 -2 0 147.99 6.4
 5 2 0 136.59 6.9
 -6 -2 0 -1 1.3
 6 2 0 -1 1.4
 -7 -2 0 201.88 9.4
 7 2 0 221.98 10.2
 8 2 0 5.2 2.3
 9 2 0 250.57 12.3
 10 2 0 11.6 3.8
 11 2 0 186.28 11.4
 12 2 0 93.99 9.8
 -13 3 0 -0.5 3.1
 -12 3 0 85.99 8.6
 -11 3 0 89.39 8.2
 -10 3 0 75.99 7.2
 -9 3 0 202.68 11
 -9 3 0 190.08 9.6
 -8 3 0 11.7 2.8
 -8 3 0 13.7 3.3
 7 -3 0 655.73 19.5
 -7 3 0 634.94 21
 6 -3 0 138.69 5.4
 -6 3 0 138.29 6.7
 5 -3 0 689.73 19.8
 -5 3 0 714.23 21.6
 -4 3 0 574.14 17.9
 -3 3 0 14.6 1.9
 -2 3 0 168.18 6.5
 -1 3 0 107.79 4.9
 -1 3 0 113.49 3.8
 0 3 0 189.78 6.3
 0 3 0 189.98 7.2
 1 3 0 60.49 3.7
 1 3 0 59.39 3.2
 2 3 0 664.13 20.5
 2 3 0 693.33 20.4
 -3 -3 0 184.68 6.7
 3 3 0 183.48 7.6
 3 3 0 180.08 7.4
 -4 -3 0 476.25 15
 4 3 0 511.15 16.5
 4 3 0 448.86 15.6
 -5 -3 0 76.99 4.6
 5 3 0 84.59 5.5
 6 3 0 229.88 10.5
 7 3 0 44.5 5
 8 3 0 4.7 2.6
 9 3 0 0.1 2.5
 10 3 0 238.78 13
 11 3 0 3.3 3.4
 -13 4 0 23.4 5.7
 -12 4 0 3.9 3.4
 -11 4 0 104.79 9
 -10 4 0 -0.1 2.1
 -9 4 0 243.78 12.6
 -9 4 0 236.18 11
 -8 4 0 55.19 4.9
 -7 4 0 157.48 7.9
 -6 4 0 87.69 5.4
 -6 4 0 94.89 4.2
 -5 4 0 198.58 5.8
 -5 4 0 186.38 8.1
 -4 4 0 435.26 14.6
 -3 4 0 182.18 7.6
 -2 4 0 11.7 1
 -2 4 0 12.9 2.1
 -1 4 0 53.99 3.8
 -1 4 0 56.99 2.6
 0 4 0 86.79 3.9
 0 4 0 84.59 4.9
 1 4 0 496.55 15.4
 1 4 0 493.95 16.1
 2 4 0 5.3 1.7
 2 4 0 6 1.6
 3 4 0 294.47 11.3
 3 4 0 306.37 11.4
 4 4 0 529.05 18.2
 4 4 0 575.94 18.9
 5 4 0 70.99 5.2
 5 4 0 65.79 5.3
 6 4 0 857.21 28.2
 7 4 0 51.79 5.8
 8 4 0 145.49 9.2
 9 4 0 12.6 3.9
 10 4 0 84.89 9.1
 -13 5 0 17.7 5.2
 -12 5 0 17.9 5
 -11 5 0 53.69 7.7
 -10 5 0 -0.2 2
 -10 5 0 1.1 2.5
 -9 5 0 81.69 6.4
 -8 5 0 36.1 4.5
 -7 5 0 15.8 3
 -6 5 0 473.55 16.7
 -5 5 0 3.8 1.9
 -3 5 0 150.98 7.2
 -2 5 0 13.4 1.3
 -2 5 0 12.1 2.5
 -1 5 0 1129.49 31.3
 -1 5 0 1113.19 33.3
 0 5 0 233.98 8.4
 0 5 0 238.08 9.8
 1 5 0 528.65 17.8
 1 5 0 533.55 16.9
 2 5 0 48.3 4.4
 2 5 0 48.1 3.7
 3 5 0 53.79 4.4
 3 5 0 64.99 5.1
 4 5 0 436.56 15.9
 4 5 0 415.96 15.7
 5 5 0 451.05 17
 5 5 0 448.46 16.8
 6 5 0 245.18 11.7
 7 5 0 236.08 11.9
 8 5 0 8.5 3.4
 9 5 0 76.59 8.4
 10 5 0 165.08 17.4
 -12 6 0 6.7 4
 -11 6 0 3.3 2.7
 -10 6 0 63.69 7.7
 -10 6 0 72.29 7.4
 -9 6 0 44.2 5.4
 -8 6 0 216.78 10.7
 -7 6 0 25.6 3.9
 -6 6 0 252.27 11.1
 -5 6 0 0.4 1.7
 -4 6 0 57.09 5
 -3 6 0 74.19 5.3
 -3 6 0 74.29 2.9
 -2 6 0 246.18 8
 -2 6 0 244.38 10.6
 -1 6 0 266.67 9.3
 -1 6 0 276.17 11.5
 0 6 0 18.8 2.5
 0 6 0 23.6 3.6
 1 6 0 82.99 5.9
 1 6 0 78.69 4.8
 2 6 0 110.29 6.1
 2 6 0 101.99 6.8
 3 6 0 2.8 2.4
 3 6 0 2.5 1.7
 4 6 0 35.6 4.6
 4 6 0 41.1 4.6
 5 6 0 155.68 8.9
 5 6 0 146.19 8.6
 6 6 0 2.3 2.3
 7 6 0 56.39 6.8
 8 6 0 131.49 9.6
 9 6 0 2.4 3.4
 -12 7 0 21.3 5.7
 -11 7 0 154.98 11.6
 -10 7 0 72.59 8
 -9 7 0 -2.1 2.4
 -8 7 0 3 2.8
 -7 7 0 13.7 3.6
 -6 7 0 94.09 6.9
 -5 7 0 215.88 10.5
 -4 7 0 1.2 2.1
 -3 7 0 212.28 10.3
 -2 7 0 107.39 4.7
 -2 7 0 117.49 7.4
 -1 7 0 50.49 3.4
 -1 7 0 42 5.1
 0 7 0 8 1.9
 0 7 0 9.7 3.2
 1 7 0 102.19 7.4
 1 7 0 106.39 5.9
 2 7 0 123.49 8.2
 2 7 0 134.19 7.2
 3 7 0 16.7 3.9
 3 7 0 16.4 3.3
 4 7 0 18.1 3.6
 4 7 0 15.4 3.7
 5 7 0 126.49 8.5
 5 7 0 125.39 8.2
 6 7 0 102.59 7.8
 7 7 0 3.8 3.1
 8 7 0 39.2 6.7
 -12 8 0 2.9 3.3
 -11 8 0 171.08 11.8
 -11 8 0 163.18 12.1
 -10 8 0 34.5 6.3
 -9 8 0 198.98 11.7
 -8 8 0 2.9 3.1
 -7 8 0 133.19 8.8
 -6 8 0 22.4 4.2
 -5 8 0 132.59 8.6
 -4 8 0 102.39 7.9
 -3 8 0 105.19 7.6
 -2 8 0 79.29 7.2
 -1 8 0 44.1 5.7
 -1 8 0 43.4 3.5
 0 8 0 27.4 4.9
 0 8 0 32.2 3.6
 1 8 0 348.77 13.4
 1 8 0 359.36 15.4
 2 8 0 7.5 2.3
 2 8 0 1.7 2.7
 3 8 0 6.7 3.2
 3 8 0 0.1 1.7
 4 8 0 32.6 5
 4 8 0 36.1 5.1
 5 8 0 28.5 4.9
 6 8 0 18.4 4.5
 7 8 0 5.5 3.4
 -11 9 0 3.2 3.1
 -11 9 0 -5.4 3.5
 -10 9 0 6.2 4.3
 -9 9 0 13.5 4.8
 -8 9 0 15.4 4.7
 -7 9 0 141.89 10
 -6 9 0 177.08 10.9
 -5 9 0 307.07 14.8
 -4 9 0 59.09 6.8
 -3 9 0 214.98 11.8
 -2 9 0 -1.6 2.5
 -1 9 0 10.3 3.8
 0 9 0 169.28 10.5
 1 9 0 22 4.5
 1 9 0 14 2.8
 2 9 0 112.69 8.6
 2 9 0 103.69 6.8
 3 9 0 92.89 7
 3 9 0 88.09 8
 4 9 0 88.69 7.2
 4 9 0 99.49 8.3
 5 9 0 119.29 8.7
 6 9 0 3.9 3.2
 -10 10 0 22.9 6.1
 -9 10 0 20.5 5.5
 -8 10 0 135.19 10.6
 -7 10 0 75.19 8.4
 -6 10 0 139.99 10.2
 -5 10 0 389.06 18
 -4 10 0 47.7 7.1
 -3 10 0 2.3 3.9
 -2 10 0 246.28 13.3
 -1 10 0 70.29 7.7
 0 10 0 36.7 6.4
 1 10 0 105.19 9.1
 2 10 0 6.2 2.7
 2 10 0 6.6 3.4
 3 10 0 2.5 2.9
 3 10 0 4.9 2.8
 4 10 0 9.5 3.4
 5 10 0 23.7 5.1
 -9 11 0 3.8 4.9
 -8 11 0 115.29 10.8
 -7 11 0 -2.7 3.7
 -6 11 0 368.76 18.4
 -5 11 0 10.5 4.5
 -4 11 0 50.79 7.6
 -3 11 0 43 7
 -2 11 0 9.6 4.2
 -1 11 0 9 4.6
 0 11 0 103.29 9.5
 1 11 0 157.98 11.4
 2 11 0 105.79 9.7
 3 11 0 16.2 4.8
 4 11 0 44.5 6.2
 -8 12 0 22.6 6.8
 -7 12 0 1.9 4.8
 -6 12 0 24.7 6.7
 -5 12 0 191.88 13.7
 -4 12 0 49.7 8.4
 -3 12 0 29.9 6.2
 -2 12 0 146.49 11.7
 -1 12 0 425.76 20.6
 0 12 0 -2.9 3.3
 1 12 0 62.59 8.3
 2 12 0 5.1 4.2
 -6 13 0 197.18 14.6
 -5 13 0 4.3 4.5
 -4 13 0 18.7 6.1
 -3 13 0 0.1 3.7
 -2 13 0 2.4 4.5
 -1 13 0 19.4 6.1
 1 13 -1 83.19 10.1
 0 13 -1 8.1 4.8
 -1 13 -1 13 5.3
 -2 13 -1 116.09 12
 -3 13 -1 -4.7 3.7
 -4 13 -1 39.5 8
 -5 13 -1 83.89 10.2
 -6 13 -1 1.3 5.4
 2 12 -1 6.2 3.7
 1 12 -1 134.19 11
 0 12 -1 65.39 8.5
 -1 12 -1 156.28 11.7
 -2 12 -1 77.89 9.3
 -3 12 -1 -1.2 3.8
 -4 12 -1 43.5 7.2
 -5 12 -1 54.59 7.9
 -6 12 -1 119.19 10.9
 -7 12 -1 -1.7 3.6
 -8 12 -1 -1.7 4.3
 5 11 -1 39.1 6.4
 4 11 -1 180.08 10.6
 3 11 -1 36.8 5.2
 2 11 -1 61.19 7.8
 1 11 -1 74.09 8.1
 0 11 -1 118.39 9.4
 -1 11 -1 4.6 4
 -2 11 -1 65.09 8
 -3 11 -1 101.99 10.2
 -4 11 -1 5.2 3.7
 -5 11 -1 19.9 5.1
 -6 11 -1 52.49 7.9
 -7 11 -1 353.26 17.7
 -8 11 -1 66.09 8.9
 -9 11 -1 13.6 5.2
 -10 11 -1 11.4 5.4
 6 10 -1 20.1 4.7
 5 10 -1 7.1 3
 4 10 -1 54.29 6.3
 3 10 -1 107.39 8.8
 3 10 -1 100.29 7.4
 2 10 -1 43.3 6.2
 2 10 -1 41.6 5
 1 10 -1 85.39 8.1
 1 10 -1 90.89 7.5
 0 10 -1 2.4 3.3
 -1 10 -1 70.59 8
 -2 10 -1 160.18 10.6
 -3 10 -1 715.73 26.5
 -4 10 -1 208.08 12.2
 -5 10 -1 83.09 8.8
 -6 10 -1 12.1 3.9
 -7 10 -1 6.9 4
 -8 10 -1 6.2 4.1
 -9 10 -1 2.4 4.1
 -10 10 -1 11.5 5.1
 7 9 -1 3.8 3
 6 9 -1 12.2 3.6
 5 9 -1 2.7 2.3
 4 9 -1 60.19 6.2
 3 9 -1 32.3 4.4
 3 9 -1 46.2 5.9
 2 9 -1 105.49 8
 2 9 -1 98.79 6.4
 1 9 -1 115.59 6.7
 1 9 -1 122.69 8.6
 0 9 -1 0.9 1.4
 0 9 -1 4.5 3
 -1 9 -1 258.97 12.8
 -2 9 -1 162.28 10.1
 -3 9 -1 162.78 10
 -4 9 -1 205.18 11.1
 -5 9 -1 163.68 9.9
 -6 9 -1 243.18 12.7
 -7 9 -1 27.7 5.4
 -8 9 -1 85.79 8.1
 -9 9 -1 81.69 8.9
 -10 9 -1 -6 3
 -11 9 -1 111.89 11.4
 8 8 -1 20.4 6.5
 7 8 -1 7.7 3.2
 6 8 -1 64.09 7.1
 5 8 -1 176.48 9.9
 4 8 -1 7.2 3
 4 8 -1 3.9 2.3
 3 8 -1 328.47 14.1
 3 8 -1 311.77 13.3
 2 8 -1 1.9 2.5
 2 8 -1 2.8 1.6
 1 8 -1 16.5 2.8
 1 8 -1 17.7 3.9
 0 8 -1 63.49 6.5
 0 8 -1 58.49 4.1
 -1 8 -1 150.28 9.1
 -1 8 -1 145.59 6.4
 -2 8 -1 608.84 21.7
 -3 8 -1 132.19 8.5
 -4 8 -1 286.67 12.9
 -5 8 -1 34.7 5.3
 -6 8 -1 536.65 20.3
 -7 8 -1 29 4.9
 -8 8 -1 1 2.8
 -9 8 -1 39.3 6.1
 -10 8 -1 91.79 9.3
 -11 8 -1 27.3 5.9
 -12 8 -1 192.78 13.5
 8 7 -1 19.7 4.6
 7 7 -1 92.99 7.5
 6 7 -1 112.69 7.9
 5 7 -1 2.9 2.1
 4 7 -1 393.36 15.3
 4 7 -1 381.86 15.5
 3 7 -1 240.48 11.1
 3 7 -1 237.88 10.5
 2 7 -1 370.16 13.6
 2 7 -1 364.66 14.7
 1 7 -1 17.1 3.5
 1 7 -1 15.6 2.5
 0 7 -1 135.69 8
 0 7 -1 142.19 6.3
 -1 7 -1 285.87 11.9
 -1 7 -1 277.07 9.7
 -2 7 -1 11.1 1.5
 -2 7 -1 14.3 3
 -3 7 -1 3.6 2.2
 -4 7 -1 -0.9 1.8
 -5 7 -1 25.9 4.1
 -6 7 -1 106.39 7.1
 -7 7 -1 92.79 7
 -8 7 -1 114.09 7.9
 -9 7 -1 199.68 11.1
 -10 7 -1 273.17 13.7
 -11 7 -1 75.19 8.3
 -12 7 -1 67.29 8.7
 9 6 -1 60.69 7.3
 8 6 -1 69.49 7.6
 7 6 -1 37.5 5.3
 6 6 -1 143.99 8.6
 5 6 -1 371.96 18.3
 5 6 -1 365.06 14.8
 4 6 -1 185.68 9.1
 4 6 -1 189.88 9.2
 3 6 -1 65.29 4.8
 3 6 -1 52.39 4.9
 2 6 -1 169.18 8.5
 2 6 -1 177.08 7.8
 1 6 -1 101.29 6.2
 1 6 -1 105.39 5.2
 0 6 -1 528.85 18
 0 6 -1 524.45 16.3
 -1 6 -1 339.37 10.8
 -1 6 -1 327.97 12.6
 -2 6 -1 2 1.6
 -2 6 -1 1.1 0.7
 -3 6 -1 154.98 5
 -3 6 -1 154.58 7.8
 -4 6 -1 52.09 4.6
 -5 6 -1 55.59 4.8
 -6 6 -1 246.28 10.9
 -7 6 -1 87.99 6.4
 -8 6 -1 84.49 6.6
 -9 6 -1 232.58 11.7
 -10 6 -1 3.1 2.7
 -11 6 -1 23.3 5.2
 -12 6 -1 4.1 2.8
 10 5 -1 1.6 2.7
 9 5 -1 30.2 5.1
 8 5 -1 4.4 3
 7 5 -1 4.3 2.4
 6 5 -1 7.8 2.6
 5 5 -1 27.4 3.5
 5 5 -1 31.2 4.1
 4 5 -1 9.9 2.5
 4 5 -1 12.3 2.4
 3 5 -1 48.8 4.1
 3 5 -1 42.6 3.7
 2 5 -1 550.34 17.5
 2 5 -1 545.55 18
 1 5 -1 32.5 2.7
 1 5 -1 30 3.3
 0 5 -1 372.96 13.1
 0 5 -1 377.96 11.9
 -1 5 -1 88.79 3.7
 -1 5 -1 80.19 4.8
 -2 5 -1 88.49 3.4
 -2 5 -1 88.99 5.1
 -3 5 -1 104.59 5.5
 -3 5 -1 93.59 3.2
 -4 5 -1 569.14 18.6
 -4 5 -1 560.74 15.4
 -5 5 -1 320.77 10.6
 -5 5 -1 395.26 13.6
 -6 5 -1 108.39 6.5
 -7 5 -1 25.6 4
 -8 5 -1 9.4 2.9
 -9 5 -1 35.4 5
 -10 5 -1 4.5 2.8
 -11 5 -1 18.2 4.6
 -12 5 -1 22.2 5.5
 11 4 -1 29.6 5.7
 10 4 -1 14.3 3.9
 9 4 -1 3.3 2.4
 8 4 -1 17.5 3.6
 7 4 -1 23.5 4
 6 4 -1 29.2 4
 5 4 -1 44.2 3.7
 5 4 -1 34.5 4
 -5 -4 1 34.2 3.7
 4 4 -1 99.89 5.3
 4 4 -1 97.49 5.6
 -4 -4 1 102.19 5.6
 3 4 -1 181.78 7.6
 3 4 -1 190.38 7.8
 2 4 -1 48.4 3.2
 2 4 -1 46 3.5
 1 4 -1 384.86 12.1
 1 4 -1 374.76 12.6
 0 4 -1 506.65 15.9
 0 4 -1 508.15 15
 -1 4 -1 183.98 6
 -1 4 -1 186.88 7.3
 -2 4 -1 12.9 1.1
 -2 4 -1 16 2.1
 -3 4 -1 22 2.5
 -3 4 -1 29.8 1.4
 -4 4 -1 24.3 2.8
 -4 4 -1 22.4 1.5
 -5 4 -1 169.48 7.7
 -5 4 -1 170.88 5.8
 -6 4 -1 10.8 2.5
 -6 4 -1 12.3 1.8
 -7 4 -1 26.3 3.6
 -8 4 -1 24.1 3.9
 -9 4 -1 87.59 6.7
 -10 4 -1 43.6 6.1
 -10 4 -1 47.4 6.1
 -11 4 -1 1.5 2.4
 -12 4 -1 31 6.1
 11 3 -1 1.9 2.8
 10 3 -1 19.5 4.4
 9 3 -1 17.5 4
 8 3 -1 108.49 7.3
 7 3 -1 2.3 1.9
 -7 -3 1 -1.5 1.9
 6 3 -1 0.9 1.6
 -6 -3 1 4.2 2
 5 3 -1 1 1.5
 -5 -3 1 2.6 1.7
 4 3 -1 2566.34 71.09
 4 3 -1 2565.84 70.19
 -4 -3 1 2588.64 70.69
 3 3 -1 843.42 24.6
 3 3 -1 809.42 23.9
 -3 -3 1 833.62 24.3
 2 3 -1 1358.56 37.3
 2 3 -1 1321.27 37.4
 1 3 -1 58.09 3
 1 3 -1 59.19 3.3
 0 3 -1 719.03 20.8
 0 3 -1 719.03 20.1
 -1 3 -1 378.26 11.7
 -1 3 -1 372.96 10.6
 -2 3 -1 1826.42 50.69
 -2 3 -1 1856.51 49.1
 -3 3 -1 184.78 5.8
 -3 3 -1 186.08 7.3
 -4 3 -1 8.4 1.7
 -4 3 -1 8.6 1.3
 -5 3 -1 327.67 11.9
 -6 3 -1 39.9 3.7
 6 -3 1 31.9 2.7
 -7 3 -1 44.6 4.7
 7 -3 1 38.5 3.2
 -8 3 -1 77.99 6
 8 -3 1 104.29 8
 -9 3 -1 6 2.4
 -9 3 -1 8.2 2.7
 -10 3 -1 56.09 6.7
 -11 3 -1 15.8 4.3
 -12 3 -1 219.38 13.4
 12 2 -1 27.9 5.3
 11 2 -1 3.3 2.9
 10 2 -1 0.4 2.2
 9 2 -1 187.88 10
 8 2 -1 5.5 2.3
 -8 -2 1 5.5 2.6
 7 2 -1 324.77 13
 -7 -2 1 319.37 12.9
 6 2 -1 754.82 23.9
 -6 -2 1 748.23 23.8
 5 2 -1 347.67 12.6
 -5 -2 1 357.86 12.6
 4 2 -1 864.91 25.6
 -4 -2 1 856.61 25.4
 3 2 -1 217.48 7.9
 3 2 -1 216.78 7.2
 -3 -2 1 227.68 7.9
 2 2 -1 487.25 14.5
 2 2 -1 461.05 14.7
 -2 -2 1 502.25 14.7
 1 2 -1 144.89 5
 0 2 -1 730.23 20.2
 0 2 -1 716.63 19.8
 -1 2 -1 1034.2 28.9
 -1 2 -1 1054.79 28.1
 -2 2 -1 1167.88 32.8
 -2 2 -1 1186.58 31.8
 -3 2 -1 134.19 4.9
 -3 2 -1 140.59 5.7
 -4 2 -1 686.43 21.1
 4 -2 1 705.33 20.1
 -5 2 -1 29.7 3.3
 5 -2 1 28.2 2.6
 -6 2 -1 155.18 7.5
 6 -2 1 159.08 6.7
 -7 2 -1 191.48 9.1
 7 -2 1 208.98 8.5
 -8 2 -1 24.8 3.9
 -8 2 -1 22.5 4.1
 8 -2 1 31.6 3.8
 -9 2 -1 8.3 2.7
 -9 2 -1 7.4 2.8
 9 -2 1 6.6 2.4
 -10 2 -1 146.19 9.5
 -11 2 -1 7 3.4
 11 1 -1 351.66 15.7
 10 1 -1 0.8 1.9
 -10 -1 1 1 2.9
 9 1 -1 82.09 6.1
 -9 -1 1 77.79 6.5
 8 1 -1 151.88 8
 -8 -1 1 140.89 8.3
 7 1 -1 48.8 4.8
 -7 -1 1 43 4.3
 6 1 -1 19.1 2.9
 -6 -1 1 24.7 3.3
 5 1 -1 1.4 1.2
 -5 -1 1 4.4 1.5
 -4 -1 1 208.18 8
 3 1 -1 909.71 26.2
 -3 -1 1 941.91 26.5
 2 1 -1 873.11 24.4
 -2 -1 1 877.71 24.7
 1 1 -1 623.74 17.2
 0 1 -1 1063.09 28.7
 -1 1 -1 767.12 20.9
 2 -1 1 585.74 16.6
 3 -1 1 165.68 5.9
 4 -1 1 429.16 13.5
 5 -1 1 522.35 16.5
 6 -1 1 75.19 4.7
 -7 1 -1 239.78 10.7
 7 -1 1 258.17 10.3
 -8 1 -1 864.61 29.1
 -8 1 -1 915.01 29.6
 8 -1 1 954.5 28.8
 -9 1 -1 9.3 2.9
 9 -1 1 10.9 3
 -10 1 -1 246.98 12.7
 10 -1 1 266.87 12.2
 -11 0 1 9.8 3.8
 10 0 -1 418.26 16
 -10 0 1 375.86 17
 9 0 -1 1025.7 31.3
 -9 0 1 965.5 32.5
 8 0 -1 352.06 13.2
 -8 0 1 330.67 13.9
 7 0 -1 107.59 6
 -7 0 1 117.09 5.7
 -7 0 1 119.29 6.9
 6 0 -1 6.5 1.7
 -6 0 1 5.8 1.9
 -6 0 1 6.5 1.5
 5 0 -1 196.58 7.6
 -5 0 1 209.08 8.5
 -5 0 1 203.18 7.2
 4 0 -1 92.89 4.1
 -4 0 1 85.79 3.6
 -4 0 1 87.19 4.6
 3 0 -1 21.1 1.8
 -3 0 1 20.5 2.1
 2 0 -1 1520.85 40.8
 -2 0 1 1520.35 41.5
 1 0 -1 625.24 17.3
 0 0 -1 199.68 5.9
 1 0 1 67.39 2.8
 2 0 1 13.8 1.6
 3 0 1 53.29 3.1
 4 0 1 6.1 1.4
 5 0 1 213.28 8.6
 -6 0 -1 50.69 3.9
 6 0 1 49.5 4.1
 -7 0 -1 136.99 7.3
 7 0 1 134.89 7.3
 -8 0 -1 33.8 4.3
 8 0 1 28.9 4.1
 -9 0 -1 10.5 3.8
 9 0 1 11.8 3.3
 10 0 1 28.9 4.9
 11 0 1 12.6 3.9
 -12 1 1 110.79 9.7
 -11 1 1 259.07 13.9
 -10 1 1 9.6 3.3
 9 -1 -1 31.9 4
 -9 1 1 31.8 4.8
 8 -1 -1 144.69 7.1
 -8 1 1 146.79 8.4
 7 -1 -1 2.6 1.5
 -7 1 1 2.8 1.4
 -7 1 1 1 1.6
 6 -1 -1 43 3.2
 -6 1 1 54.29 4.3
 -6 1 1 53.79 3.4
 5 -1 -1 16.4 1.9
 -5 1 1 17.2 2
 -5 1 1 19.2 2.7
 4 -1 -1 173.88 6.1
 -4 1 1 169.78 7.2
 -4 1 1 182.38 6.3
 3 -1 -1 740.03 20.6
 -3 1 1 794.02 22.1
 -3 1 1 704.83 20.9
 2 -1 -1 1934.41 52.79
 -2 1 1 1977.9 54.09
 -2 1 1 2069.19 53.79
 1 -1 -1 1102.59 29.6
 0 1 1 708.13 20.1
 0 1 1 713.93 19.7
 1 1 1 674.93 19.7
 1 1 1 699.43 19.6
 2 1 1 6041.8 162.58
 2 1 1 6183.28 162.68
 -3 -1 -1 385.96 11.6
 3 1 1 386.56 12.6
 -4 -1 -1 3.3 1
 4 1 1 0.4 1
 -5 -1 -1 56.19 3.6
 5 1 1 51.49 4
 -6 -1 -1 268.77 10.2
 6 1 1 255.27 10.8
 -7 -1 -1 7 2.3
 7 1 1 6.2 2.6
 8 1 1 85.59 6.5
 9 1 1 138.99 8.7
 10 1 1 29.4 5
 11 1 1 127.79 9.2
 12 1 1 111.09 9.2
 -13 2 1 0.1 3.7
 -12 2 1 23.4 5.4
 -11 2 1 0.8 2.4
 -10 2 1 72.79 7
 -9 2 1 58.79 6.6
 8 -2 -1 21.4 2.8
 -8 2 1 22.5 3.1
 -8 2 1 17.7 3.6
 7 -2 -1 2.6 1.3
 -7 2 1 0.5 1.5
 -7 2 1 1.1 1.3
 6 -2 -1 151.58 6.1
 -6 2 1 169.18 6.9
 -6 2 1 169.08 8.2
 5 -2 -1 629.04 17.9
 -5 2 1 633.64 20.3
 -5 2 1 596.34 18.7
 4 -2 -1 26.6 1.6
 -4 2 1 33.8 2.5
 3 -2 -1 2114.09 55.59
 -3 2 1 2076.49 57.09
 2 -2 -1 62.29 2.1
 -2 2 1 67.19 3.5
 -1 2 1 87.19 4.2
 -1 2 1 87.59 3.1
 0 2 1 2534.65 67.39
 0 2 1 2489.35 68.19
 1 2 1 7079.29 188.38
 2 2 1 1076.49 31.1
 2 2 1 1099.39 31.4
 -3 -2 -1 39.5 2.4
 3 2 1 41.3 3.3
 3 2 1 43.2 3.2
 -4 -2 -1 7.8 1.3
 4 2 1 7.3 1.8
 -5 -2 -1 11.5 1.9
 5 2 1 11 2.5
 6 2 1 98.99 6.4
 7 2 1 1.5 2.2
 8 2 1 364.86 15.4
 9 2 1 8.7 3.3
 10 2 1 4.9 3.2
 11 2 1 34.4 6
 -13 3 1 1 3.5
 -12 3 1 41.9 7.2
 -11 3 1 12.7 4
 -10 3 1 156.78 10.1
 -9 3 1 20.6 4.4
 -8 3 1 146.69 7.4
 -8 3 1 152.38 9.1
 -7 3 1 1.3 1.4
 -7 3 1 3.7 2
 6 -3 -1 2.1 0.9
 -6 3 1 1 1.2
 5 -3 -1 7.9 1
 -5 3 1 8.5 1.9
 -4 3 1 87.59 4.6
 -3 3 1 12.6 2
 2 -3 -1 442.16 12.5
 -2 3 1 462.05 14.6
 -1 3 1 174.78 7.1
 -1 3 1 173.48 5.8
 0 3 1 177.88 7.2
 0 3 1 174.18 6.3
 1 3 1 1406.36 40.3
 1 3 1 1429.06 39.6
 2 3 1 1228.28 35.2
 2 3 1 1222.18 35.6
 3 3 1 2111.99 58.89
 3 3 1 2092.39 58.99
 -4 -3 -1 1779.82 52.19
 4 3 1 1937.01 53.99
 4 3 1 1960.7 54.09
 5 3 1 7.9 2.4
 6 3 1 1406.36 42.8
 7 3 1 158.18 9.2
 8 3 1 22.2 4.5
 9 3 1 21.2 4.6
 10 3 1 68.79 7.8
 -13 4 1 21.6 5.6
 -12 4 1 2.6 3
 -11 4 1 203.08 12.8
 -10 4 1 4.9 3.2
 -9 4 1 424.46 18.1
 -9 4 1 424.36 15.9
 -8 4 1 47.6 5.7
 -8 4 1 39.4 4.5
 -7 4 1 20.4 3.1
 -6 4 1 50.29 4.2
 -5 4 1 0.2 1.3
 -4 4 1 0.6 1.3
 -3 4 1 110.39 5.8
 -2 4 1 686.63 19.2
 -2 4 1 691.83 21.6
 -1 4 1 1616.84 43.6
 -1 4 1 1568.04 45.4
 0 4 1 94.09 5.5
 0 4 1 94.49 4.4
 1 4 1 1541.95 44.5
 1 4 1 1545.15 43.5
 2 4 1 221.48 9.4
 2 4 1 203.48 8.5
 3 4 1 12.5 2.7
 3 4 1 9.8 2.2
 4 4 1 793.92 25.5
 4 4 1 780.62 25.3
 5 4 1 331.97 13.7
 5 4 1 345.77 14
 6 4 1 76.99 6.3
 7 4 1 43.4 5.6
 8 4 1 0.2 2.4
 9 4 1 3.1 2.9
 10 4 1 73.09 8.3
 -13 5 1 1.1 3.3
 -12 5 1 1.6 3
 -11 5 1 159.18 11.4
 -10 5 1 73.49 7.3
 -9 5 1 90.49 7.4
 -9 5 1 86.89 6.5
 -8 5 1 161.18 8.7
 -8 5 1 151.38 9.7
 -7 5 1 172.08 8.7
 -6 5 1 340.17 13.3
 -5 5 1 756.42 24.3
 -4 5 1 0.6 1.6
 3 -5 -1 115.99 3.8
 -3 5 1 111.49 6.4
 -2 5 1 7.8 2.3
 -2 5 1 4.3 1
 -1 5 1 134.29 7.3
 -1 5 1 143.29 5.7
 0 5 1 170.18 8.2
 0 5 1 154.28 6.6
 1 5 1 47.1 4.8
 1 5 1 47.2 3.6
 2 5 1 63.79 4.5
 2 5 1 54.69 5.2
 3 5 1 151.78 7.8
 3 5 1 150.98 8.3
 4 5 1 8.6 2.4
 4 5 1 12 3.1
 5 5 1 735.53 25.4
 5 5 1 753.92 25.6
 6 5 1 83.29 8
 7 5 1 448.26 18.8
 8 5 1 45 6.6
 9 5 1 15.1 4.3
 -12 6 1 2.5 3.1
 -11 6 1 104.79 9.6
 -10 6 1 417.46 19.3
 -10 6 1 433.56 18.1
 -9 6 1 12.5 3.7
 -9 6 1 6.5 3.2
 -8 6 1 623.94 22.3
 -7 6 1 14.9 3.5
 -6 6 1 103.99 7.1
 -5 6 1 188.58 9.4
 -4 6 1 3.7 2.5
 -3 6 1 173.08 8.9
 -2 6 1 1.3 2.2
 -2 6 1 0.9 0.9
 -1 6 1 86.89 6.2
 -1 6 1 89.59 4.6
 0 6 1 276.67 10.2
 0 6 1 268.17 11.8
 1 6 1 0.2 2.3
 1 6 1 1.4 1.4
 2 6 1 134.49 7.1
 2 6 1 129.89 8
 3 6 1 22 3.9
 3 6 1 14.9 3.2
 4 6 1 3.3 2.5
 4 6 1 6.2 2.6
 5 6 1 256.47 12.6
 5 6 1 258.37 12.4
 6 6 1 315.17 14.8
 7 6 1 210.18 12
 8 6 1 107.49 9
 -12 7 1 4.1 3.7
 -11 7 1 0.3 2.4
 -10 7 1 144.39 9.9
 -10 7 1 152.68 10.9
 -9 7 1 8.9 3.8
 -9 7 1 7.8 3.3
 -8 7 1 50.09 6
 -7 7 1 28.2 4.8
 -6 7 1 34.6 4.8
 -5 7 1 229.28 11.5
 -4 7 1 74.89 6.7
 -3 7 1 8.3 3.3
 -2 7 1 3.1 2.5
 -1 7 1 2.8 1.4
 -1 7 1 2.6 2.7
 0 7 1 6.6 2
 0 7 1 11.6 3.5
 1 7 1 57.49 4.6
 1 7 1 37.6 5.3
 2 7 1 143.49 7.9
 2 7 1 147.99 9.3
 3 7 1 -2.2 1.7
 3 7 1 2.4 2.4
 4 7 1 25.6 4.5
 4 7 1 20.3 4.4
 5 7 1 5.7 2.9
 5 7 1 4.8 2.9
 6 7 1 13.1 3.9
 7 7 1 147.49 10.4
 -12 8 1 9.8 4.5
 -11 8 1 8.2 3.7
 -10 8 1 9.6 4.4
 -10 8 1 8.3 3.5
 -9 8 1 9.6 3.4
 -9 8 1 0.8 3.5
 -8 8 1 55.49 7
 -7 8 1 122.49 8.7
 -6 8 1 37.5 5.5
 -5 8 1 24.7 4.7
 -4 8 1 287.77 13.8
 -3 8 1 5.4 3.4
 -2 8 1 154.78 9.8
 -1 8 1 23 4.9
 0 8 1 34.5 5.3
 0 8 1 29.7 3.7
 1 8 1 105.29 6.6
 1 8 1 110.49 8.4
 2 8 1 31.6 4.4
 2 8 1 35.2 5.6
 3 8 1 68.59 7.4
 3 8 1 66.69 6.7
 4 8 1 75.99 7.4
 4 8 1 83.59 8
 5 8 1 86.89 8.5
 5 8 1 90.79 9.8
 6 8 1 1.3 2.7
 7 8 1 0.7 4.6
 -11 9 1 28 6.2
 -11 9 1 27.7 7.5
 -10 9 1 7.1 4.7
 -10 9 1 10.5 3.8
 -9 9 1 -7.1 3
 -9 9 1 0.6 2.3
 -8 9 1 3.7 3.7
 -7 9 1 159.38 11
 -6 9 1 2.4 3.1
 -5 9 1 223.98 12.6
 -4 9 1 94.69 8.7
 -3 9 1 183.88 11.3
 -2 9 1 312.97 14.9
 -1 9 1 241.38 13
 0 9 1 16.4 4.2
 1 9 1 7.3 3.4
 1 9 1 3.5 2.1
 2 9 1 119.09 9.6
 2 9 1 124.19 8
 3 9 1 72.39 7.2
 3 9 1 70.09 7.9
 4 9 1 -1.5 2.6
 4 9 1 0 2.2
 5 9 1 39.6 6
 6 9 1 80.59 9.7
 -10 10 1 71.29 9.4
 -10 10 1 76.39 9.3
 -9 10 1 32.7 6.2
 -9 10 1 12.5 5.4
 -8 10 1 3.6 3.8
 -7 10 1 102.79 10.7
 -6 10 1 32.1 6.3
 -5 10 1 74.29 8.5
 -4 10 1 101.09 9.9
 -3 10 1 51.59 7.2
 -2 10 1 2.5 3.8
 -1 10 1 7.2 4.2
 0 10 1 -4.3 2.9
 1 10 1 526.45 21.9
 2 10 1 112.69 9.4
 3 10 1 5.3 3.6
 3 10 1 -0.8 2.4
 4 10 1 6 3.5
 4 10 1 14.1 4.6
 5 10 1 1.1 3.2
 -9 11 1 109.99 11.7
 -9 11 1 106.29 9.5
 -8 11 1 101.89 11.3
 -8 11 1 72.69 8.9
 -7 11 1 77.09 9.4
 -6 11 1 -5.2 3.4
 -5 11 1 26.6 6.4
 -4 11 1 76.79 9.3
 -3 11 1 2 3.9
 -2 11 1 44.5 7.1
 -1 11 1 227.28 14.1
 0 11 1 8.4 4.2
 1 11 1 75.39 9.1
 2 11 1 43.6 7
 3 11 1 1.9 3.4
 -7 12 1 1.1 4.8
 -6 12 1 98.69 10.7
 -5 12 1 46.9 8.1
 -4 12 1 34.4 7.2
 -2 12 1 -2 3.6
 -1 12 1 16.7 5.8
 0 12 1 63.79 8.5
 1 12 1 2.8 4
 1 13 -2 8.3 4.4
 0 13 -2 7.7 4.8
 -1 13 -2 1.9 4.1
 -2 13 -2 -2.8 4.3
 -3 13 -2 17.1 6.1
 -4 13 -2 -6.5 3.8
 -5 13 -2 42.3 7.9
 -6 13 -2 28.9 7
 -7 13 -2 13.2 5.4
 4 12 -2 76.69 8.7
 2 12 -2 45.3 7.1
 1 12 -2 153.68 11.4
 0 12 -2 17.4 5.3
 -1 12 -2 23 5.8
 -2 12 -2 10.9 5.2
 -3 12 -2 26.2 6.2
 -4 12 -2 7 4.3
 -5 12 -2 -1.8 3.6
 -6 12 -2 5.1 4.6
 -7 12 -2 19.5 5.9
 -8 12 -2 3.5 4.4
 -9 12 -2 2.3 4.6
 5 11 -2 10.2 3.4
 4 11 -2 3.4 2.7
 3 11 -2 0.8 2
 2 11 -2 4.9 3.4
 2 11 -2 7.6 4.1
 1 11 -2 73.39 8.4
 0 11 -2 70.89 8
 -1 11 -2 301.97 15.4
 -2 11 -2 397.76 18.2
 -3 11 -2 22.7 5.5
 -4 11 -2 155.78 11
 -5 11 -2 6 3.8
 -6 11 -2 282.77 15.2
 -7 11 -2 -0.1 3.4
 -8 11 -2 120.09 10
 -9 11 -2 25.6 6.3
 -10 11 -2 0.6 4.1
 6 10 -2 212.98 12.1
 5 10 -2 37 5.4
 4 10 -2 257.07 12.5
 3 10 -2 4.4 2.6
 3 10 -2 9.1 4
 2 10 -2 17.9 3.4
 2 10 -2 17 4.3
 1 10 -2 -0.1 1.4
 1 10 -2 5.4 3.2
 0 10 -2 323.67 15.1
 -1 10 -2 3.9 3.4
 -2 10 -2 2.9 3.1
 -3 10 -2 0.7 3.1
 -4 10 -2 2.5 2.6
 -5 10 -2 156.88 10.1
 -6 10 -2 366.36 17
 -7 10 -2 46 6.6
 -8 10 -2 179.98 11.8
 -9 10 -2 0.6 3.3
 -10 10 -2 4.9 4.6
 7 9 -2 3 2.9
 6 9 -2 15.6 4
 5 9 -2 31.8 5
 4 9 -2 129.89 8.1
 3 9 -2 146.49 8.1
 3 9 -2 142.29 9.2
 2 9 -2 14.9 3.5
 2 9 -2 15.4 3
 1 9 -2 19.1 3
 1 9 -2 21.4 4.3
 0 9 -2 5.5 3.1
 0 9 -2 6.9 1.8
 -2 9 -2 226.18 11.7
 -3 9 -2 684.63 24.4
 -4 9 -2 177.88 10.3
 -5 9 -2 491.35 19.5
 -6 9 -2 44.9 6
 -7 9 -2 0.5 2.7
 -8 9 -2 16.6 4.4
 -9 9 -2 162.28 11
 -10 9 -2 5.9 4.3
 -11 9 -2 -4.8 3.2
 8 8 -2 23.8 4.8
 7 8 -2 211.98 11.8
 6 8 -2 35.9 5.1
 5 8 -2 144.39 8.7
 4 8 -2 72.09 5.7
 3 8 -2 1527.85 44.5
 3 8 -2 1460.15 44.9
 2 8 -2 128.49 6.8
 2 8 -2 114.29 7.6
 1 8 -2 1.8 2.5
 1 8 -2 0.6 1.3
 0 8 -2 385.26 13.3
 0 8 -2 388.46 15.4
 -1 8 -2 287.27 12.6
 -1 8 -2 279.37 10
 -2 8 -2 185.88 9.4
 -2 8 -2 167.48 7.8
 -3 8 -2 362.36 14.9
 -4 8 -2 154.28 8.9
 -5 8 -2 17.7 3.9
 -6 8 -2 143.19 8.9
 -7 8 -2 -1.1 1.9
 -8 8 -2 0.8 2.7
 -9 8 -2 67.99 7.6
 -10 8 -2 25.1 5.2
 -11 8 -2 0.1 3.4
 9 7 -2 177.68 11.3
 8 7 -2 0.4 2.4
 7 7 -2 9.6 3.3
 6 7 -2 35.5 5
 5 7 -2 197.48 9.9
 4 7 -2 -0.3 1.9
 4 7 -2 3.5 2
 3 7 -2 64.09 5.5
 3 7 -2 63.89 4.8
 2 7 -2 -1.7 1.2
 2 7 -2 1.7 2.1
 1 7 -2 14.8 3.1
 1 7 -2 19.8 2.5
 0 7 -2 827.72 26.5
 0 7 -2 836.32 24.7
 -1 7 -2 205.58 9.5
 -1 7 -2 204.78 7.6
 -2 7 -2 -3 1.6
 -2 7 -2 -0.3 0.7
 -3 7 -2 3.2 2
 -3 7 -2 5.4 1.1
 -4 7 -2 85.59 6.1
 -5 7 -2 50.19 5.4
 -6 7 -2 325.27 13.8
 -7 7 -2 101.99 7.3
 -8 7 -2 -0.1 2.3
 -9 7 -2 80.99 7.4
 -10 7 -2 272.77 14.1
 -11 7 -2 13.5 4.5
 -12 7 -2 35.3 6.7
 10 6 -2 29 5.4
 9 6 -2 44 6
 8 6 -2 43.9 5.7
 7 6 -2 2 2.2
 6 6 -2 14 3.2
 5 6 -2 17.2 3.3
 4 6 -2 0.7 1.4
 4 6 -2 2.1 1.9
 3 6 -2 3.1 1.7
 3 6 -2 1.5 1.9
 2 6 -2 0.8 1.2
 2 6 -2 0.4 1.7
 1 6 -2 4.4 1.9
 1 6 -2 3.3 1.3
 0 6 -2 481.35 16.2
 0 6 -2 468.95 14.8
 -1 6 -2 96.69 5.6
 -1 6 -2 84.89 4
 -2 6 -2 166.38 7.8
 -2 6 -2 174.88 6
 -3 6 -2 224.38 7.1
 -3 6 -2 221.58 9.4
 -4 6 -2 396.56 14.5
 -4 6 -2 383.16 11.4
 -5 6 -2 163.38 8.5
 -6 6 -2 244.28 11.1
 -7 6 -2 123.09 7.9
 -8 6 -2 79.39 6.7
 -9 6 -2 -0.3 2.2
 -10 6 -2 -0.1 2.5
 -11 6 -2 -1.1 2.8
 -12 6 -2 104.19 9.6
 10 5 -2 -0.5 2.5
 9 5 -2 9.3 3.2
 8 5 -2 186.18 10.4
 7 5 -2 60.69 6.3
 6 5 -2 122.39 7.4
 5 5 -2 22.9 3.2
 4 5 -2 2.3 1.6
 4 5 -2 5.3 1.9
 3 5 -2 159.48 7.2
 3 5 -2 169.38 7.3
 2 5 -2 105.09 5.1
 2 5 -2 99.89 5.4
 1 5 -2 1.3 1.3
 1 5 -2 2.4 1
 0 5 -2 128.09 5
 0 5 -2 117.09 5.7
 -1 5 -2 336.07 11.8
 -1 5 -2 336.07 10.4
 -2 5 -2 137.89 4.9
 -2 5 -2 143.29 6.5
 -3 5 -2 2.3 0.8
 -3 5 -2 -0.1 1.1
 -4 5 -2 164.98 5.8
 -4 5 -2 178.18 8
 -5 5 -2 16.2 1.8
 -5 5 -2 17.3 3
 -6 5 -2 23.4 3.7
 -7 5 -2 87.59 6.5
 -8 5 -2 -0.3 1.9
 -9 5 -2 87.99 7.3
 -10 5 -2 182.98 11
 -11 5 -2 78.29 9
 -12 5 -2 41 7.1
 11 4 -2 10.7 3.8
 10 4 -2 64.89 6.9
 9 4 -2 53.29 6.4
 8 4 -2 48.1 5.4
 7 4 -2 22.2 3.7
 6 4 -2 36.7 4.2
 -6 -4 2 39.2 4.7
 5 4 -2 14.3 2.1
 5 4 -2 9.7 2.2
 -5 -4 2 11 2.8
 4 4 -2 27.8 2.6
 4 4 -2 22.9 2.9
 -4 -4 2 21.5 3.2
 3 4 -2 687.03 21.3
 3 4 -2 711.13 20.8
 2 4 -2 0.1 0.9
 2 4 -2 -0.2 1
 1 4 -2 46.9 3
 1 4 -2 45.2 2.8
 0 4 -2 -0.4 0.8
 0 4 -2 -0.4 0.7
 -1 4 -2 1945.61 52.79
 -1 4 -2 1976.3 54.09
 -2 4 -2 51.99 2.5
 -2 4 -2 51.09 3.5
 -3 4 -2 626.34 17.6
 -3 4 -2 603.84 19.4
 -4 4 -2 99.79 4.1
 -4 4 -2 89.69 5.2
 -5 4 -2 24.9 3.3
 -5 4 -2 24 2.3
 -6 4 -2 423.46 13.7
 -6 4 -2 419.46 15.6
 -7 4 -2 164.08 8.7
 -7 4 -2 150.48 6.9
 -8 4 -2 -0.3 1.9
 -9 4 -2 25.4 4.5
 -10 4 -2 45.5 6.2
 -11 4 -2 2.8 2.3
 -12 4 -2 3.5 3
 12 3 -2 87.99 9.4
 11 3 -2 -0.9 2.3
 10 3 -2 38 5.6
 9 3 -2 -2.1 1.8
 8 3 -2 21.9 3.8
 -8 -3 2 15.4 3.6
 7 3 -2 1.3 1.8
 -7 -3 2 -0.4 2
 6 3 -2 0.2 1.4
 -6 -3 2 0.2 1.8
 5 3 -2 672.83 21.2
 -5 -3 2 665.53 21.7
 4 3 -2 122.59 4.9
 4 3 -2 131.59 6
 -4 -3 2 130.39 6.5
 3 3 -2 135.89 5.8
 3 3 -2 138.99 5.1
 -3 -3 2 145.09 6.6
 2 3 -2 144.19 5.6
 2 3 -2 144.39 5.3
 1 3 -2 583.64 16.6
 1 3 -2 563.64 16.7
 0 3 -2 134.29 4.9
 0 3 -2 138.29 5.2
 -1 3 -2 4364.66 118.09
 -1 3 -2 4458.25 117.09
 -2 3 -2 196.78 6.4
 -2 3 -2 191.28 7.4
 -3 3 -2 1161.68 31.7
 -3 3 -2 1128.69 33.2
 -4 3 -2 572.54 17.3
 -4 3 -2 594.14 18.9
 -5 3 -2 433.26 15.1
 -5 3 -2 414.36 13.6
 -6 3 -2 148.49 6.7
 -6 3 -2 161.18 8
 -7 3 -2 67.89 5.5
 -7 3 -2 70.19 4.6
 -8 3 -2 0.1 1.9
 -9 3 -2 10.7 3.2
 -10 3 -2 135.79 9.3
 -10 3 -2 149.69 10
 -11 3 -2 74.49 7.4
 12 2 -2 8.2 3.6
 11 2 -2 16.9 3.9
 10 2 -2 21.2 4
 9 2 -2 202.98 10.2
 -9 -2 2 208.18 11.2
 8 2 -2 27 4.1
 -8 -2 2 26.3 4.5
 7 2 -2 3.5 1.9
 -7 -2 2 4.4 2.3
 6 2 -2 49.1 4
 -6 -2 2 48.2 4.5
 5 2 -2 418.86 14.2
 -5 -2 2 436.46 15
 4 2 -2 1104.29 32.9
 -4 -2 2 1199.28 33.8
 3 2 -2 126.39 5.2
 -3 -2 2 127.09 5.8
 2 2 -2 5.8 1.3
 -2 -2 2 5.9 1.8
 1 2 -2 306.97 9.4
 0 2 -2 4287.47 113.89
 0 2 -2 4273.77 113.69
 -1 2 -2 2519.85 66.79
 -1 2 -2 2470.65 67.39
 -2 2 -2 258.07 8.2
 -3 2 -2 1.3 0.9
 -4 2 -2 62.29 3.5
 5 -2 2 30.3 3.1
 6 -2 2 431.76 14.6
 7 -2 2 497.65 17
 -8 2 -2 255.87 12.1
 8 -2 2 263.37 11
 -9 2 -2 2 2.3
 -9 2 -2 2 2
 9 -2 2 0 1.7
 -10 2 -2 81.59 7
 11 1 -2 70.49 7.1
 -11 -1 2 84.09 8.1
 10 1 -2 8.8 2.9
 -10 -1 2 4.5 3.1
 9 1 -2 201.28 9.8
 -9 -1 2 187.28 10.6
 8 1 -2 110.59 6.6
 -8 -1 2 119.89 7.8
 7 1 -2 64.19 4.6
 -7 -1 2 62.69 5.3
 6 1 -2 10.2 2.1
 -6 -1 2 10 2.4
 -6 -1 2 8 1.3
 5 1 -2 188.88 7.1
 -5 -1 2 164.48 7.7
 -5 -1 2 163.48 5.7
 4 1 -2 310.37 10.4
 -4 -1 2 314.97 11.2
 3 1 -2 305.07 9.4
 -3 -1 2 281.27 10.2
 2 1 -2 9.5 1.3
 -2 -1 2 10.6 1.7
 1 1 -2 1055.19 29.6
 -1 -1 2 1113.89 30.5
 0 1 -2 9.7 1
 -1 1 -2 1783.32 48.2
 -2 1 -2 1863.01 50.79
 3 -1 2 2 1
 4 -1 2 10.4 1.9
 5 -1 2 33 3.3
 6 -1 2 94.99 5.7
 7 -1 2 11.8 2.8
 -8 1 -2 52.99 5
 8 -1 2 54.39 5.5
 -9 1 -2 14.9 3.4
 9 -1 2 18.6 3.6
 10 -1 2 35.1 5.2
 -12 0 2 143.29 11
 -11 0 2 20.4 4.8
 10 0 -2 18.5 3.5
 -10 0 2 18.9 4.4
 9 0 -2 7 2.4
 8 0 -2 114.29 6.3
 -8 0 2 105.49 7.2
 7 0 -2 1.3 1.4
 -7 0 2 1.1 1.8
 6 0 -2 491.25 16.3
 -6 0 2 514.75 15.5
 -6 0 2 554.54 18.2
 5 0 -2 84.79 4.2
 -5 0 2 92.59 5.3
 -5 0 2 85.49 3.6
 4 0 -2 15.8 1.7
 -4 0 2 16.2 2.3
 3 0 -2 1417.96 38.2
 -3 0 2 1387.46 39.5
 2 0 -2 9787.92 263.77
 -2 0 2 9999 266.77
 1 0 -2 45.3 2.3
 -1 0 2 45.2 2.8
 0 0 -2 588.44 16.7
 0 0 2 591.34 17
 -1 0 -2 3371.36 90.29
 2 0 2 1031.3 29.2
 3 0 2 341.97 11.5
 4 0 2 48.6 3.6
 5 0 2 102.99 5.7
 6 0 2 11.1 2.7
 -7 0 -2 150.38 7.6
 7 0 2 150.28 8.2
 8 0 2 2.6 2.2
 9 0 2 68.49 7
 10 0 2 93.59 7.6
 11 0 2 7.2 3.3
 -13 1 2 5.5 4.3
 -12 1 2 41.3 7.1
 -11 1 2 110.09 9.1
 -10 1 2 376.26 16.9
 9 -1 -2 68.69 5
 -9 1 2 65.09 6
 8 -1 -2 62.89 4.5
 -8 1 2 74.99 6.1
 7 -1 -2 2.4 1.3
 -7 1 2 2.1 2
 -7 1 2 0.3 1.1
 6 -1 -2 247.78 8.9
 -6 1 2 251.87 8.8
 -6 1 2 268.37 10.9
 5 -1 -2 0.4 0.8
 -5 1 2 0.8 1.2
 -5 1 2 0.8 0.8
 4 -1 -2 528.05 14.8
 -4 1 2 486.95 15
 -4 1 2 502.35 16.5
 3 -1 -2 2609.34 67.99
 -3 1 2 2492.15 69.69
 -3 1 2 2549.04 68.69
 2 -1 -2 207.98 6.6
 -2 1 2 223.28 7.7
 -2 1 2 220.68 7.4
 1 -1 -2 7839.72 206.38
 -1 1 2 7973.9 209.38
 -1 1 2 7546.35 210.18
 0 -1 -2 5295.67 137.19
 0 1 2 5030 137.69
 1 1 2 2828.62 75.89
 1 1 2 2758.92 75.39
 2 1 2 468.25 15
 2 1 2 456.35 14.6
 3 1 2 346.77 12
 4 1 2 32.8 3.4
 -5 -1 -2 216.98 7.9
 5 1 2 184.28 8.8
 -6 -1 -2 61.29 4.3
 6 1 2 71.39 5.4
 7 1 2 599.54 21.2
 8 1 2 53.09 6.2
 9 1 2 14.1 3.7
 10 1 2 11.7 3.6
 11 1 2 40.9 6.7
 -13 2 2 -0.8 3.2
 -12 2 2 28.1 5.9
 -11 2 2 10.4 4
 -10 2 2 4.1 3.1
 -9 2 2 597.34 22.6
 -8 2 2 603.74 22
 7 -2 -2 182.98 6.9
 -7 2 2 173.58 9.2
 -7 2 2 161.28 7.2
 6 -2 -2 88.59 4.1
 -6 2 2 95.69 4.9
 -6 2 2 97.49 6.2
 5 -2 -2 2350.16 62.99
 -5 2 2 2347.07 65.99
 -5 2 2 2330.97 64.19
 4 -2 -2 17.2 1.3
 -4 2 2 14.4 1.9
 -4 2 2 15.4 2.4
 3 -2 -2 483.55 13.2
 -3 2 2 448.86 15
 -3 2 2 473.35 14.7
 2 -2 -2 2579.94 68.09
 -2 2 2 2616.84 69.69
 -2 2 2 2473.05 69.39
 1 -2 -2 96.39 4
 -1 2 2 122.09 5.3
 -1 2 2 94.99 4
 0 2 2 1129.19 32.8
 0 2 2 1151.28 31.9
 1 2 2 63.69 4.1
 1 2 2 65.89 3.7
 2 2 2 92.19 4.8
 2 2 2 87.89 5.1
 3 2 2 1512.25 43.3
 3 2 2 1500.35 43.5
 -4 -2 -2 30 2.1
 4 2 2 33.1 3.9
 5 2 2 505.45 18
 6 2 2 5.6 2.5
 7 2 2 1419.36 43.8
 8 2 2 5.8 2.9
 9 2 2 6.5 3.5
 10 2 2 10.4 3.9
 11 2 2 40.4 7.1
 -13 3 2 -0.7 3.6
 -12 3 2 75.49 8.9
 -11 3 2 75.59 8.9
 -10 3 2 27.2 5.4
 -9 3 2 109.69 8.2
 -8 3 2 22.9 4
 -8 3 2 25.2 3.5
 -7 3 2 103.59 5.9
 -7 3 2 101.29 6.9
 6 -3 -2 34.2 2.1
 -6 3 2 37.5 3.8
 -6 3 2 31.4 4
 5 -3 -2 536.65 15
 -5 3 2 557.74 17.5
 -5 3 2 512.05 18.2
 4 -3 -2 74.59 2.6
 -4 3 2 77.89 4.6
 -4 3 2 62.59 4.4
 3 -3 -2 496.85 13.7
 -3 3 2 461.15 15.9
 -3 3 2 511.85 16
 2 -3 -2 540.25 15.5
 -2 3 2 537.05 17.4
 -2 3 2 553.34 16.8
 -1 3 2 228.58 7.8
 -1 3 2 236.78 9.3
 0 3 2 608.74 19.4
 0 3 2 604.34 18.3
 1 3 2 268.27 9.6
 1 3 2 253.97 10.3
 2 3 2 550.54 18.5
 2 3 2 548.65 17.8
 3 3 2 71.99 5.4
 3 3 2 91.89 5.4
 4 3 2 202.08 9.6
 4 3 2 184.28 9.1
 5 3 2 4 2.2
 6 3 2 2.5 2.1
 7 3 2 8.7 3.3
 8 3 2 223.48 12.1
 9 3 2 42 6.2
 10 3 2 30.3 5.9
 -13 4 2 22.6 5.5
 -12 4 2 26.9 6
 -11 4 2 98.49 9
 -10 4 2 102.59 8.7
 -9 4 2 0.8 2.5
 -8 4 2 306.07 14.5
 -8 4 2 322.47 12.8
 -7 4 2 2.8 2
 -7 4 2 3.6 2.3
 -6 4 2 99.99 6.6
 -6 4 2 88.39 5.8
 -5 4 2 383.86 14.5
 -5 4 2 438.56 15.5
 -4 4 2 1095.69 32.5
 -4 4 2 1061.99 32.5
 3 -4 -2 41.1 2
 -3 4 2 37.9 3.3
 -3 4 2 40.9 3.9
 2 -4 -2 74.09 3.4
 -2 4 2 78.09 4.2
 -2 4 2 77.59 5.3
 -1 4 2 172.48 6.4
 -1 4 2 176.38 8.2
 -1 4 2 173.18 6.6
 0 4 2 5.3 2
 0 4 2 8.1 1.7
 0 4 2 9.4 1.2
 1 4 2 76.79 4.6
 1 4 2 74.79 5.5
 2 4 2 690.03 22.1
 2 4 2 692.93 23
 3 4 2 75.99 5.4
 3 4 2 94.49 6.5
 4 4 2 487.35 18.1
 4 4 2 505.85 18.6
 5 4 2 87.89 6.7
 6 4 2 73.69 6.3
 7 4 2 5.2 3.1
 8 4 2 19.4 4.7
 9 4 2 10.1 3.9
 -13 5 2 123.39 11.5
 -12 5 2 5.7 3.7
 -11 5 2 -3.6 2.1
 -10 5 2 103.59 8.7
 -9 5 2 28 4.9
 -9 5 2 25.3 4.5
 -8 5 2 138.99 9.2
 -8 5 2 153.68 8.5
 -7 5 2 1.3 2.2
 -7 5 2 1.9 2.4
 -6 5 2 17.1 3.5
 -6 5 2 11.2 2.8
 -5 5 2 63.09 5.5
 -5 5 2 53.29 4.7
 -4 5 2 142.49 7.8
 3 -5 -2 409.26 12.3
 -3 5 2 433.86 15.8
 2 -5 -2 499.15 15.3
 -2 5 2 512.45 18
 -1 5 2 605.74 20.3
 -1 5 2 570.04 17.7
 -1 5 2 589.64 18.1
 0 5 2 165.48 7.2
 0 5 2 165.38 8.6
 1 5 2 54.09 5.5
 1 5 2 55.59 4.3
 2 5 2 387.86 15.3
 2 5 2 367.76 14.1
 3 5 2 52.49 5.8
 3 5 2 54.49 5.5
 4 5 2 89.29 6.6
 4 5 2 85.39 7
 5 5 2 211.08 11.3
 5 5 2 200.18 10.8
 6 5 2 58.39 7
 7 5 2 291.57 14.6
 8 5 2 9.8 4
 -12 6 2 25.5 5.7
 -11 6 2 20.2 5.3
 -10 6 2 69.39 8.2
 -9 6 2 139.59 9
 -9 6 2 121.49 9.2
 -8 6 2 117.39 8.6
 -8 6 2 124.59 8.4
 -7 6 2 1.7 2.8
 -7 6 2 1.3 2.1
 -6 6 2 36 5.2
 -6 6 2 30.6 4.6
 -5 6 2 15.3 3.6
 -4 6 2 450.25 17.3
 -3 6 2 103.39 7.4
 -2 6 2 141.79 6.1
 -2 6 2 156.68 8.8
 -1 6 2 312.47 13.4
 -1 6 2 299.97 11
 0 6 2 66.39 6
 0 6 2 68.69 4.6
 1 6 2 120.19 6.7
 1 6 2 118.89 8.1
 2 6 2 26 3.8
 2 6 2 20.2 4
 3 6 2 6.6 3.1
 3 6 2 6.4 2.7
 4 6 2 10.3 3.1
 4 6 2 17.7 3.8
 5 6 2 178.58 10.6
 5 6 2 152.08 9.7
 6 6 2 67.99 7.8
 7 6 2 113.59 9.1
 8 6 2 48.3 7.4
 -12 7 2 5.4 4
 -11 7 2 0.3 3
 -10 7 2 6.3 4.3
 -10 7 2 6.9 3.5
 -9 7 2 6.7 3
 -9 7 2 4.8 3.6
 -8 7 2 118.19 8.8
 -8 7 2 124.49 9
 -7 7 2 152.28 9.7
 -7 7 2 139.79 9.2
 -6 7 2 7.5 3.3
 -6 7 2 11.7 3.3
 -5 7 2 53.69 6.6
 -4 7 2 70.49 7.4
 -3 7 2 175.28 10.2
 -2 7 2 10.7 3.5
 -1 7 2 111.29 8.5
 -1 7 2 115.09 6
 0 7 2 235.18 9.9
 0 7 2 236.18 12
 1 7 2 75.09 7.1
 1 7 2 59.09 5
 2 7 2 169.68 9
 2 7 2 171.78 10.5
 3 7 2 30.9 5.2
 3 7 2 24.6 4.2
 4 7 2 52.69 6.3
 4 7 2 45.5 6.4
 5 7 2 28.1 5.3
 5 7 2 28.1 4.9
 6 7 2 270.07 14.2
 7 7 2 52.79 7.5
 -12 8 2 18.5 5.5
 -11 8 2 210.68 13.9
 -10 8 2 20.6 5.7
 -10 8 2 17.6 4.9
 -9 8 2 82.49 8.9
 -9 8 2 106.59 8.9
 -8 8 2 -1.7 3.2
 -8 8 2 5.3 2.8
 -7 8 2 48.4 6.6
 -7 8 2 51.39 6.4
 -6 8 2 11.2 4.2
 -6 8 2 20.2 4.2
 -5 8 2 105.09 8.9
 -4 8 2 196.78 11.3
 -3 8 2 33.7 5.6
 -2 8 2 12.5 3.8
 -1 8 2 32.8 5.6
 0 8 2 3.4 1.9
 0 8 2 2.7 3.3
 1 8 2 48.5 6.5
 1 8 2 41.1 4.7
 2 8 2 52.69 6.9
 2 8 2 67.69 5.8
 3 8 2 20.3 4.6
 3 8 2 23.4 4.3
 4 8 2 41.6 6.4
 4 8 2 42.8 5.8
 5 8 2 111.39 8.8
 5 8 2 116.29 9.7
 6 8 2 160.08 11
 -11 9 2 111.59 10.5
 -10 9 2 89.89 9
 -10 9 2 77.99 9.3
 -9 9 2 48.4 7.7
 -9 9 2 38.2 6.4
 -8 9 2 0.1 4
 -8 9 2 2.8 2.6
 -7 9 2 271.47 14.6
 -6 9 2 303.97 15.7
 -6 9 2 298.27 14.3
 -5 9 2 53.29 8.7
 -5 9 2 46.6 6.6
 -4 9 2 319.17 15.8
 -3 9 2 79.49 8.5
 -2 9 2 125.79 9.5
 -1 9 2 5.2 3.7
 0 9 2 3.8 3.1
 1 9 2 10.9 4.3
 2 9 2 33.2 6.1
 2 9 2 28.6 4.6
 3 9 2 84.09 8.2
 3 9 2 90.19 9.6
 4 9 2 8.1 3.5
 4 9 2 8.7 4
 5 9 2 1.8 3.1
 -10 10 2 4.6 3.4
 -10 10 2 -0.7 4.6
 -9 10 2 107.29 11.7
 -9 10 2 88.99 8.8
 -8 10 2 61.59 9
 -8 10 2 57.29 7.7
 -7 10 2 310.37 15.4
 -7 10 2 312.07 16.5
 -6 10 2 3.3 3.7
 -5 10 2 161.48 11.8
 -4 10 2 103.99 9.3
 -3 10 2 209.48 13.1
 -2 10 2 0.5 3.8
 -1 10 2 40.6 6.5
 0 10 2 5 3.5
 1 10 2 7.7 4.3
 2 10 2 12.7 4.6
 3 10 2 29.1 5.9
 3 10 2 27 5.4
 4 10 2 18.3 4.7
 4 10 2 15 4.8
 -9 11 2 40.9 6.9
 -9 11 2 39.7 8
 -8 11 2 131.99 11.9
 -7 11 2 13.7 5.3
 -6 11 2 45.9 7.6
 -5 11 2 76.69 9.5
 -4 11 2 7.9 4.8
 -3 11 2 119.79 11
 -2 11 2 3.4 4.1
 -1 11 2 248.28 15.1
 0 11 2 487.15 22.3
 1 11 2 211.38 13.7
 2 11 2 15.6 4.9
 -6 12 2 -3.6 4.3
 -5 12 2 -0.8 3.7
 -4 12 2 15.9 6.1
 -3 12 2 82.69 10.4
 -2 12 2 31.3 7.1
 -1 12 2 0 3.9
 -1 14 -3 81.49 10
 -2 14 -3 12.8 5.6
 -3 14 -3 41.8 8.2
 -4 14 -3 5.7 5.3
 1 13 -3 20.8 5.6
 0 13 -3 22.6 6
 -1 13 -3 6 4.9
 -2 13 -3 1.8 4.4
 -3 13 -3 15 5.7
 -4 13 -3 7.3 4.6
 -5 13 -3 -0.7 4.2
 -6 13 -3 33.6 7.2
 -7 13 -3 24.7 6
 4 12 -3 13.5 3.7
 1 12 -3 83.49 8.7
 0 12 -3 3.4 3.8
 -1 12 -3 49.2 7.7
 -2 12 -3 4.6 3.9
 -3 12 -3 26.3 5.9
 -4 12 -3 6.6 4.5
 -5 12 -3 1.9 3.6
 -6 12 -3 1.9 3.9
 -7 12 -3 -1.8 4.1
 -8 12 -3 -1.2 4.3
 5 11 -3 -2.3 2
 4 11 -3 46.1 5.8
 3 11 -3 148.09 8.8
 2 11 -3 21.7 4.8
 2 11 -3 27.1 4
 1 11 -3 134.29 9.7
 0 11 -3 135.89 9.7
 -1 11 -3 146.19 10.5
 -2 11 -3 44 6.5
 -3 11 -3 68.09 7.5
 -4 11 -3 93.49 8.5
 -5 11 -3 -0.9 3.1
 -6 11 -3 20.4 5.2
 -7 11 -3 120.19 10.1
 -8 11 -3 22.5 5.7
 -9 11 -3 6.7 4.6
 -10 11 -3 1.8 4.3
 6 10 -3 23.1 4.8
 5 10 -3 73.29 7.4
 4 10 -3 201.08 10.5
 3 10 -3 654.93 22.8
 2 10 -3 29.5 4.8
 2 10 -3 40.5 4.6
 1 10 -3 138.49 7.3
 1 10 -3 129.19 9.1
 0 10 -3 92.39 9.1
 0 10 -3 86.19 7.6
 -1 10 -3 70.59 7.4
 -2 10 -3 1.7 2.7
 -3 10 -3 4.8 2.9
 -4 10 -3 273.27 13.6
 -5 10 -3 1.7 2.8
 -6 10 -3 0.9 3.2
 -7 10 -3 42.7 6.5
 -8 10 -3 7.5 4
 -9 10 -3 12.5 5
 -10 10 -3 5.4 4.5
 7 9 -3 36.3 5.7
 6 9 -3 14.2 3.6
 5 9 -3 59.79 6.3
 4 9 -3 25 4.1
 3 9 -3 397.86 15.4
 3 9 -3 405.56 16.6
 2 9 -3 86.59 7
 2 9 -3 87.59 5.7
 1 9 -3 4.1 2.9
 1 9 -3 10.6 2.3
 0 9 -3 -1.1 2.4
 0 9 -3 2.2 1.3
 -1 9 -3 796.02 26.8
 -1 9 -3 776.82 23.8
 -2 9 -3 734.83 25.4
 -3 9 -3 982.9 32.2
 -4 9 -3 245.48 12
 -5 9 -3 429.66 17.6
 -6 9 -3 71.99 7.5
 -7 9 -3 28.6 5.3
 -8 9 -3 29.6 5.5
 -9 9 -3 1.9 3.2
 -10 9 -3 2 3.5
 -11 9 -3 60.19 8.2
 8 8 -3 24.1 4.7
 7 8 -3 28.1 4.9
 6 8 -3 28.6 4.6
 5 8 -3 37.9 4.7
 4 8 -3 339.97 13.8
 3 8 -3 12.9 2.9
 3 8 -3 9.9 3.1
 2 8 -3 133.99 6.8
 2 8 -3 118.99 7.5
 1 8 -3 142.09 6.8
 1 8 -3 139.09 8.1
 0 8 -3 304.97 12.7
 0 8 -3 292.67 10.8
 -1 8 -3 261.17 9.4
 -1 8 -3 257.47 11.5
 -2 8 -3 39.1 2.9
 -2 8 -3 40.6 4.7
 -3 8 -3 9.8 2.9
 -4 8 -3 2.2 2.2
 -5 8 -3 525.25 19.6
 -6 8 -3 353.56 15.1
 -7 8 -3 4 2.8
 -8 8 -3 70.99 7.8
 -9 8 -3 20.3 4.7
 -10 8 -3 278.57 15
 -11 8 -3 -0.8 2.9
 9 7 -3 89.89 9.1
 8 7 -3 14.5 4
 7 7 -3 2.8 2.4
 6 7 -3 34.2 4.9
 5 7 -3 7.3 2.6
 4 7 -3 414.16 15.3
 3 7 -3 5.1 1.9
 3 7 -3 5.2 2.4
 2 7 -3 666.63 21.1
 2 7 -3 654.83 21.6
 1 7 -3 284.57 11.6
 1 7 -3 298.47 10.7
 0 7 -3 251.97 9.3
 0 7 -3 259.87 10.7
 -1 7 -3 28.4 2.7
 -1 7 -3 22.3 3.2
 -2 7 -3 30 3.8
 -2 7 -3 30.3 2.4
 -3 7 -3 346.47 13.5
 -3 7 -3 339.87 10.8
 -4 7 -3 83.89 6
 -5 7 -3 -0.2 2
 -6 7 -3 269.27 12.5
 -7 7 -3 3.2 2.4
 -8 7 -3 51.69 6.3
 -9 7 -3 6.8 3.4
 -10 7 -3 93.69 8.5
 -11 7 -3 13.5 4.5
 10 6 -3 46.1 6.7
 9 6 -3 113.49 8.5
 8 6 -3 1.8 2.4
 7 6 -3 15.4 3.5
 6 6 -3 151.28 8.4
 5 6 -3 49.3 5.1
 4 6 -3 1.4 2
 4 6 -3 1.7 1.5
 3 6 -3 523.95 17.3
 3 6 -3 507.75 16.9
 2 6 -3 907.31 26.9
 2 6 -3 886.91 27
 1 6 -3 641.94 19.9
 1 6 -3 672.63 20.7
 0 6 -3 131.29 5.5
 0 6 -3 120.29 6.2
 -1 6 -3 339.77 11
 -1 6 -3 343.97 12.4
 -2 6 -3 205.28 8.9
 -2 6 -3 211.98 7.4
 -3 6 -3 47.9 4.1
 -3 6 -3 51.29 2.9
 -4 6 -3 14.3 2.8
 -4 6 -3 19.5 2
 -5 6 -3 60.39 5.1
 -5 6 -3 59.99 4.4
 -6 6 -3 332.67 14.2
 -7 6 -3 422.76 17.3
 -8 6 -3 304.07 14.4
 -9 6 -3 198.58 11.5
 -10 6 -3 33.3 5.8
 -11 6 -3 23.1 5.3
 -12 6 -3 8.5 3.5
 11 5 -3 95.49 9.6
 10 5 -3 19.4 4.5
 9 5 -3 4.8 2.8
 8 5 -3 27.7 4.4
 7 5 -3 31.2 4.3
 6 5 -3 274.17 11.8
 -6 -5 3 289.87 12.9
 5 5 -3 23.2 3.3
 -5 -5 3 18.7 3.8
 4 5 -3 28.8 2.8
 4 5 -3 23.1 3
 3 5 -3 28.6 2.8
 3 5 -3 34.8 3.4
 2 5 -3 88.29 4.6
 2 5 -3 90.29 4.7
 1 5 -3 13.9 2.1
 1 5 -3 13.1 1.9
 0 5 -3 255.27 8.7
 0 5 -3 252.47 9.3
 -1 5 -3 3262.67 89.09
 -1 5 -3 3263.27 87.69
 -2 5 -3 1046.8 29.1
 -2 5 -3 1020.4 30.8
 -3 5 -3 1640.04 47
 -3 5 -3 1615.74 44.6
 -4 5 -3 289.67 11.6
 -4 5 -3 282.47 9.5
 -5 5 -3 207.58 7.6
 -5 5 -3 197.18 9.5
 -6 5 -3 73.79 4.3
 -6 5 -3 71.29 5.9
 -7 5 -3 467.45 18.2
 -8 5 -3 110.19 8
 -9 5 -3 50.69 6.6
 -10 5 -3 27 5.4
 -11 5 -3 80.19 9.3
 -12 5 -3 83.39 8.4
 11 4 -3 38.9 5.8
 10 4 -3 3.7 2.8
 9 4 -3 23.8 4
 8 4 -3 192.08 9.9
 -8 -4 3 192.58 11
 7 4 -3 36.6 4.3
 -7 -4 3 47.2 5.7
 6 4 -3 4 1.8
 -6 -4 3 4.4 2.7
 5 4 -3 184.78 8.3
 -5 -4 3 194.48 9.4
 4 4 -3 221.28 8.9
 4 4 -3 223.08 7.6
 -4 -4 3 217.08 9.9
 3 4 -3 162.58 5.9
 3 4 -3 149.99 6.5
 2 4 -3 440.26 13.8
 2 4 -3 426.46 13.2
 1 4 -3 0.6 0.9
 1 4 -3 0.3 0.7
 0 4 -3 865.71 25.2
 0 4 -3 868.41 24.7
 -1 4 -3 1233.58 34.1
 -1 4 -3 1220.68 35.1
 -2 4 -3 2044.7 53.99
 -2 4 -3 1916.61 55.29
 -3 4 -3 503.25 15.1
 -3 4 -3 490.55 16.7
 -4 4 -3 4.6 1.3
 -4 4 -3 5.7 1.9
 -5 4 -3 57.09 4.8
 -5 4 -3 48.4 3.4
 -6 4 -3 30 3.2
 -6 4 -3 27.8 4.2
 -7 4 -3 315.87 14
 -7 4 -3 329.27 12.1
 -8 4 -3 311.57 14.3
 -9 4 -3 2.2 2.4
 -10 4 -3 74.89 8.3
 -11 4 -3 46.7 6.8
 12 3 -3 6.3 3.5
 11 3 -3 51.99 6.4
 10 3 -3 78.39 6.7
 9 3 -3 82.39 6.4
 -9 -3 3 81.99 7.6
 8 3 -3 69.39 5.5
 -8 -3 3 42.9 5.6
 7 3 -3 70.29 5.4
 -7 -3 3 88.09 6.9
 6 3 -3 397.76 14.2
 -6 -3 3 397.16 15.4
 5 3 -3 869.01 28
 -5 -3 3 1010.9 29.8
 4 3 -3 -0.6 0.8
 -4 -3 3 -0.6 1.7
 3 3 -3 15.2 2.1
 -3 -3 3 13.6 2.5
 2 3 -3 13.9 1.8
 2 3 -3 14.2 1.3
 1 3 -3 69.19 3.2
 1 3 -3 73.09 3.6
 0 3 -3 52.09 2.9
 0 3 -3 54.09 3
 -1 3 -3 188.68 6.5
 -1 3 -3 177.28 7
 -2 3 -3 1209.58 34.4
 -2 3 -3 1264.37 35.7
 -3 3 -3 866.71 25
 -4 3 -3 18.1 2.3
 -5 3 -3 515.15 16.6
 -6 3 -3 4 1.8
 -6 3 -3 5.5 2.5
 -7 3 -3 33.9 4.8
 -7 3 -3 28.2 3.8
 -8 3 -3 53.49 4.6
 -8 3 -3 53.99 6.3
 -9 3 -3 71.99 6.9
 -9 3 -3 76.49 5.9
 -10 3 -3 200.78 11.8
 12 2 -3 6.5 3.1
 11 2 -3 146.89 9.2
 10 2 -3 180.08 9.9
 -10 -2 3 197.88 11.7
 9 2 -3 12.8 3.1
 -9 -2 3 15.2 4.2
 8 2 -3 306.47 12.5
 -8 -2 3 316.07 13.9
 7 2 -3 152.98 7.7
 -7 -2 3 166.38 9.1
 6 2 -3 17.8 2.8
 -6 -2 3 18.6 3.2
 5 2 -3 472.55 15
 -5 -2 3 436.66 16
 4 2 -3 352.76 12
 -4 -2 3 379.86 13.4
 3 2 -3 119.19 5
 -3 -2 3 120.79 6.2
 2 2 -3 506.25 15.7
 -2 -2 3 555.04 17.3
 1 2 -3 79.49 3.7
 0 2 -3 12.4 1.6
 -1 2 -3 601.64 17.6
 -2 2 -3 480.15 14.7
 -3 2 -3 216.98 8
 -4 2 -3 641.84 19.9
 -5 2 -3 69.39 4.4
 -6 2 -3 -0.7 1.4
 -7 2 -3 12.9 3
 -9 2 -3 74.39 7.1
 -9 2 -3 75.89 6.1
 -10 2 -3 2.3 3.2
 -10 2 -3 5.4 2.6
 -12 -1 3 -0.9 3.7
 11 1 -3 17.2 3.7
 -11 -1 3 14.7 4.7
 10 1 -3 69.29 6.6
 -10 -1 3 61.29 7.3
 9 1 -3 1.4 1.7
 -9 -1 3 4.9 2.9
 8 1 -3 350.16 13
 -8 -1 3 320.97 14.3
 7 1 -3 6.9 2.1
 -7 -1 3 10.2 2.8
 6 1 -3 11.7 2.1
 -6 -1 3 16.2 3.1
 5 1 -3 112.29 5.4
 -5 -1 3 132.09 6.9
 4 1 -3 269.37 9.1
 -4 -1 3 261.27 10.3
 3 1 -3 654.03 18.5
 -3 -1 3 616.74 19.9
 2 1 -3 30.7 2.2
 -2 -1 3 35.2 3.2
 1 1 -3 2.5 0.9
 -1 -1 3 3 1.7
 0 1 -3 103.69 4.3
 -1 1 -3 165.68 6.2
 -2 1 -3 1152.58 32.8
 -3 1 -3 1071.79 31.1
 -4 1 -3 33.2 3.5
 5 -1 3 151.08 7.3
 6 -1 3 796.72 25.4
 7 -1 3 165.08 8.6
 8 -1 3 40.3 5.2
 9 -1 3 106.69 7.5
 10 -1 3 3.3 2.8
 11 -1 3 45.6 7.9
 -13 0 3 -4.5 3.4
 -12 0 3 156.38 11.7
 -11 0 3 83.29 8.3
 10 0 -3 154.28 9
 -10 0 3 167.78 10.5
 9 0 -3 17 3.1
 -9 0 3 9.1 3.3
 8 0 -3 0.3 1.6
 -8 0 3 0.3 1.9
 7 0 -3 20.9 2.9
 -7 0 3 23.9 3.9
 6 0 -3 49.8 3.4
 -6 0 3 43.5 2.7
 -6 0 3 53.79 4.7
 5 0 -3 0 0.9
 -5 0 3 2.3 0.9
 -5 0 3 2.7 1.6
 4 0 -3 417.16 12.7
 -4 0 3 407.86 14.3
 3 0 -3 620.84 18.3
 -3 0 3 650.23 19.9
 -3 0 3 640.04 18.2
 2 0 -3 10.2 1.3
 -2 0 3 7.1 1.6
 -2 0 3 8.6 1.3
 1 0 -3 3 1
 -1 0 3 2.7 1.4
 -1 0 3 1.3 0.9
 0 0 -3 897.21 25.6
 0 0 3 908.91 26
 -1 0 -3 122.19 5.3
 -2 0 -3 4.5 1.5
 3 0 3 121.59 5.9
 4 0 3 46.8 3.9
 5 0 3 277.27 11.2
 6 0 3 7.7 2.5
 7 0 3 1190.48 37
 8 0 3 758.12 26.2
 9 0 3 10.7 3.5
 10 0 3 0.5 2.5
 11 0 3 156.08 10.8
 -13 1 3 50.39 8.4
 -12 1 3 7.9 4.4
 -11 1 3 0.2 2.5
 -10 1 3 589.34 23.4
 -9 1 3 272.07 13.5
 8 -1 -3 176.38 7.8
 -8 1 3 194.88 10.3
 7 -1 -3 38.1 3.1
 -7 1 3 28.1 4
 6 -1 -3 181.08 6.9
 -6 1 3 179.48 6.9
 -6 1 3 180.08 8.9
 5 -1 -3 195.18 6.7
 -5 1 3 182.78 6.9
 -5 1 3 168.08 8.2
 4 -1 -3 1098.59 29.8
 -4 1 3 1109.79 30.4
 -4 1 3 1014.1 31.8
 3 -1 -3 293.97 9
 -3 1 3 288.67 9.6
 -3 1 3 277.27 10.4
 2 -1 -3 3.2 0.9
 -2 1 3 2.2 1.2
 -2 1 3 2.6 1.3
 1 -1 -3 2398.86 65.89
 -1 1 3 2380.26 66.49
 -1 1 3 2534.25 66.39
 0 -1 -3 4.9 1.3
 0 1 3 5.1 1.6
 0 1 3 2.6 1.2
 -1 -1 -3 38.1 2.9
 1 1 3 34.9 3.1
 2 1 3 1187.38 34.2
 2 1 3 1171.58 34.7
 3 1 3 1908.01 53.89
 4 1 3 22.2 3.3
 5 1 3 2.4 1.9
 6 1 3 48.6 5.3
 7 1 3 80.09 6.6
 8 1 3 25.8 4.7
 9 1 3 2.5 2.9
 10 1 3 5.3 3.4
 11 1 3 66.49 8.5
 -13 2 3 47.9 7.8
 -12 2 3 40 6.9
 -11 2 3 2.1 3.1
 -10 2 3 105.69 8.4
 -9 2 3 177.88 10.4
 -8 2 3 2.2 2.2
 7 -2 -3 117.19 5.2
 -7 2 3 119.39 7.5
 -7 2 3 116.39 5.9
 6 -2 -3 26.4 2.2
 -6 2 3 31.4 3.3
 -6 2 3 28.3 3.7
 5 -2 -3 915.51 26
 -5 2 3 933.61 29
 -5 2 3 953.2 27.6
 4 -2 -3 89.89 3.7
 -4 2 3 98.69 5.5
 -4 2 3 83.49 4.7
 3 -2 -3 113.09 4.2
 -3 2 3 106.49 5.4
 -3 2 3 112.49 5.5
 2 -2 -3 1803.62 48.5
 -2 2 3 1746.33 49.4
 -2 2 3 1792.92 49.9
 1 -2 -3 235.38 8.2
 -1 2 3 231.38 9.1
 -1 2 3 243.98 8.3
 0 -2 -3 78.69 4.1
 0 2 3 68.99 3.5
 0 2 3 69.49 4.6
 1 2 3 1142.49 32.7
 1 2 3 1106.79 33.4
 2 2 3 312.77 11.5
 2 2 3 316.07 12.2
 3 2 3 48.8 4
 3 2 3 47 4.9
 4 2 3 187.68 9
 5 2 3 456.35 17.2
 6 2 3 107.89 7.5
 7 2 3 116.29 8
 8 2 3 21.1 4.7
 9 2 3 29 5.4
 10 2 3 -1.6 2.9
 -13 3 3 0.3 3.8
 -12 3 3 21.6 5.9
 -11 3 3 -3.7 2.1
 -10 3 3 339.37 16.4
 -9 3 3 240.98 12.7
 -8 3 3 179.68 10.2
 -7 3 3 189.48 8.7
 -7 3 3 192.78 10.2
 -6 3 3 127.39 7.6
 -6 3 3 121.29 6.7
 5 -3 -3 13.2 1.4
 -5 3 3 8.5 2.3
 -5 3 3 7.2 2.3
 4 -3 -3 540.75 14.9
 -4 3 3 515.55 17.3
 -4 3 3 502.95 17.5
 3 -3 -3 232.98 7.6
 -3 3 3 247.68 9.7
 -3 3 3 235.08 9.3
 2 -3 -3 461.15 13.8
 -2 3 3 408.96 15.3
 -2 3 3 482.35 14.6
 1 -3 -3 18.8 2.3
 -1 3 3 12 2.3
 -1 3 3 17.1 1.9
 0 3 3 -0.9 1
 0 3 3 0.7 1.3
 0 3 3 1.1 1.5
 1 3 3 340.97 12.4
 1 3 3 362.76 13.6
 2 3 3 1046.5 31.7
 2 3 3 1053.09 32.6
 3 3 3 777.62 25.3
 3 3 3 796.82 26.1
 4 3 3 -0.4 1.9
 5 3 3 312.37 13.7
 6 3 3 7.9 3.2
 7 3 3 227.18 12.2
 8 3 3 34.6 5.8
 9 3 3 20.4 5.2
 -13 4 3 114.89 12.6
 -12 4 3 7.4 4.3
 -11 4 3 64.29 8.1
 -10 4 3 3.8 3.2
 -9 4 3 106.09 8.2
 -8 4 3 58.79 5.6
 -8 4 3 51.79 6.3
 -7 4 3 133.39 8
 -7 4 3 152.88 9.1
 -6 4 3 115.79 7.4
 -6 4 3 104.59 6.7
 -5 4 3 7.6 2.6
 -5 4 3 9.7 2.6
 4 -4 -3 247.88 7.9
 -4 4 3 269.67 11.1
 -4 4 3 263.47 10.7
 3 -4 -3 403.16 12.4
 -3 4 3 404.66 14.2
 -3 4 3 422.56 15.1
 2 -4 -3 119.89 5.1
 -2 4 3 117.19 6.8
 -2 4 3 114.89 5.5
 1 -4 -3 70.89 4.1
 -1 4 3 77.29 5.7
 -1 4 3 74.19 3.8
 0 4 3 186.08 7.9
 0 4 3 189.48 9.4
 1 4 3 165.98 7.8
 1 4 3 175.08 9
 2 4 3 33.5 4.1
 2 4 3 28 4.2
 3 4 3 387.16 16
 3 4 3 489.55 17.7
 4 4 3 297.47 13.7
 4 4 3 292.07 13
 5 4 3 15 3.7
 6 4 3 57.49 6.7
 7 4 3 -2 2.3
 8 4 3 93.19 9.7
 9 4 3 105.09 13.9
 -13 5 3 34.5 7
 -12 5 3 18.7 5.2
 -11 5 3 78.29 9.4
 -10 5 3 48.6 6.8
 -9 5 3 9.5 3.3
 -8 5 3 17.7 3.9
 -8 5 3 14.9 3.7
 -7 5 3 349.87 15.7
 -7 5 3 397.06 15.5
 -6 5 3 1.4 2.5
 -6 5 3 2.8 2.1
 -5 5 3 19.3 3.5
 -5 5 3 10.8 3.3
 -4 5 3 4.8 2
 -4 5 3 9.3 3
 3 -5 -3 43.3 2.7
 -3 5 3 39.9 3.6
 -3 5 3 37.6 4.6
 2 -5 -3 1094.79 30.6
 -2 5 3 1034.6 33.3
 -2 5 3 1047.5 31.1
 1 -5 -3 536.25 17.1
 -1 5 3 521.25 19.1
 0 5 3 22.9 3.1
 0 5 3 29.6 4.4
 1 5 3 20.2 3.9
 1 5 3 13.8 2.8
 2 5 3 19.1 3.4
 2 5 3 19.6 3.9
 3 5 3 27.2 4.5
 3 5 3 26.2 4.3
 4 5 3 51.29 6.3
 4 5 3 50.39 5.8
 5 5 3 103.49 8
 5 5 3 115.49 8.7
 6 5 3 8.4 3.6
 7 5 3 37 6.5
 8 5 3 68.29 8.5
 -12 6 3 6 4.1
 -11 6 3 125.39 10.4
 -10 6 3 148.79 11
 -9 6 3 -1.5 2.9
 -9 6 3 4.1 2.8
 -8 6 3 114.69 8.4
 -8 6 3 125.39 9
 -7 6 3 25.3 4.6
 -7 6 3 15.7 4.4
 -6 6 3 11.5 3.4
 -6 6 3 9.3 3.7
 -5 6 3 13.9 3.7
 -5 6 3 5.2 2.3
 -4 6 3 366.66 15.4
 -4 6 3 360.76 14.2
 -3 6 3 29.1 4.9
 -3 6 3 26.4 3.5
 2 -6 -3 8.5 1.9
 -2 6 3 11.5 3.4
 -1 6 3 0.6 1.6
 -1 6 3 0.4 2.4
 0 6 3 45.7 4.5
 0 6 3 37.4 5.4
 1 6 3 63.39 5.1
 1 6 3 61.49 6.7
 2 6 3 62.69 6.9
 2 6 3 66.19 5.6
 3 6 3 87.69 6.7
 3 6 3 84.79 7.6
 4 6 3 2.5 2.9
 4 6 3 2.4 2.4
 5 6 3 167.48 11
 5 6 3 168.58 10.5
 6 6 3 143.09 10.2
 7 6 3 22.5 5.6
 -12 7 3 20.5 5.7
 -11 7 3 159.88 12.2
 -10 7 3 104.29 9.4
 -9 7 3 0.5 2.6
 -9 7 3 -2.4 3.2
 -8 7 3 14.6 4
 -7 7 3 133.59 9.5
 -7 7 3 117.19 8.5
 -6 7 3 67.89 6.2
 -6 7 3 57.89 6.8
 -5 7 3 0 1.7
 -5 7 3 2.5 2.9
 -4 7 3 35.2 5.3
 -4 7 3 41.6 4.9
 -3 7 3 196.08 11.3
 -2 7 3 7.7 3.7
 -1 7 3 233.28 9.9
 -1 7 3 230.58 12.2
 0 7 3 243.08 13
 0 7 3 264.27 11
 1 7 3 7 3.4
 1 7 3 5.3 2.3
 2 7 3 152.98 10.3
 2 7 3 158.28 9
 3 7 3 7.7 3.7
 3 7 3 13.7 3.7
 4 7 3 9.7 3.4
 4 7 3 7.8 3.5
 5 7 3 104.49 9.3
 5 7 3 106.09 8.7
 6 7 3 18 5.1
 -11 8 3 14.5 4.7
 -10 8 3 0.5 2.6
 -9 8 3 80.29 8.9
 -9 8 3 86.09 8.2
 -8 8 3 11.7 4.6
 -8 8 3 20.6 4.9
 -7 8 3 94.69 7.9
 -7 8 3 96.09 9
 -6 8 3 6.2 2.8
 -5 8 3 4.7 3.2
 -5 8 3 4.3 2.5
 -4 8 3 120.99 9.5
 -3 8 3 796.92 28.9
 -2 8 3 1.2 2.7
 -1 8 3 33.7 5.6
 0 8 3 38.9 6.3
 1 8 3 180.38 9.5
 1 8 3 158.78 11
 2 8 3 143.99 9.1
 2 8 3 148.79 10.8
 3 8 3 244.48 12.7
 3 8 3 233.78 13.8
 4 8 3 14.6 4.1
 4 8 3 14.2 4.7
 5 8 3 0.8 3.1
 5 8 3 6.1 3.6
 -11 9 3 2.7 3.3
 -10 9 3 21.5 5.3
 -10 9 3 19.2 6.1
 -9 9 3 -1.8 4.2
 -9 9 3 -2 2.3
 -8 9 3 13.3 4
 -8 9 3 12.5 5
 -7 9 3 161.88 10.5
 -7 9 3 141.19 11.3
 -6 9 3 147.79 11.2
 -5 9 3 22.7 5.4
 -4 9 3 -2.6 3.1
 -3 9 3 56.49 7.6
 -2 9 3 2.8 3.2
 0 9 3 180.08 12.2
 1 9 3 272.67 15.3
 2 9 3 53.89 6.3
 2 9 3 44.7 6.8
 3 9 3 83.19 9.7
 3 9 3 100.49 8.3
 4 9 3 2.1 2.9
 4 9 3 6.5 3.8
 -9 10 3 26.6 6.4
 -9 10 3 32.7 6.4
 -8 10 3 54.49 8
 -8 10 3 55.99 7.6
 -7 10 3 9.7 5.2
 -6 10 3 1.4 4.1
 -5 10 3 29.5 6.3
 -4 10 3 0.6 3.7
 -3 10 3 4.8 4.3
 -2 10 3 3.1 4.1
 -1 10 3 143.79 11.3
 0 10 3 62.59 8.1
 1 10 3 -0.4 3.3
 2 10 3 4.1 3.4
 3 10 3 33.4 6.7
 -8 11 3 -4.2 4.4
 -7 11 3 26.7 6.5
 -6 11 3 46.9 7.7
 -5 11 3 0 4.1
 -4 11 3 6.5 4.6
 -3 11 3 121.49 12.1
 -2 11 3 0.7 4
 -1 11 3 28.8 6.5
 0 11 3 35 6.7
 1 11 3 16.2 5.2
 0 14 -4 31.1 6.7
 -1 14 -4 88.19 10.9
 -2 14 -4 1.7 5
 -3 14 -4 7.6 5.5
 -4 14 -4 1.6 4.8
 0 13 -4 -0.1 4
 -2 13 -4 0.8 3.9
 -3 13 -4 10.3 4.5
 -4 13 -4 41.2 7.2
 -5 13 -4 21.2 6.1
 -6 13 -4 25.8 6.4
 -7 13 -4 93.89 11.1
 5 12 -4 -0.1 2.9
 4 12 -4 126.39 8.7
 3 12 -4 55.99 6.3
 1 12 -4 129.89 10
 0 12 -4 1.7 3.8
 -1 12 -4 170.98 11.7
 -2 12 -4 23.2 5.3
 -3 12 -4 131.49 10.4
 -4 12 -4 28 5.7
 -5 12 -4 10 4.4
 -6 12 -4 5.1 4.2
 -7 12 -4 105.29 11.3
 -8 12 -4 67.29 9
 6 11 -4 9.7 3.7
 5 11 -4 22.3 4.4
 4 11 -4 14.7 3.5
 3 11 -4 270.97 12.4
 2 11 -4 383.56 15.1
 1 11 -4 -1.3 3.2
 1 11 -4 2.8 2.5
 0 11 -4 72.89 7.9
 -1 11 -4 4.1 3.3
 -2 11 -4 24.4 4.7
 -3 11 -4 0.1 3
 -4 11 -4 185.48 11.7
 -5 11 -4 115.49 9
 -6 11 -4 12 4.5
 -7 11 -4 82.19 9.3
 -8 11 -4 17.3 5.2
 -9 11 -4 17.7 5.4
 7 10 -4 141.99 10.1
 6 10 -4 29.6 5.1
 5 10 -4 2.3 2.2
 4 10 -4 24.5 4.1
 3 10 -4 53.09 5.6
 2 10 -4 110.19 8
 2 10 -4 108.49 6.7
 1 10 -4 59.19 6.4
 1 10 -4 57.79 4.5
 0 10 -4 1.4 2.9
 0 10 -4 3.2 1.5
 -1 10 -4 0 2.7
 -2 10 -4 3.6 2.9
 -3 10 -4 7.9 3.2
 -4 10 -4 80.09 7.4
 -5 10 -4 135.69 9.5
 -6 10 -4 147.19 10
 -7 10 -4 13.4 4.4
 -8 10 -4 2.9 3.4
 -9 10 -4 0.4 3.1
 -10 10 -4 120.19 10.6
 8 9 -4 8 3.9
 7 9 -4 87.59 7.6
 6 9 -4 387.66 16.5
 5 9 -4 133.59 8.3
 4 9 -4 114.29 7.3
 3 9 -4 18 3.3
 2 9 -4 -1.7 1.2
 2 9 -4 0.3 2.4
 1 9 -4 98.19 7.3
 1 9 -4 104.29 6
 0 9 -4 1.5 1.5
 0 9 -4 2 2.4
 -1 9 -4 420.76 16.4
 -1 9 -4 396.46 13.7
 -2 9 -4 18.2 4.1
 -3 9 -4 84.79 6.9
 -4 9 -4 190.08 10.3
 -5 9 -4 28.1 4.5
 -6 9 -4 118.79 8.5
 -7 9 -4 13.2 3.8
 -8 9 -4 15 4.1
 -9 9 -4 15.1 4.8
 -10 9 -4 9 4.5
 -11 9 -4 129.59 11.1
 8 8 -4 75.89 7.9
 7 8 -4 85.69 7.1
 6 8 -4 28.2 4.4
 5 8 -4 70.69 5.8
 4 8 -4 87.19 6
 3 8 -4 207.58 9.5
 2 8 -4 222.68 10.1
 2 8 -4 215.08 9.4
 1 8 -4 4.5 1.8
 1 8 -4 1.1 2.1
 0 8 -4 127.89 6.2
 0 8 -4 131.89 7.6
 -1 8 -4 134.29 6.1
 -1 8 -4 139.29 7.7
 -2 8 -4 2.7 2.3
 -2 8 -4 5.5 1.7
 -3 8 -4 430.46 16.4
 -4 8 -4 696.43 24.2
 -5 8 -4 425.86 17.2
 -6 8 -4 32.9 5.1
 -7 8 -4 40.6 6
 -8 8 -4 46.9 6.4
 -9 8 -4 5.8 3.3
 -10 8 -4 102.29 9.5
 -11 8 -4 44.9 7.9
 9 7 -4 28.5 4.9
 8 7 -4 68.39 7
 7 7 -4 0.7 2.1
 6 7 -4 90.89 6.6
 5 7 -4 54.69 5.4
 4 7 -4 -0.8 1.6
 3 7 -4 156.88 7.8
 3 7 -4 166.88 7.9
 2 7 -4 1209.28 35.3
 2 7 -4 1190.88 35.5
 1 7 -4 14.1 2.7
 1 7 -4 13.5 2.3
 0 7 -4 203.08 9.1
 0 7 -4 217.78 8.3
 -1 7 -4 247.08 10.4
 -1 7 -4 244.08 9
 -2 7 -4 83.99 5.7
 -2 7 -4 80.69 4.3
 -3 7 -4 472.15 17.3
 -3 7 -4 464.45 14.7
 -4 7 -4 850.41 25
 -4 7 -4 866.51 28.2
 -5 7 -4 167.68 9.2
 -6 7 -4 129.59 8.5
 -7 7 -4 123.39 8.7
 -8 7 -4 4.6 3.3
 -9 7 -4 40.4 6.4
 -10 7 -4 7.5 4
 -11 7 -4 4.1 3.7
 10 6 -4 -0.8 2.5
 9 6 -4 8.6 3.2
 8 6 -4 29 4.4
 7 6 -4 -1.4 1.9
 6 6 -4 0 1.6
 5 6 -4 8.4 2.2
 4 6 -4 209.18 9.2
 3 6 -4 124.29 6.2
 3 6 -4 134.29 6.6
 2 6 -4 482.25 16
 2 6 -4 489.05 15.8
 1 6 -4 142.19 6.3
 1 6 -4 143.59 6.6
 0 6 -4 560.44 17.5
 0 6 -4 577.84 18.4
 -1 6 -4 6.1 1.8
 -1 6 -4 7.1 1.7
 -2 6 -4 794.22 23.6
 -2 6 -4 819.82 25.6
 -3 6 -4 2.1 1.6
 -3 6 -4 2.1 1.3
 -4 6 -4 1111.39 33.8
 -4 6 -4 1043.7 30.8
 -5 6 -4 10.5 2.9
 -5 6 -4 5.9 1.8
 -6 6 -4 190.98 10.3
 -7 6 -4 605.94 22.8
 -8 6 -4 -1.8 1.8
 -9 6 -4 11 3.8
 -10 6 -4 -1.8 2.7
 -11 6 -4 177.98 12.5
 11 5 -4 0.8 2.8
 10 5 -4 34.4 5.1
 9 5 -4 96.09 7.4
 8 5 -4 415.76 16.7
 -8 -5 4 426.56 18.9
 7 5 -4 26.7 4
 -7 -5 4 24.8 4.8
 6 5 -4 28.2 3.7
 -6 -5 4 35.3 5.3
 5 5 -4 0.6 1.4
 -5 -5 4 0.9 2.7
 4 5 -4 166.68 7.6
 3 5 -4 463.45 14.3
 3 5 -4 453.65 15.2
 2 5 -4 24.5 2.8
 2 5 -4 20.2 2.3
 1 5 -4 1.2 1.2
 1 5 -4 1.5 1
 0 5 -4 2.5 1.3
 0 5 -4 3.7 1.3
 -1 5 -4 130.29 6.3
 -1 5 -4 127.89 5.5
 -2 5 -4 2457.45 68.89
 -2 5 -4 2473.05 67.19
 -3 5 -4 57.29 3.6
 -3 5 -4 55.39 4.5
 -4 5 -4 222.88 8.5
 -4 5 -4 236.18 10.5
 -5 5 -4 530.05 19.4
 -5 5 -4 533.85 17
 -6 5 -4 2.5 1.5
 -6 5 -4 -1 1.8
 -7 5 -4 277.57 13
 -7 5 -4 287.57 13.5
 -8 5 -4 5.3 2.9
 -9 5 -4 -1.6 2.6
 -10 5 -4 18.2 4.9
 -11 5 -4 6.1 3.9
 12 4 -4 42 7.1
 11 4 -4 68.59 7.7
 10 4 -4 41.7 5.8
 9 4 -4 63.59 6.7
 -9 -4 4 59.89 7.5
 8 4 -4 291.67 12.8
 -8 -4 4 310.87 14.7
 7 4 -4 26.7 3.6
 -7 -4 4 27.2 4.9
 6 4 -4 54.29 4.5
 -6 -4 4 49.7 5.9
 -5 -4 4 42 4.9
 4 4 -4 134.09 6.4
 -4 -4 4 135.89 8
 3 4 -4 -0.6 1.1
 3 4 -4 -0.8 0.7
 2 4 -4 133.99 5.8
 2 4 -4 133.49 5.1
 1 4 -4 1506.85 42.1
 1 4 -4 1503.75 41.9
 0 4 -4 2498.35 68.59
 0 4 -4 2538.65 68.99
 -1 4 -4 0.3 1
 -1 4 -4 2.8 1.2
 -2 4 -4 112.79 5.1
 -2 4 -4 114.39 6.1
 -3 4 -4 5.5 1.6
 -3 4 -4 6.2 2.1
 -4 4 -4 406.06 13.8
 -4 4 -4 433.16 15.8
 -5 4 -4 66.99 5.6
 -5 4 -4 65.89 4.3
 -6 4 -4 20.6 4
 -6 4 -4 18.6 3
 -7 4 -4 222.58 9.6
 -7 4 -4 218.18 11.4
 -8 4 -4 85.99 5.9
 -8 4 -4 92.59 7.7
 -9 4 -4 141.69 9.9
 -10 4 -4 2 3.1
 -11 4 -4 -1.1 3.1
 12 3 -4 5.3 2.9
 11 3 -4 88.29 7.3
 10 3 -4 -0.2 2
 -10 -3 4 -4.9 3.1
 9 3 -4 21.4 3.9
 -9 -3 4 21.7 4.8
 8 3 -4 16.5 3.2
 -8 -3 4 13.9 4
 7 3 -4 563.24 18.9
 -7 -3 4 538.95 20.7
 6 3 -4 35.7 3.8
 -6 -3 4 39.1 5.2
 5 3 -4 613.64 19
 -5 -3 4 566.94 20.5
 4 3 -4 27.5 2.9
 -4 -3 4 18 3.2
 3 3 -4 10.8 2
 -3 -3 4 11.2 2.7
 2 3 -4 3.6 1.3
 2 3 -4 1.7 0.7
 1 3 -4 935.91 26.5
 1 3 -4 928.11 26.8
 0 3 -4 121.89 5.2
 -1 3 -4 191.58 7.2
 -2 3 -4 809.92 23.8
 -3 3 -4 16.3 2.4
 -4 3 -4 654.63 20.4
 -5 3 -4 10.6 2.3
 -6 3 -4 5.6 2
 -7 3 -4 68.69 5.3
 -8 3 -4 219.08 10.5
 -8 3 -4 225.18 12.3
 -9 3 -4 15 3.4
 -9 3 -4 21.1 4.8
 -10 3 -4 47.9 6.9
 -12 -2 4 82.49 11.8
 11 2 -4 57.19 6.3
 -11 -2 4 56.39 7.9
 10 2 -4 89.69 6.7
 -10 -2 4 93.39 8.6
 9 2 -4 107.59 6.9
 -9 -2 4 105.29 8.4
 8 2 -4 105.39 6.3
 -8 -2 4 94.49 7.8
 7 2 -4 273.47 10.9
 -7 -2 4 260.47 12.4
 6 2 -4 38.2 3.7
 -6 -2 4 38.1 4.8
 5 2 -4 586.64 19.4
 -5 -2 4 675.93 21.8
 4 2 -4 305.37 10.8
 -4 -2 4 328.17 12.7
 3 2 -4 699.93 20
 -3 -2 4 633.14 21.6
 2 2 -4 504.55 15
 -2 -2 4 468.35 16.6
 1 2 -4 13.2 1.9
 0 2 -4 3.7 1.2
 -1 2 -4 175.68 6.8
 -2 2 -4 144.59 6.2
 -3 2 -4 61.79 3.9
 -4 2 -4 470.25 15.9
 -5 2 -4 183.98 8.5
 -6 2 -4 181.78 8.7
 -7 2 -4 31.9 4.4
 -8 2 -4 332.97 13.9
 -9 2 -4 12.3 3.5
 -10 2 -4 161.68 9.7
 -10 2 -4 141.99 10.5
 -13 -1 4 24.2 6.6
 -12 -1 4 76.39 8.9
 -11 -1 4 2.7 3.5
 10 1 -4 210.08 10.3
 -10 -1 4 218.18 12.8
 9 1 -4 1.7 1.8
 -9 -1 4 -0.8 2.6
 8 1 -4 357.56 13
 -8 -1 4 322.57 15
 7 1 -4 84.29 5.2
 -7 -1 4 74.89 6.3
 6 1 -4 101.69 5.3
 -6 -1 4 106.79 7
 5 1 -4 750.22 23
 -5 -1 4 802.62 25.3
 4 1 -4 1011 29.2
 -4 -1 4 1035.8 31.3
 3 1 -4 453.65 13.8
 -3 -1 4 432.26 15.5
 2 1 -4 167.88 6.4
 -2 -1 4 176.58 7.8
 -1 -1 4 2.4 1.6
 0 1 -4 71.19 3.7
 -1 1 -4 10.5 1.8
 -2 1 -4 111.09 5.4
 -3 1 -4 499.75 16.6
 -4 1 -4 160.18 7.6
 -5 1 -4 86.39 5.7
 -6 1 -4 29.2 4.2
 -7 1 -4 68.69 5.6
 -8 1 -4 384.36 15.9
 -9 1 -4 84.19 8.3
 -10 1 -4 10.9 3.6
 -11 1 -4 150.98 10.2
 -13 0 4 45 7.7
 -12 0 4 5.8 4.3
 -11 0 4 -2.2 3
 -10 0 4 55.89 7.2
 9 0 -4 345.37 13.1
 -9 0 4 350.16 15.9
 8 0 -4 124.29 6.4
 -8 0 4 120.09 8.2
 7 0 -4 138.99 6.6
 -7 0 4 141.99 8.6
 6 0 -4 109.69 5.3
 -6 0 4 118.19 7.3
 5 0 -4 763.92 21.8
 -5 0 4 736.53 24.1
 -5 0 4 708.13 20.8
 4 0 -4 491.85 14.8
 -4 0 4 486.35 14.3
 -4 0 4 467.35 16.7
 3 0 -4 4.5 1.3
 -3 0 4 8.1 1.9
 -3 0 4 6 1.3
 2 0 -4 5836.52 151.38
 -2 0 4 5722.63 151.58
 -2 0 4 5498.05 152.88
 1 0 -4 1451.85 40.7
 -1 0 4 1455.45 41.7
 -1 0 4 1491.85 41.2
 0 0 -4 220.88 8
 0 0 4 211.68 8.4
 -1 0 -4 263.97 9.6
 -2 0 -4 36.6 3.7
 -3 0 -4 1221.68 36
 -4 0 -4 94.29 5.7
 5 0 4 -1 1.9
 6 0 4 378.56 15.2
 7 0 4 487.35 18.8
 8 0 4 206.68 11.2
 9 0 4 154.28 10.1
 -10 0 -4 4.2 3
 -11 0 -4 16.6 5.1
 -13 1 4 24.5 6.4
 -12 1 4 -0.4 3.2
 -11 1 4 -0.5 2.8
 -10 1 4 6.1 3.2
 -9 1 4 187.28 11.1
 8 -1 -4 58.69 4.3
 -8 1 4 71.69 6.3
 7 -1 -4 449.06 15.1
 -7 1 4 503.85 18.6
 6 -1 -4 1163.08 34.1
 -6 1 4 1260.77 34.4
 -6 1 4 1195.08 37.2
 5 -1 -4 61.19 3.4
 -5 1 4 51.79 4.6
 -5 1 4 56.59 3.7
 4 -1 -4 970.6 27.3
 -4 1 4 988.2 29.7
 -4 1 4 942.31 27.9
 3 -1 -4 0.9 0.9
 -3 1 4 0.4 1.1
 -3 1 4 1.5 1.3
 2 -1 -4 117.59 5
 -2 1 4 116.19 5.6
 -2 1 4 134.49 6.1
 1 -1 -4 31.4 2.5
 -1 1 4 28.5 3
 -1 1 4 25.2 2.9
 0 -1 -4 2.8 1.3
 0 1 4 4.2 1.5
 -1 -1 -4 145.69 6.7
 1 1 4 152.38 7.3
 -2 -1 -4 124.79 6.3
 -3 -1 -4 1.4 1.7
 4 1 4 9.3 2.8
 5 1 4 152.88 8.5
 6 1 4 603.54 21.9
 7 1 4 145.99 9.2
 8 1 4 46.9 6.5
 9 1 4 31.3 5.8
 10 1 4 4.5 3.7
 -13 2 4 5.9 4.6
 -12 2 4 3.1 3.4
 -11 2 4 275.87 15.4
 -10 2 4 57.49 7.4
 -9 2 4 157.88 10.3
 -8 2 4 1521.75 47.5
 -7 2 4 200.38 10.4
 -7 2 4 188.88 8.9
 6 -2 -4 83.59 4.1
 -6 2 4 79.09 5
 -6 2 4 78.29 6
 5 -2 -4 320.87 10.3
 -5 2 4 332.17 13.1
 -5 2 4 314.27 11.6
 4 -2 -4 42.1 2.7
 -4 2 4 39.9 3.9
 -4 2 4 38.3 3.5
 3 -2 -4 325.57 11
 -3 2 4 364.26 12.6
 -3 2 4 374.36 12.9
 2 -2 -4 674.03 20.1
 -2 2 4 703.43 21.5
 -2 2 4 658.53 20.9
 1 -2 -4 2 1.1
 -1 2 4 0.3 1.3
 -1 2 4 0.2 1.3
 0 -2 -4 310.97 11.3
 0 2 4 324.37 12.4
 -1 -2 -4 524.65 17.4
 1 2 4 535.65 18.4
 -2 -2 -4 106.89 6
 2 2 4 96.99 6.5
 3 2 4 413.96 15.4
 4 2 4 25.5 3.8
 5 2 4 617.34 22.1
 6 2 4 12.1 3.4
 7 2 4 5.1 2.9
 8 2 4 18.6 4.3
 9 2 4 103.69 10.4
 -13 3 4 4.2 3.8
 -12 3 4 -2.3 3.2
 -11 3 4 58.19 7.9
 -10 3 4 315.47 16.2
 -9 3 4 137.09 9.4
 -8 3 4 67.19 6.5
 -7 3 4 459.45 16.3
 -7 3 4 441.86 17.8
 -6 3 4 36.6 4.6
 -6 3 4 40.8 4.5
 5 -3 -4 319.47 10.1
 -5 3 4 306.17 12.2
 -5 3 4 335.97 13.2
 4 -3 -4 6.3 1.3
 -4 3 4 8.3 2.4
 -4 3 4 4.9 2
 3 -3 -4 1017.5 28.5
 -3 3 4 1015.7 30.8
 -3 3 4 984.3 30.2
 2 -3 -4 442.26 14.4
 -2 3 4 459.45 16.2
 -2 3 4 469.15 15.2
 1 -3 -4 73.59 4.4
 -1 3 4 74.99 5.4
 -1 3 4 77.09 4.2
 0 -3 -4 176.78 7.6
 0 3 4 169.68 6.7
 0 3 4 168.68 8.5
 -1 -3 -4 136.69 6.9
 1 3 4 143.19 8
 2 3 4 73.29 5.4
 2 3 4 71.19 6.2
 3 3 4 159.98 8.5
 3 3 4 156.38 9.1
 4 3 4 91.69 6.7
 5 3 4 68.29 7.1
 6 3 4 11.5 3.6
 7 3 4 0.9 2.7
 8 3 4 66.89 8.3
 9 3 4 94.09 11.6
 -13 4 4 34.1 7.4
 -12 4 4 10.3 4.5
 -11 4 4 0.4 3.2
 -10 4 4 17.7 4.8
 -9 4 4 -1.1 1.8
 -8 4 4 14.8 3.9
 -8 4 4 14.2 3.7
 -7 4 4 50.69 6
 -7 4 4 66.09 6.1
 -6 4 4 80.39 6.2
 -6 4 4 79.49 6.3
 -5 4 4 2.3 1.7
 -5 4 4 3 2.5
 4 -4 -4 9.2 1.5
 -4 4 4 9.7 2.4
 -4 4 4 10.1 2.9
 3 -4 -4 263.87 9.2
 -3 4 4 266.37 10.6
 -3 4 4 264.37 11.7
 2 -4 -4 272.87 9.9
 -2 4 4 296.47 12.3
 -2 4 4 270.07 10.3
 1 -4 -4 163.28 7.2
 -1 4 4 151.38 8.5
 0 -4 -4 372.26 13.6
 0 4 4 382.76 15.3
 1 4 4 241.88 10.5
 1 4 4 252.17 11.8
 2 4 4 332.37 13.5
 2 4 4 332.87 14.7
 3 4 4 44.6 6
 3 4 4 37.5 5
 4 4 4 3.7 2.8
 4 4 4 -2.3 1.9
 5 4 4 0.8 2.3
 6 4 4 230.48 12.6
 7 4 4 133.89 10
 8 4 4 28.2 5.8
 -12 5 4 3.4 4.1
 -11 5 4 87.49 10
 -10 5 4 203.38 12.9
 -9 5 4 0.9 2.5
 -8 5 4 2.4 2.6
 -8 5 4 1.9 3
 -7 5 4 37.4 5.4
 -7 5 4 47.5 6
 -6 5 4 -0.5 1.6
 -6 5 4 0.1 2.7
 -5 5 4 20.7 3.7
 -5 5 4 28.4 4.7
 -4 5 4 75.09 5.5
 -4 5 4 85.09 7
 3 -5 -4 510.75 19.2
 -3 5 4 540.45 19.9
 -3 5 4 534.95 18
 2 -5 -4 2.7 1.6
 -2 5 4 2.4 2.7
 1 -5 -4 174.58 8.1
 -1 5 4 189.98 10.3
 0 -5 -4 190.88 8.9
 0 5 4 195.08 10.7
 1 5 4 18.1 3.3
 1 5 4 18.8 4.2
 2 5 4 10.7 3.8
 2 5 4 11.9 2.9
 3 5 4 123.19 8.1
 3 5 4 131.19 9.4
 4 5 4 18.9 4.6
 4 5 4 24.5 4.5
 5 5 4 11.3 3.8
 6 5 4 10.3 4
 7 5 4 37.6 6.4
 -12 6 4 122.09 10.9
 -11 6 4 0.7 3
 -10 6 4 96.29 8.8
 -9 6 4 5.7 3.5
 -8 6 4 34.7 5.6
 -8 6 4 48 6.8
 -7 6 4 7.7 3.5
 -7 6 4 12.1 3.6
 -6 6 4 298.17 14
 -6 6 4 313.47 14.1
 -5 6 4 3.1 3
 -5 6 4 2.5 2.2
 -4 6 4 134.29 7.7
 -4 6 4 134.69 9.4
 -3 6 4 277.67 13.4
 -2 6 4 55.49 6.3
 1 -6 -4 207.58 9.2
 -1 6 4 215.58 11.5
 0 -6 -4 2.5 1.9
 0 6 4 -4.3 2.2
 1 6 4 6.9 2.4
 1 6 4 7.3 3.2
 2 6 4 38.5 4.9
 2 6 4 32 5.4
 3 6 4 135.99 10.1
 3 6 4 158.78 9.4
 4 6 4 9.8 3.7
 4 6 4 3.2 2.7
 5 6 4 8.9 3.8
 6 6 4 2.8 3.1
 -12 7 4 80.39 10.2
 -11 7 4 1.7 3
 -10 7 4 60.09 8.3
 -9 7 4 35.2 6.3
 -9 7 4 32.2 6.1
 -8 7 4 41.5 6.3
 -8 7 4 37.4 6.1
 -7 7 4 50.99 6.7
 -7 7 4 58.19 7.4
 -6 7 4 129.99 8.7
 -6 7 4 122.19 9.4
 -5 7 4 37.7 5.9
 -5 7 4 38.5 5.2
 -4 7 4 10.7 3.9
 -3 7 4 51.69 6.5
 -2 7 4 56.69 7.1
 -1 7 4 69.99 7.7
 0 -7 -4 131.49 7.5
 0 7 4 116.19 9.3
 1 7 4 112.29 7.6
 1 7 4 106.39 9
 2 7 4 7.6 3.1
 2 7 4 10.5 3.8
 3 7 4 36.5 6.6
 3 7 4 36.7 5.6
 4 7 4 75.49 8.9
 4 7 4 75.09 8.1
 5 7 4 24.9 5.4
 5 7 4 15.5 4.5
 -11 8 4 9.4 4.5
 -10 8 4 16.5 5
 -9 8 4 13.7 5.2
 -9 8 4 13.1 4.6
 -8 8 4 -2.9 3.6
 -8 8 4 -0.5 2.5
 -7 8 4 52.19 7
 -7 8 4 57.19 7.8
 -6 8 4 10.8 4.4
 -5 8 4 -1.3 3.3
 -4 8 4 113.99 9.8
 -3 8 4 -2.2 3.2
 -2 8 4 40.6 6.7
 -1 8 4 24 5.1
 0 8 4 5.6 3.9
 1 8 4 40.9 5.7
 1 8 4 43.2 6.8
 2 8 4 10.4 4.2
 2 8 4 11 3.5
 3 8 4 172.58 11.9
 3 8 4 166.48 10.5
 4 8 4 2.9 3.5
 4 8 4 3.2 3
 5 8 4 7.3 4
 -10 9 4 34.6 6.9
 -9 9 4 51.09 7.6
 -9 9 4 43.4 7.6
 -8 9 4 53.79 8.3
 -8 9 4 44 7
 -7 9 4 45.9 7.6
 -6 9 4 74.89 9.2
 -5 9 4 -1.6 3.6
 -4 9 4 0 3.4
 -3 9 4 4.4 4.3
 -2 9 4 2.1 3.2
 -1 9 4 3 3.7
 0 9 4 2.4 3.5
 1 9 4 12.7 4.8
 2 9 4 3.5 3.8
 3 9 4 22.3 5.7
 3 9 4 25 5.1
 -9 10 4 181.58 13.6
 -8 10 4 13 5.7
 -7 10 4 22.7 6.1
 -6 10 4 128.89 11.2
 -5 10 4 11.4 5.5
 -4 10 4 167.18 12.3
 -3 10 4 10.2 5
 -2 10 4 110.79 10.1
 -1 10 4 9.7 4.6
 0 10 4 17.6 5
 1 10 4 115.99 10.9
 -6 11 4 84.69 10.7
 -5 11 4 58.19 8.5
 -4 11 4 5.6 4.8
 -3 11 4 55.49 8.6
 -2 11 4 92.49 10.7
 -1 11 4 22.5 6.2
 0 14 -5 41 10.5
 -1 14 -5 24.7 6.5
 -2 14 -5 -3.6 4.4
 -3 14 -5 -6.8 3.3
 -4 14 -5 -6.7 4
 0 13 -5 76.19 9
 -1 13 -5 10.9 4.8
 -2 13 -5 9.1 4.9
 -3 13 -5 55.99 7.7
 -4 13 -5 125.89 10.4
 -5 13 -5 8.3 4.9
 -6 13 -5 -1.2 3.5
 -7 13 -5 -2.3 3.5
 5 12 -5 11.5 3.3
 4 12 -5 45.2 5.7
 3 12 -5 28.4 4.5
 1 12 -5 2.7 4.7
 0 12 -5 12.3 4.8
 -1 12 -5 27.3 5.5
 -2 12 -5 97.99 9.1
 -3 12 -5 10.6 4.3
 -4 12 -5 15.6 5
 -5 12 -5 28.8 6.1
 -6 12 -5 22.5 5.4
 -7 12 -5 111.79 9.9
 -8 12 -5 123.39 11.1
 6 11 -5 6.9 3.1
 5 11 -5 33.7 5
 4 11 -5 6.8 2.7
 3 11 -5 48.7 5.6
 2 11 -5 105.89 6.8
 1 11 -5 42.5 4.6
 1 11 -5 46.1 6.3
 0 11 -5 4.7 3.5
 -1 11 -5 10.7 4.1
 -2 11 -5 201.98 11.7
 -3 11 -5 1 2.7
 -4 11 -5 6.1 3.4
 -5 11 -5 25.1 5.5
 -6 11 -5 19.6 5.1
 -7 11 -5 38.3 6.7
 -8 11 -5 -2.1 3.3
 -9 11 -5 22.9 6
 7 10 -5 4.9 3
 6 10 -5 9.6 3.3
 5 10 -5 23.2 4.3
 4 10 -5 1.6 1.9
 3 10 -5 2.3 1.9
 2 10 -5 2.9 1.9
 1 10 -5 4.7 3
 1 10 -5 5.5 2.1
 0 10 -5 -0.7 2.3
 0 10 -5 2.5 1.6
 -1 10 -5 135.79 8.9
 -2 10 -5 116.59 8.4
 -3 10 -5 -0.8 2.3
 -4 10 -5 54.99 6.7
 -5 10 -5 60.79 7.2
 -6 10 -5 13.3 4.1
 -7 10 -5 15.9 4.5
 -8 10 -5 15.7 4.5
 -9 10 -5 12.3 4.8
 -10 10 -5 6.1 4
 8 9 -5 14.7 4.1
 7 9 -5 10.3 3.4
 6 9 -5 1.9 2.5
 5 9 -5 111.99 7.5
 4 9 -5 110.29 7.1
 3 9 -5 36.9 4.6
 2 9 -5 15.3 3.5
 2 9 -5 14.4 3
 1 9 -5 574.54 20.4
 1 9 -5 581.04 19.3
 0 9 -5 6.3 2
 0 9 -5 6.7 2.7
 -1 9 -5 111.09 6
 -1 9 -5 129.69 8
 -2 9 -5 117.39 7.9
 -2 9 -5 132.49 6.3
 -3 9 -5 38.6 5.2
 -4 9 -5 45.8 5.8
 -5 9 -5 4.6 2.7
 -6 9 -5 3.3 2.9
 -7 9 -5 179.98 11.5
 -8 9 -5 20.5 5
 -9 9 -5 10.3 4.6
 9 8 -5 12.1 4.2
 8 8 -5 138.39 9.3
 7 8 -5 53.29 6.3
 6 8 -5 37.7 5.1
 5 8 -5 174.38 9.3
 4 8 -5 60.19 5.8
 3 8 -5 299.37 12.1
 2 8 -5 199.88 9.4
 2 8 -5 206.58 9.1
 1 8 -5 130.19 6.7
 1 8 -5 126.49 7.3
 0 8 -5 51.49 4
 0 8 -5 52.69 4.8
 -1 8 -5 24.6 3.1
 -1 8 -5 18.7 3.4
 -2 8 -5 325.77 13.2
 -2 8 -5 285.57 10.8
 -3 8 -5 210.08 10.6
 -3 8 -5 205.68 8.4
 -4 8 -5 1557.84 47.6
 -5 8 -5 283.77 13.4
 -6 8 -5 177.88 10.5
 -7 8 -5 59.49 7.5
 -8 8 -5 381.56 18
 -9 8 -5 4.5 3.5
 -10 8 -5 82.99 9.9
 -11 8 -5 -1.3 3.5
 9 7 -5 -0.6 2.1
 8 7 -5 22 4.1
 7 7 -5 18.4 3.8
 6 7 -5 54.59 5.6
 5 7 -5 153.98 8.3
 4 7 -5 1736.73 50.49
 3 7 -5 228.48 9.7
 2 7 -5 133.99 6.8
 2 7 -5 133.19 6.7
 1 7 -5 47 4
 1 7 -5 56.89 4.3
 0 7 -5 46.2 4.1
 0 7 -5 43.7 3.6
 -1 7 -5 49.7 3.9
 -1 7 -5 56.49 4.7
 -2 7 -5 107.19 6.6
 -2 7 -5 117.79 5.8
 -3 7 -5 147.09 8.4
 -3 7 -5 150.78 6.8
 -4 7 -5 56.59 4.2
 -4 7 -5 69.59 6
 -5 7 -5 264.37 12.7
 -6 7 -5 45.9 5.6
 -7 7 -5 5.7 3.2
 -8 7 -5 639.74 25.2
 -9 7 -5 -0.2 2.7
 -10 7 -5 5 4
 -11 7 -5 42.1 7.7
 10 6 -5 -0.5 2.4
 9 6 -5 -0.3 2.3
 8 6 -5 59.59 6.4
 7 6 -5 185.98 9.6
 -7 -6 5 185.88 11.4
 6 6 -5 113.09 7.1
 5 6 -5 243.28 10.6
 4 6 -5 2.3 1.7
 3 6 -5 93.59 5.5
 3 6 -5 87.99 4.8
 2 6 -5 -1.4 1.1
 2 6 -5 0.3 1.2
 1 6 -5 121.99 6
 1 6 -5 125.59 6
 0 6 -5 256.67 10.1
 0 6 -5 247.48 9.6
 -1 6 -5 1.6 1.4
 -1 6 -5 2.5 1.6
 -2 6 -5 6 2.1
 -2 6 -5 7.5 1.9
 -3 6 -5 537.25 19.3
 -3 6 -5 560.24 17.5
 -4 6 -5 40.5 5
 -4 6 -5 50.19 3.9
 -5 6 -5 144.69 7
 -5 6 -5 148.79 9
 -6 6 -5 0.3 2.3
 -6 6 -5 -1.7 1.5
 -7 6 -5 83.39 7.5
 -8 6 -5 22.9 5.4
 -9 6 -5 91.19 8.6
 -10 6 -5 54.19 7.8
 -11 6 -5 35.3 7.1
 11 5 -5 5.4 3
 10 5 -5 3.7 3
 9 5 -5 -0.7 2.2
 -9 -5 5 1.8 3.6
 8 5 -5 49.7 5.8
 -8 -5 5 30.9 5.7
 7 5 -5 76.59 5.9
 -7 -5 5 78.19 7.8
 6 5 -5 11.2 2.5
 -6 -5 5 10.6 4
 5 5 -5 160.48 7.9
 -5 -5 5 164.68 10
 4 5 -5 1.2 1.4
 3 5 -5 4.9 1.4
 3 5 -5 6.1 1.8
 2 5 -5 129.49 5.6
 2 5 -5 135.89 6.3
 1 5 -5 776.12 23.4
 1 5 -5 774.12 23.5
 0 5 -5 317.47 11.7
 0 5 -5 334.77 11.5
 -1 5 -5 41.2 3.2
 -1 5 -5 39.4 3.7
 -2 5 -5 132.29 6.1
 -2 5 -5 135.59 7.2
 -3 5 -5 104.99 6.5
 -3 5 -5 107.39 5.5
 -4 5 -5 34.6 3.6
 -4 5 -5 28.6 4.1
 -5 5 -5 213.68 9.1
 -5 5 -5 229.28 11.3
 -6 5 -5 172.98 10.2
 -6 5 -5 176.78 8.2
 -7 5 -5 23.7 4.8
 -7 5 -5 30.5 3.9
 -8 5 -5 69.39 7.9
 -9 5 -5 10.3 4
 -10 5 -5 56.99 8.1
 -11 5 -5 4.3 4
 12 4 -5 1.4 2.7
 11 4 -5 76.49 7.8
 10 4 -5 98.79 7.4
 -10 -4 5 106.19 9.9
 9 4 -5 98.29 7.1
 -9 -4 5 100.49 9.1
 8 4 -5 -1 1.7
 -8 -4 5 1 3.1
 7 4 -5 19.4 3.3
 -7 -4 5 21.6 4.8
 6 4 -5 -1.6 1.4
 -6 -4 5 -2.2 2.6
 5 4 -5 22.2 3
 -5 -4 5 21.9 4.4
 4 4 -5 33.4 3.6
 -4 -4 5 33.5 4.9
 3 4 -5 48.8 3.7
 3 4 -5 46.9 2.5
 2 4 -5 9 2
 1 4 -5 213.18 8.2
 1 4 -5 211.48 8
 0 4 -5 7.7 1.8
 0 4 -5 6.1 1.7
 -1 4 -5 752.92 22.8
 -1 4 -5 769.62 23.9
 -2 4 -5 205.98 8.2
 -3 4 -5 11.4 2.2
 -4 4 -5 212.18 8.8
 -5 4 -5 26.6 3.5
 -6 4 -5 112.09 6.4
 -7 4 -5 -1.7 2.4
 -7 4 -5 2.5 1.8
 -8 4 -5 166.88 10.9
 -8 4 -5 177.58 9.1
 -9 4 -5 9.4 4
 -10 4 -5 28.3 6
 -11 4 -5 11.5 5
 12 3 -5 3.7 3
 11 3 -5 103.59 7.8
 -11 -3 5 98.09 10.8
 10 3 -5 -1.1 2
 -10 -3 5 -3.1 3.2
 9 3 -5 9.4 2.7
 -9 -3 5 5.4 3.7
 8 3 -5 63.29 6
 -8 -3 5 50.29 6.8
 7 3 -5 390.56 14.5
 -7 -3 5 389.56 17
 6 3 -5 87.89 5.4
 -6 -3 5 83.79 7.3
 5 3 -5 93.89 5.4
 -5 -3 5 88.39 7.1
 4 3 -5 34.1 3.4
 -4 -3 5 30.3 4.5
 3 3 -5 56.19 2.7
 3 3 -5 56.49 3.8
 -3 -3 5 45.7 5.1
 2 3 -5 5.3 1.6
 1 3 -5 2.4 1.3
 0 3 -5 62.49 3.7
 -1 3 -5 28.9 2.9
 -2 3 -5 585.04 18.5
 -3 3 -5 742.73 23.1
 -4 3 -5 18.1 2.8
 -5 3 -5 141.59 7.3
 -6 3 -5 57.99 5.7
 -7 3 -5 4.7 2.4
 -8 3 -5 641.04 22.7
 -9 3 -5 76.89 6.5
 -10 3 -5 324.27 16.9
 -11 3 -5 7.1 4.8
 -12 -2 5 6.6 5
 11 2 -5 216.68 11
 -11 -2 5 195.58 13
 10 2 -5 85.99 6.6
 -10 -2 5 77.99 8.7
 9 2 -5 1.1 1.9
 -9 -2 5 1.1 2.6
 8 2 -5 143.99 7.6
 -8 -2 5 138.09 9.6
 7 2 -5 72.39 5
 -7 -2 5 63.39 6.3
 6 2 -5 98.09 5.6
 -6 -2 5 103.79 7.6
 5 2 -5 246.18 9.5
 -5 -2 5 248.38 11.7
 4 2 -5 196.88 7.9
 -4 -2 5 201.78 10
 3 2 -5 67.69 4.1
 -3 -2 5 75.79 5.8
 2 2 -5 54.99 3.6
 -2 -2 5 54.29 4.8
 1 2 -5 18 2.2
 0 2 -5 115.49 5.4
 -1 2 -5 242.38 9.2
 -2 2 -5 857.41 26
 -3 2 -5 1017.8 30.5
 -4 2 -5 81.09 5.3
 -5 2 -5 257.07 11
 -6 2 -5 67.69 5.6
 -7 2 -5 150.08 8.6
 -8 2 -5 164.68 9.6
 -9 2 -5 127.19 8.6
 -10 2 -5 87.69 7.5
 -13 -1 5 54.19 9.2
 -12 -1 5 170.88 12.9
 -11 -1 5 15.6 5.1
 10 1 -5 540.15 19
 -10 -1 5 503.35 22
 9 1 -5 15.7 3
 -9 -1 5 11.6 3.8
 8 1 -5 2.5 1.8
 -8 -1 5 3.3 2.7
 7 1 -5 296.87 11.5
 -7 -1 5 320.97 14.2
 6 1 -5 460.45 15.4
 -6 -1 5 474.75 18.1
 5 1 -5 44.8 3.5
 -5 -1 5 33.5 4.4
 4 1 -5 181.28 7.4
 -4 -1 5 196.18 9.5
 3 1 -5 4.2 1.4
 -3 -1 5 2.8 2.2
 2 1 -5 589.14 18.2
 -2 -1 5 604.74 20.1
 1 1 -5 111.89 5.2
 0 1 -5 314.47 11
 -1 1 -5 149.59 6.7
 -2 1 -5 1.1 1.3
 -3 1 -5 20.2 3.1
 -4 1 -5 209.68 9.5
 -5 1 -5 342.67 13.8
 -6 1 -5 156.18 8.6
 -7 1 -5 4.1 2.5
 -8 1 -5 16 3.7
 -9 1 -5 250.07 12.9
 -10 1 -5 120.89 9.1
 -13 0 5 20.1 6.3
 -11 0 5 1.7 3.7
 -10 0 5 80.19 8
 9 0 -5 106.79 6.4
 -9 0 5 129.19 9.5
 8 0 -5 3.2 1.9
 -8 0 5 4.8 3.2
 7 0 -5 415.86 14.1
 -7 0 5 412.86 17.2
 6 0 -5 445.26 14.4
 -6 0 5 431.76 17.1
 5 0 -5 14.6 2.2
 -5 0 5 15 1.8
 -5 0 5 10.1 2.8
 4 0 -5 514.05 16.6
 -4 0 5 557.54 19
 -4 0 5 551.44 16.5
 3 0 -5 1060.69 29.5
 -3 0 5 1031.7 29.6
 -3 0 5 986 31.5
 2 0 -5 81.19 4.3
 -2 0 5 77.19 5.3
 -2 0 5 85.69 4.7
 1 0 -5 1127.69 32.4
 -1 0 5 1122.29 33.5
 -1 0 5 1117.39 32.9
 0 0 -5 21.3 2.7
 -1 0 -5 166.18 7.4
 -2 0 -5 192.28 8.5
 -3 0 -5 94.59 5.9
 -4 0 -5 241.38 10.8
 -5 0 -5 335.37 13.9
 -6 0 -5 215.28 10.8
 -7 0 -5 6.2 2.9
 -8 0 -5 29.5 5
 -9 0 -5 27.8 5.3
 -10 0 -5 8.3 3.7
 -13 1 5 10.7 5.4
 -12 1 5 -1.6 3.6
 -11 1 5 3.2 3.4
 -10 1 5 0.4 3.3
 -9 1 5 110.39 8.6
 -8 1 5 700.53 25.8
 7 -1 -5 44.3 3.5
 -7 1 5 40.1 5.3
 6 -1 -5 506.45 16.7
 -6 1 5 550.94 20
 -6 1 5 559.74 17.1
 5 -1 -5 211.68 8.1
 -5 1 5 220.08 8.4
 -5 1 5 225.48 10.5
 4 -1 -5 21.5 2.4
 -4 1 5 24.3 2.9
 -4 1 5 22.2 3.5
 3 -1 -5 2794.72 75.89
 -3 1 5 2796.92 76.79
 -3 1 5 2790.92 77.89
 2 -1 -5 178.38 7.1
 -2 1 5 176.38 8.3
 -2 1 5 186.68 8
 1 -1 -5 710.53 21.4
 -1 1 5 690.53 22.2
 -1 1 5 690.23 22
 0 -1 -5 3.7 1.5
 0 1 5 3.3 1.8
 -1 -1 -5 15.1 2.6
 1 1 5 14.6 2.9
 -2 -1 -5 6.8 2.2
 -3 -1 -5 58.59 4.7
 -4 -1 -5 7.4 2.5
 -5 -1 -5 57.29 6.3
 -6 -1 -5 4.2 2.4
 -7 -1 -5 5.6 3
 -8 -1 -5 112.09 8.6
 -9 -1 -5 227.98 13.1
 -13 2 5 0.7 3.6
 -12 2 5 2.8 3.7
 -11 2 5 63.69 8.2
 -10 2 5 203.88 12.6
 -9 2 5 19.2 4.5
 -8 2 5 405.06 17.6
 -7 2 5 398.56 16.7
 6 -2 -5 211.08 8
 -6 2 5 221.18 9.4
 -6 2 5 229.28 11.2
 5 -2 -5 62.19 3.6
 -5 2 5 57.19 4.5
 -5 2 5 58.79 5.2
 4 -2 -5 315.67 10.9
 -4 2 5 339.67 12.4
 -4 2 5 338.27 13.3
 3 -2 -5 82.89 4.4
 -3 2 5 93.59 5.8
 -3 2 5 83.59 5.4
 2 -2 -5 259.87 9.4
 -2 2 5 252.37 10.2
 -2 2 5 247.58 10.4
 1 -2 -5 512.85 16.6
 -1 2 5 508.55 16.7
 -1 2 5 499.25 17.7
 0 -2 -5 445.96 15.4
 0 2 5 451.85 16.5
 -1 -2 -5 1.2 1.7
 1 2 5 -0.5 1.8
 -2 -2 -5 387.36 14.6
 2 2 5 380.46 15.6
 -3 -2 -5 714.63 24
 -4 -2 -5 203.48 10.3
 -5 -2 -5 417.76 17
 -6 -2 -5 48.4 6.5
 -7 -2 -5 160.58 10.3
 -8 -2 -5 2.4 2.9
 -13 3 5 4.4 4.2
 -12 3 5 167.78 12.7
 -11 3 5 51.69 7.6
 -10 3 5 222.88 13.5
 -9 3 5 101.99 8.7
 -8 3 5 21.3 4.7
 -7 3 5 41.9 5.9
 -7 3 5 49.6 5.1
 -6 3 5 479.15 17.5
 -6 3 5 510.55 19.1
 5 -3 -5 43.6 3.2
 -5 3 5 34.7 4.5
 -5 3 5 40.4 4.7
 4 -3 -5 104.49 4.9
 -4 3 5 100.89 6.5
 -4 3 5 99.19 6.6
 3 -3 -5 64.29 3.9
 -3 3 5 52.69 4.5
 -3 3 5 57.99 5.2
 2 -3 -5 -0.4 1.2
 -2 3 5 2.6 1.7
 -2 3 5 -2.9 1.8
 1 -3 -5 26.3 3.2
 -1 3 5 27.7 3.3
 -1 3 5 23.9 3.8
 0 -3 -5 331.77 12.6
 0 3 5 335.97 14.1
 -1 -3 -5 405.16 15.1
 1 3 5 403.56 16.4
 -2 -3 -5 259.57 11.4
 2 3 5 250.47 12.3
 -3 -3 -5 18 3.8
 3 3 5 18.1 4.3
 -4 -3 -5 377.16 15.8
 5 3 5 72.39 7.6
 6 3 5 287.97 14.6
 7 3 5 141.39 10.3
 -8 -3 -5 182.18 12
 -13 4 5 10.5 5.3
 -12 4 5 16.9 5.7
 -11 4 5 -2.9 3.1
 -10 4 5 478.25 21.5
 -9 4 5 19.2 4.7
 -8 4 5 14 4.1
 -7 4 5 153.58 9.6
 -7 4 5 155.48 9.1
 -5 4 5 89.99 7
 -5 4 5 82.29 6.4
 -4 4 5 34.4 4.3
 -4 4 5 44.8 5.4
 3 -4 -5 528.95 16.6
 -3 4 5 533.75 19.2
 -3 4 5 489.75 17.7
 2 -4 -5 250.27 9.9
 -2 4 5 263.07 12.2
 1 -4 -5 174.28 7.9
 -1 4 5 156.38 9.1
 0 -4 -5 588.54 20
 0 4 5 587.14 21.8
 -1 -4 -5 1.8 2
 1 4 5 2.7 2.5
 -2 -4 -5 239.08 11.1
 2 4 5 230.78 12.5
 -3 -4 -5 196.28 10.4
 3 4 5 203.28 11.8
 4 4 5 340.67 15.4
 5 4 5 -0.7 2.6
 6 4 5 6.1 3.8
 7 4 5 12.2 4.7
 -12 5 5 2.1 4.2
 -11 5 5 -5.5 3
 -10 5 5 2.5 3.6
 -9 5 5 83.09 8.4
 -8 5 5 1.3 3.1
 -8 5 5 0.9 2.6
 -7 5 5 43 5.8
 -7 5 5 40.9 5.8
 -6 5 5 15.7 4.2
 -6 5 5 17.1 4
 -5 5 5 428.96 17
 -5 5 5 419.36 17.4
 -4 5 5 137.19 7.9
 -4 5 5 113.69 8.2
 -3 5 5 359.56 15.5
 2 -5 -5 1174.98 34.4
 -2 5 5 1144.49 37.4
 1 -5 -5 1.7 1.9
 -1 5 5 1.6 2.5
 0 -5 -5 13.9 3
 0 5 5 15 4
 -1 -5 -5 5.8 2.2
 1 5 5 12.1 4
 -2 -5 -5 291.17 13.2
 2 5 5 308.47 15
 -3 -5 -5 266.07 12.8
 3 5 5 256.67 13.9
 4 5 5 62.69 7.5
 4 5 5 67.39 8.4
 5 5 5 26.5 5.2
 6 5 5 66.19 8.3
 -12 6 5 58.69 9.2
 -11 6 5 15.4 5.1
 -10 6 5 -0.7 2.9
 -9 6 5 12.9 4.2
 -8 6 5 10 3.8
 -8 6 5 10.4 4
 -7 6 5 3.1 2.7
 -7 6 5 6.8 3.5
 -6 6 5 39.2 5.6
 -6 6 5 66.99 7.9
 -5 6 5 38.5 6.1
 -5 6 5 26.3 4.6
 -4 6 5 139.09 9.7
 -3 6 5 164.78 10.4
 -2 6 5 235.98 12.8
 1 -6 -5 -0.1 1.7
 -1 6 5 -1 2.7
 0 -6 -5 140.69 8.2
 0 6 5 156.78 10.2
 -1 -6 -5 423.26 16.9
 1 6 5 456.55 19.5
 -2 -6 -5 121.69 8.1
 2 6 5 120.69 9.4
 -3 -6 -5 74.09 7.6
 3 6 5 69.89 8.4
 4 6 5 259.87 15.1
 4 6 5 247.18 13.6
 5 6 5 -1.5 3
 -11 7 5 21.1 6.4
 -10 7 5 37.4 7.2
 -9 7 5 -3.6 2.5
 -8 7 5 37.4 6.3
 -8 7 5 28 5.9
 -7 7 5 4.3 3.9
 -7 7 5 4.5 3.3
 -6 7 5 34.7 5.6
 -6 7 5 30.8 5.6
 -5 7 5 2.4 3.5
 -4 7 5 -3.2 2.6
 -3 7 5 46.4 6.6
 -2 7 5 131.29 10.1
 -1 7 5 181.58 11.5
 0 -7 -5 35.6 6.4
 0 7 5 38.9 6.4
 -1 -7 -5 4.6 2.6
 1 7 5 4.6 3.4
 -2 -7 -5 8.4 3.1
 2 7 5 10 4
 -3 -7 -5 32.2 5.3
 3 7 5 27.1 5.8
 -4 -7 -5 9.3 3.6
 4 7 5 1.5 3.5
 -10 8 5 -1 3.3
 -9 8 5 90.39 9.8
 -9 8 5 76.49 9.7
 -8 8 5 8.4 4.4
 -8 8 5 5.2 3.8
 -7 8 5 13.1 5.2
 -6 8 5 61.59 8.3
 -5 8 5 157.28 11.7
 -4 8 5 118.89 10.3
 -3 8 5 22.5 5.5
 -2 8 5 12.9 4.9
 -1 8 5 13.6 4.6
 0 8 5 3.6 3.6
 1 8 5 85.19 9.8
 -2 -8 -5 4.1 2.9
 2 8 5 0.4 3.1
 -3 -8 -5 26.7 4.9
 3 8 5 22.4 5.9
 4 8 5 8.6 4.6
 -9 9 5 61.69 10.9
 -9 9 5 77.39 9.9
 -8 9 5 17.3 5.8
 -7 9 5 -0.4 3.9
 -6 9 5 15.1 5.1
 -5 9 5 4.5 4.4
 -4 9 5 206.08 13.3
 -3 9 5 49.99 7.7
 -2 9 5 82.39 10.1
 -1 9 5 60.39 8.6
 0 9 5 60.39 8.7
 1 9 5 36 7.1
 2 9 5 14.6 5
 -7 10 5 1.9 4.7
 -6 10 5 88.99 10.4
 -5 10 5 7.9 5
 -4 10 5 48.1 8
 -3 10 5 8.7 4.7
 -2 10 5 56.89 8.4
 -1 10 5 12.4 4.9
 0 10 5 50.29 8.5
 -1 14 -6 29.7 6.6
 -2 14 -6 -3.5 3.9
 -3 14 -6 1 4.5
 -4 14 -6 164.38 13
 0 13 -6 -3.3 3.4
 -1 13 -6 -1.1 3.9
 -2 13 -6 160.68 11.8
 -3 13 -6 40.4 7
 -4 13 -6 153.88 12
 -5 13 -6 49.4 8.1
 -6 13 -6 -0.3 3.5
 5 12 -6 6.3 3.1
 4 12 -6 37.9 5.6
 3 12 -6 8.2 2.7
 2 12 -6 14.4 3.2
 0 12 -6 9.3 4
 -1 12 -6 28.9 5.8
 -2 12 -6 50.29 6.8
 -3 12 -6 6.2 3.9
 -4 12 -6 38 6.4
 -5 12 -6 -0.8 3.3
 -6 12 -6 0.5 3.6
 -7 12 -6 37.2 6.8
 -8 12 -6 3.4 4
 6 11 -6 17.2 4.2
 5 11 -6 85.09 7.2
 4 11 -6 80.19 6.7
 3 11 -6 6 2.6
 2 11 -6 54.89 5.8
 1 11 -6 0.5 1.8
 1 11 -6 3.1 3
 0 11 -6 151.48 9.9
 -1 11 -6 124.69 9.2
 -2 11 -6 7.5 3.4
 -3 11 -6 8.5 3.7
 -4 11 -6 57.49 7.2
 -5 11 -6 21.7 4.8
 -6 11 -6 15.8 4.8
 -7 11 -6 1.6 3.5
 -8 11 -6 33.2 7
 -9 11 -6 10.9 5.2
 7 10 -6 114.39 8.7
 6 10 -6 43.9 5.9
 5 10 -6 54.79 6.1
 4 10 -6 48.8 5.8
 3 10 -6 29.3 4.3
 2 10 -6 75.09 5.8
 1 10 -6 218.48 11.1
 1 10 -6 226.78 10.1
 0 10 -6 18 4.1
 0 10 -6 17.5 3.1
 -1 10 -6 11.2 3.4
 -1 10 -6 5 2
 -2 10 -6 43.4 5.6
 -3 10 -6 90.79 7.4
 -4 10 -6 666.33 24.8
 -5 10 -6 109.59 8.8
 -6 10 -6 21.3 5.2
 -7 10 -6 1.2 3.1
 -8 10 -6 244.78 14.6
 -9 10 -6 37.3 6.8
 8 9 -6 113.29 8.7
 7 9 -6 155.58 9.8
 6 9 -6 122.49 8.2
 5 9 -6 54.69 6
 4 9 -6 1.3 2.2
 3 9 -6 52.49 5.5
 2 9 -6 48.6 5
 1 9 -6 490.95 18.3
 1 9 -6 505.15 17.4
 0 9 -6 121.19 7.6
 0 9 -6 125.49 6.8
 -1 9 -6 21.7 3.3
 -1 9 -6 20.3 3.7
 -2 9 -6 67.09 6.1
 -2 9 -6 69.39 4.8
 -3 9 -6 30.6 4.8
 -4 9 -6 23.6 4.3
 -5 9 -6 72.19 7.8
 -6 9 -6 2.1 2.7
 -7 9 -6 22.1 5.1
 -8 9 -6 111.19 9.7
 -9 9 -6 44.7 7.7
 -10 9 -6 33.8 6.9
 9 8 -6 4.4 3
 8 8 -6 29.1 5
 7 8 -6 -1.3 2.1
 6 8 -6 194.18 10.3
 5 8 -6 319.37 13.6
 4 8 -6 254.17 11.4
 3 8 -6 157.28 8.2
 2 8 -6 -0.3 1.8
 2 8 -6 -1.3 1.7
 1 8 -6 100.19 6.1
 1 8 -6 93.09 6.2
 0 8 -6 190.28 8.5
 0 8 -6 183.88 9
 -1 8 -6 99.09 5.8
 -1 8 -6 96.69 6.7
 -2 8 -6 -0.3 1.7
 -2 8 -6 -0.5 1.7
 -3 8 -6 328.37 12.2
 -3 8 -6 334.37 14.4
 -4 8 -6 311.67 14.4
 -5 8 -6 224.18 12.1
 -6 8 -6 373.96 17.2
 -7 8 -6 142.49 10.1
 -8 8 -6 60.59 8.3
 -9 8 -6 24.8 6
 -10 8 -6 6 4.3
 10 7 -6 17.7 5.8
 9 7 -6 33.3 5.1
 8 7 -6 25.9 4.7
 7 7 -6 104.29 7.5
 6 7 -6 49.5 5.8
 5 7 -6 78.29 6.1
 4 7 -6 9.2 2.6
 3 7 -6 43.1 4.5
 2 7 -6 -0.2 1.6
 2 7 -6 1.3 1.5
 1 7 -6 32.9 3.7
 1 7 -6 44 4.3
 0 7 -6 37.6 4.1
 0 7 -6 42.9 4.1
 -1 7 -6 5.7 2.3
 -1 7 -6 10.1 2.4
 -2 7 -6 15 2.7
 -2 7 -6 21.5 3.8
 -3 7 -6 583.94 18.9
 -3 7 -6 576.74 21
 -4 7 -6 252.07 12.3
 -4 7 -6 260.57 10.3
 -5 7 -6 15 3.7
 -5 7 -6 10.5 2.6
 -6 7 -6 23.1 4.8
 -7 7 -6 92.49 9.6
 -8 7 -6 340.87 17.1
 -9 7 -6 81.19 9.6
 -10 7 -6 5.7 4.3
 10 6 -6 0.8 2.6
 9 6 -6 7.6 3.1
 -9 -6 6 11.6 5.8
 8 6 -6 20.6 4
 -8 -6 6 19.6 5.4
 7 6 -6 36.5 4.9
 -7 -6 6 23.3 5.5
 6 6 -6 140.99 8.1
 5 6 -6 10.7 2.9
 4 6 -6 1.6 2.1
 3 6 -6 2.2 1.9
 2 6 -6 212.28 9
 2 6 -6 215.38 8.5
 1 6 -6 1.5 1.7
 1 6 -6 3.7 1.5
 0 6 -6 1.1 1.4
 0 6 -6 2.2 1.5
 -1 6 -6 20.1 2.9
 -1 6 -6 19.4 3
 -2 6 -6 194.68 8.4
 -2 6 -6 189.08 9.3
 -3 6 -6 86.59 5.4
 -3 6 -6 87.09 6.6
 -4 6 -6 33.7 3.9
 -4 6 -6 31.7 4.8
 -5 6 -6 1016.1 33.8
 -5 6 -6 1011.1 30.9
 -6 6 -6 190.58 8.9
 -6 6 -6 181.68 10.8
 -7 6 -6 288.97 14.7
 -8 6 -6 35.9 6.2
 -9 6 -6 20.3 5.1
 -10 6 -6 69.79 9.4
 11 5 -6 10 3.5
 10 5 -6 138.29 8.9
 -10 -5 6 101.69 10.4
 9 5 -6 6.3 2.8
 -9 -5 6 6.3 4.3
 8 5 -6 29.5 4.3
 -8 -5 6 47.4 7.2
 7 5 -6 41.3 4.8
 -7 -5 6 38.1 6.4
 6 5 -6 176.78 8.6
 -6 -5 6 151.58 10.3
 5 5 -6 1.5 1.9
 -5 -5 6 -2.8 2.9
 4 5 -6 368.26 13.6
 3 5 -6 28.2 3.4
 3 5 -6 22.4 2.4
 2 5 -6 59.79 3.8
 2 5 -6 62.19 4.5
 1 5 -6 110.89 5.7
 1 5 -6 113.09 5.9
 0 5 -6 285.47 11.1
 0 5 -6 283.77 10.7
 -1 5 -6 51.49 4.4
 -1 5 -6 52.19 4
 -2 5 -6 89.49 6
 -2 5 -6 84.29 5.1
 -3 5 -6 83.89 5.2
 -3 5 -6 77.89 6.2
 -4 5 -6 46 5.5
 -4 5 -6 37.1 4.2
 -5 5 -6 215.38 11.6
 -5 5 -6 219.18 9.7
 -6 5 -6 34.1 5.6
 -6 5 -6 44 4.8
 -7 5 -6 1.9 1.9
 -7 5 -6 4.3 3
 -8 5 -6 131.69 10.1
 -9 5 -6 283.07 15.7
 -10 5 -6 0.8 3.3
 12 4 -6 12.1 3.7
 11 4 -6 7.1 3
 -11 -4 6 -0.6 4.3
 10 4 -6 22.5 4.4
 -10 -4 6 11.3 4.5
 9 4 -6 17.3 3.6
 -9 -4 6 16.2 5.2
 8 4 -6 1.6 1.9
 -8 -4 6 -0.2 3.3
 7 4 -6 43.5 4.6
 -7 -4 6 40.5 6
 6 4 -6 27.9 3.8
 -6 -4 6 22.4 4.9
 5 4 -6 108.99 6.2
 -5 -4 6 106.29 8.2
 4 4 -6 46.4 4.4
 -4 -4 6 35.4 5.2
 3 4 -6 122.09 6.4
 3 4 -6 147.79 5.6
 2 4 -6 343.97 11.7
 2 4 -6 351.86 12.5
 1 4 -6 294.67 10.9
 0 4 -6 2.7 1.5
 -1 4 -6 212.38 8.7
 -2 4 -6 481.65 16.2
 -3 4 -6 244.48 10
 -4 4 -6 207.28 9.2
 -5 4 -6 12.4 2.7
 -6 4 -6 132.09 7.6
 -7 4 -6 0.7 2
 -8 4 -6 39 5.1
 -8 4 -6 35.5 6.3
 -9 4 -6 115.29 10
 -10 4 -6 55.09 8.2
 12 3 -6 2.7 2.7
 -12 -3 6 -1.5 4.4
 11 3 -6 0.2 2.3
 -11 -3 6 0.3 4.4
 10 3 -6 1 2.1
 -10 -3 6 1.3 4
 9 3 -6 40.4 4.9
 -9 -3 6 32.3 6.1
 8 3 -6 0.1 1.8
 -8 -3 6 -0.1 2.8
 7 3 -6 352.36 13.3
 -7 -3 6 331.47 15.9
 6 3 -6 35.5 4.2
 -6 -3 6 33 5.2
 5 3 -6 5.3 2.2
 -5 -3 6 3.9 3.2
 4 3 -6 13.2 2.4
 -4 -3 6 11 3.6
 3 3 -6 928.61 27.7
 -3 -3 6 916.61 30.4
 2 3 -6 103.69 5.5
 1 3 -6 1147.89 33.4
 0 3 -6 168.38 7.3
 -1 3 -6 7.9 2
 -2 3 -6 3.1 1.6
 -3 3 -6 227.78 9.7
 -4 3 -6 3.4 2.1
 -5 3 -6 -1.9 1.4
 -6 3 -6 22.3 3.7
 -7 3 -6 59.59 6.1
 -8 3 -6 -0.5 2
 -9 3 -6 83.19 8.1
 -10 3 -6 79.89 9.8
 -12 -2 6 31 7.2
 11 2 -6 16.8 4.1
 -11 -2 6 14.6 4.9
 10 2 -6 83.59 6.3
 -10 -2 6 98.39 10.4
 9 2 -6 68.49 5.5
 -9 -2 6 78.29 8.7
 8 2 -6 42.3 4.6
 -8 -2 6 43.3 6.6
 7 2 -6 131.09 7
 -7 -2 6 138.39 9.8
 6 2 -6 420.96 15
 -6 -2 6 449.46 18.3
 5 2 -6 58.39 4.2
 -5 -2 6 53.79 6.2
 4 2 -6 304.37 11.4
 -4 -2 6 317.47 13.9
 3 2 -6 175.38 7.5
 -3 -2 6 188.18 10
 2 2 -6 84.59 4.8
 1 2 -6 120.39 5.9
 0 2 -6 99.39 5.4
 -1 2 -6 7.5 2.1
 -2 2 -6 86.59 5.3
 -3 2 -6 -0.8 1.4
 -4 2 -6 57.09 4.8
 -5 2 -6 12.6 3.1
 -6 2 -6 73.39 7
 -7 2 -6 8 2.9
 -8 2 -6 2.1 2.2
 -9 2 -6 36.3 5.5
 -10 2 -6 11.2 4
 -13 -1 6 -5.8 3.5
 -12 -1 6 169.28 13.1
 -11 -1 6 9.3 4.5
 10 1 -6 291.87 14.7
 -10 -1 6 247.28 14.5
 9 1 -6 6.8 2.2
 -9 -1 6 7.2 3.4
 8 1 -6 22.2 3.4
 -8 -1 6 20.9 4.6
 7 1 -6 4.6 2
 -7 -1 6 6.8 3.4
 6 1 -6 208.48 8.6
 -6 -1 6 183.98 10.5
 5 1 -6 5.5 2
 -5 -1 6 11 3.4
 4 1 -6 3.9 1.7
 -4 -1 6 2.8 2.3
 3 1 -6 238.98 8.9
 -3 -1 6 214.48 10.6
 2 1 -6 213.68 8.6
 -2 -1 6 229.78 10.7
 1 1 -6 66.49 4.3
 0 1 -6 671.93 21.2
 -1 1 -6 134.19 6.7
 -2 1 -6 36.8 4.2
 -3 1 -6 75.39 5.4
 -4 1 -6 18.2 3.6
 -5 1 -6 98.09 6.9
 -6 1 -6 26.6 4.3
 -7 1 -6 3.4 2.7
 -8 1 -6 19.7 4.5
 -9 1 -6 49.5 7
 -10 1 -6 5 3.8
 -13 0 6 39.2 8.1
 -12 0 6 26.5 6.3
 -11 0 6 16.8 5
 -10 0 6 156.78 11.6
 -9 0 6 0.7 3.1
 8 0 -6 328.97 12.2
 -8 0 6 312.57 15.3
 7 0 -6 230.48 9.4
 -7 0 6 252.97 12.8
 6 0 -6 9.4 2.2
 -6 0 6 11.7 3.4
 5 0 -6 13.1 2.5
 -5 0 6 9.4 3.1
 -5 0 6 8.3 1.8
 4 0 -6 349.77 12.1
 -4 0 6 357.06 12
 -4 0 6 331.97 14.2
 3 0 -6 387.56 12.8
 -3 0 6 389.06 13.2
 -3 0 6 344.17 14.5
 2 0 -6 118.79 5.7
 -2 0 6 99.99 5.8
 -2 0 6 104.69 6.8
 1 0 -6 0.3 1.2
 0 0 -6 168.18 7.7
 -1 0 -6 127.69 6.7
 -2 0 -6 42.1 4.6
 -3 0 -6 346.77 13.8
 -4 0 -6 93.29 6.4
 -5 0 -6 28.8 4.6
 -6 0 -6 12.8 3.5
 -7 0 -6 49.8 6.6
 -8 0 -6 0.7 2.6
 -9 0 -6 39.6 6.6
 -13 1 6 86.59 11.2
 -12 1 6 39.2 7.4
 -11 1 6 113.89 10.2
 -10 1 6 237.48 14.3
 -9 1 6 147.79 10.4
 -8 1 6 52.99 6.9
 7 -1 -6 6.7 2
 -7 1 6 1.3 2.5
 6 -1 -6 75.59 4.6
 -6 1 6 64.09 6.2
 5 -1 -6 3.5 1.7
 -5 1 6 1.9 1.6
 -5 1 6 2.3 2.2
 4 -1 -6 15.5 2.4
 -4 1 6 13.9 2.6
 -4 1 6 13.9 3.1
 3 -1 -6 78.69 4.5
 -3 1 6 77.19 6
 -3 1 6 76.89 5.1
 2 -1 -6 671.93 20.6
 -2 1 6 649.04 21.4
 -2 1 6 644.64 21.9
 1 -1 -6 270.67 10.5
 -1 1 6 268.07 11.4
 0 -1 -6 56.69 4.4
 0 1 6 51.59 4.9
 -1 -1 -6 8.1 2.3
 -2 -1 -6 -0.2 1.6
 -3 -1 -6 174.18 9.2
 -4 -1 -6 370.36 15.4
 -5 -1 -6 -0.1 2.1
 -6 -1 -6 360.46 16.1
 -7 -1 -6 104.89 8.3
 -8 -1 -6 24.9 5.2
 -13 2 6 47.8 9
 -12 2 6 15.8 5.4
 -11 2 6 18.7 5.5
 -10 2 6 10.5 4.3
 -9 2 6 300.47 15.6
 -8 2 6 16.4 4.2
 -7 2 6 1184.28 38.8
 6 -2 -6 792.02 23.4
 -6 2 6 766.42 24.3
 -6 2 6 737.83 26.6
 5 -2 -6 95.59 5.2
 -5 2 6 97.99 6.2
 -5 2 6 99.89 7.3
 4 -2 -6 41.7 3.5
 -4 2 6 41.5 4.6
 -4 2 6 35.5 4.5
 3 -2 -6 0 1.2
 -3 2 6 0.5 2
 -3 2 6 2 2
 2 -2 -6 1102.19 32.5
 -2 2 6 1030.1 33.7
 -2 2 6 1152.98 33.8
 1 -2 -6 89.39 5.5
 -1 2 6 75.19 5.7
 -1 2 6 80.49 6.2
 0 -2 -6 166.38 8
 0 2 6 159.18 9.2
 -1 -2 -6 0.8 1.7
 1 2 6 0.5 2.1
 -2 -2 -6 36.2 4.4
 -3 -2 -6 183.58 9.9
 -4 -2 -6 7.2 2.7
 -5 -2 -6 116.39 8.3
 -6 -2 -6 110.59 8.5
 -7 -2 -6 9.5 3.6
 -8 -2 -6 48 7.9
 -12 3 6 0.7 3.9
 -11 3 6 31 6.3
 -10 3 6 -1.9 2.7
 -9 3 6 560.54 23.4
 -8 3 6 383.86 17.5
 -7 3 6 225.78 12.2
 -6 3 6 83.29 6.5
 -6 3 6 82.29 6.9
 -5 3 6 20.6 3.8
 -5 3 6 28.8 4.7
 4 -3 -6 81.29 4.6
 -4 3 6 61.59 6.3
 -4 3 6 75.49 6
 3 -3 -6 577.64 18.5
 -3 3 6 565.54 20
 -3 3 6 594.24 20.8
 2 -3 -6 810.82 25.6
 -2 3 6 849.32 26.5
 -2 3 6 824.02 27.6
 1 -3 -6 38.3 4.2
 -1 3 6 30.7 4.6
 0 -3 -6 429.76 15.8
 0 3 6 429.86 17.4
 -1 -3 -6 166.38 8.8
 1 3 6 168.08 10.3
 -2 -3 -6 228.58 11.1
 2 3 6 230.48 12.5
 -3 -3 -6 7.5 2.8
 -4 -3 -6 12.6 3.6
 -5 -3 -6 22.4 4.6
 -6 -3 -6 3.2 2.8
 -7 -3 -6 59.59 7.5
 -12 4 6 4.2 4.2
 -11 4 6 153.98 12.4
 -10 4 6 -0.7 2.9
 -9 4 6 22.6 5.5
 -8 4 6 12.9 4.1
 -7 4 6 12.1 3.9
 -7 4 6 9.3 3.4
 -6 4 6 310.37 13.5
 -6 4 6 278.07 13.7
 -5 4 6 1089.19 35.5
 -5 4 6 1122.69 35.3
 -4 4 6 63.99 5.8
 -4 4 6 66.29 6.1
 3 -4 -6 83.29 5.3
 -3 4 6 78.69 6.7
 2 -4 -6 227.08 9.8
 -2 4 6 236.78 12
 1 -4 -6 374.76 13.9
 -1 4 6 343.47 15.6
 0 -4 -6 673.33 22.8
 0 4 6 676.03 24.9
 -1 -4 -6 42.1 5.2
 1 4 6 32.4 5.3
 -2 -4 -6 -0.9 1.9
 2 4 6 1.3 2.4
 -3 -4 -6 12.9 3.4
 3 4 6 12.1 4.3
 -4 -4 -6 208.58 11.6
 -5 -4 -6 197.28 11.8
 -6 -4 -6 101.79 10.3
 -12 5 6 205.78 15.2
 -11 5 6 178.68 13.2
 -10 5 6 35.1 6.7
 -9 5 6 1.8 3
 -8 5 6 3.2 3.2
 -7 5 6 298.97 14.3
 -7 5 6 270.77 14.3
 -6 5 6 55.39 6.8
 -6 5 6 54.99 6.9
 -5 5 6 208.08 11.2
 -5 5 6 235.88 12.1
 -4 5 6 9.4 3.5
 -3 5 6 4.8 3.2
 2 -5 -6 114.59 6.7
 -2 5 6 133.79 9.3
 1 -5 -6 58.69 5
 -1 5 6 60.09 6.9
 0 -5 -6 27.9 4.2
 0 5 6 37.3 6
 -1 -5 -6 38.1 5
 1 5 6 26.4 5.1
 -2 -5 -6 107.49 7.8
 2 5 6 104.69 9.3
 -3 -5 -6 31.4 5.3
 3 5 6 26.2 5.6
 -4 -5 -6 14.3 4
 -5 -5 -6 31.1 5.9
 -11 6 6 -0.2 3.4
 -10 6 6 -2.8 2.7
 -9 6 6 43.4 7.1
 -8 6 6 143.99 10.8
 -8 6 6 163.38 11.3
 -7 6 6 1.3 3.5
 -7 6 6 -0.2 2.9
 -6 6 6 24.5 5.4
 -6 6 6 12.3 4
 -5 6 6 44.2 6.5
 -4 6 6 57.09 7.2
 -3 6 6 67.69 7.5
 -2 6 6 5.7 3.5
 -1 6 6 -2.3 2.7
 0 -6 -6 32.2 4.6
 0 6 6 31.4 5.6
 -1 -6 -6 82.09 6.8
 1 6 6 84.49 9.5
 -2 -6 -6 50.29 6.2
 2 6 6 31.9 6
 -3 -6 -6 4.6 2.7
 3 6 6 7.7 4.1
 -4 -6 -6 127.99 9.6
 -11 7 6 16.6 6.2
 -10 7 6 33.7 7.2
 -9 7 6 52.49 8.3
 -8 7 6 119.19 10
 -8 7 6 111.49 10.1
 -7 7 6 30.1 6.2
 -6 7 6 4.9 4.1
 -5 7 6 6.2 3.9
 -4 7 6 5.2 3.6
 -3 7 6 3.4 3
 -2 7 6 55.69 7.7
 -1 7 6 347.37 17.6
 0 7 6 17.3 5.3
 -1 -7 -6 16.7 4
 1 7 6 22.9 5.6
 -2 -7 -6 10.8 3.7
 2 7 6 12.3 4.4
 -3 -7 -6 54.19 6.9
 3 7 6 37.9 7.4
 -10 8 6 -1.9 3.9
 -9 8 6 30.4 6.8
 -8 8 6 7 4.3
 -7 8 6 8.9 5
 -6 8 6 3.4 4.4
 -5 8 6 39.1 7
 -4 8 6 15.7 5.4
 -3 8 6 17.1 5.3
 -2 8 6 2.4 3.4
 -1 8 6 220.38 14.2
 0 8 6 4.8 4.1
 1 8 6 363.06 19.2
 2 8 6 55.79 8.6
 -8 9 6 20.8 6.4
 -7 9 6 24.2 6.7
 -6 9 6 0.5 3.5
 -5 9 6 62.59 8.9
 -4 9 6 17.7 5.7
 -3 9 6 8.9 4.8
 -2 9 6 8.1 4.5
 -1 9 6 66.49 9.2
 0 9 6 34.3 6.9
 -4 10 6 71.69 10.1
 -1 14 -7 -5.3 3.8
 -2 14 -7 -9.1 3.4
 -3 14 -7 -3.4 3.6
 3 13 -7 6.4 3
 -1 13 -7 1.8 3.9
 -2 13 -7 109.39 9.9
 -3 13 -7 24.3 6.1
 -4 13 -7 5.5 4.3
 -5 13 -7 14.8 5.7
 -6 13 -7 101.79 11
 5 12 -7 25.6 4.9
 4 12 -7 10.1 3.1
 3 12 -7 110.79 7.9
 2 12 -7 9.5 3
 0 12 -7 70.99 8.1
 -1 12 -7 1.9 3.2
 -2 12 -7 8.5 3.9
 -3 12 -7 44.6 6.8
 -4 12 -7 37.8 6.6
 -5 12 -7 359.16 17.9
 -6 12 -7 3.2 3.6
 -7 12 -7 14.5 4.7
 6 11 -7 29.9 5.2
 5 11 -7 0.5 2.2
 4 11 -7 2.6 2.4
 3 11 -7 2.3 2.3
 2 11 -7 -0.5 1.9
 1 11 -7 28.8 4.1
 0 11 -7 44.4 4.9
 0 11 -7 39.9 5.7
 -1 11 -7 4.6 3.5
 -2 11 -7 22.3 5
 -3 11 -7 342.67 16.2
 -4 11 -7 6.2 3.2
 -5 11 -7 487.25 21.1
 -6 11 -7 -0.1 3.2
 -7 11 -7 94.09 10.4
 -8 11 -7 45.1 7.5
 7 10 -7 130.49 9.2
 6 10 -7 16 4.1
 5 10 -7 127.39 8.6
 4 10 -7 38 5
 3 10 -7 -1.3 1.9
 2 10 -7 3.9 2.5
 1 10 -7 247.58 10.8
 1 10 -7 213.58 11.6
 0 10 -7 218.38 10
 0 10 -7 211.48 11.1
 -1 10 -7 13.2 2.9
 -1 10 -7 14.5 3.7
 -2 10 -7 -1.1 2
 -3 10 -7 92.29 7.7
 -4 10 -7 69.99 7.8
 -5 10 -7 118.99 9.2
 -6 10 -7 103.09 9.2
 -7 10 -7 6 3.7
 -8 10 -7 11.4 4.7
 -9 10 -7 15.6 5.1
 8 9 -7 48.4 6.3
 7 9 -7 375.56 16.5
 6 9 -7 81.29 7
 5 9 -7 188.88 10.3
 4 9 -7 11 3
 3 9 -7 13.5 3.1
 2 9 -7 19.9 3.5
 1 9 -7 2.6 2.1
 1 9 -7 -2.2 1.7
 0 9 -7 4 2.1
 0 9 -7 7.6 2.8
 -1 9 -7 125.99 7.1
 -1 9 -7 130.19 8.2
 -2 9 -7 233.18 10.1
 -2 9 -7 216.18 11.4
 -3 9 -7 80.59 5.7
 -3 9 -7 77.59 6.9
 -4 9 -7 121.59 8.7
 -5 9 -7 63.89 7.6
 -6 9 -7 100.79 8.9
 -7 9 -7 61.19 7.9
 -8 9 -7 7.2 4.1
 -9 9 -7 94.09 11
 9 8 -7 26.4 5.1
 8 8 -7 5.1 2.6
 7 8 -7 27.5 4.9
 6 8 -7 79.39 7.5
 5 8 -7 75.49 6.3
 4 8 -7 635.54 22.1
 3 8 -7 257.57 11.4
 2 8 -7 28.8 4
 1 8 -7 6.3 2.3
 1 8 -7 9.5 2.7
 0 8 -7 182.48 9.3
 0 8 -7 182.48 8.9
 -1 8 -7 0.3 2
 -1 8 -7 -1.5 1.4
 -2 8 -7 172.98 8.5
 -2 8 -7 183.28 10
 -3 8 -7 1.2 2.2
 -3 8 -7 2.1 2
 -4 8 -7 35.1 5.4
 -4 8 -7 47.4 4.8
 -5 8 -7 15.8 3.9
 -6 8 -7 14 4.3
 -7 8 -7 8.2 3.7
 -8 8 -7 69.99 9.2
 -9 8 -7 78.59 10.1
 9 7 -7 0.5 2.3
 8 7 -7 5.9 2.8
 7 7 -7 12.8 3.5
 6 7 -7 1600.64 48.3
 5 7 -7 711.33 24.2
 4 7 -7 175.18 9.1
 3 7 -7 2.5 2.1
 2 7 -7 189.98 8.4
 2 7 -7 186.38 8.9
 1 7 -7 141.99 7.5
 1 7 -7 146.29 7.7
 0 7 -7 43.5 4.6
 0 7 -7 30.6 4.1
 -1 7 -7 1.9 1.9
 -1 7 -7 4.2 2.1
 -2 7 -7 67.09 5.1
 -2 7 -7 61.89 5.7
 -3 7 -7 175.38 8.4
 -3 7 -7 172.08 9.7
 -4 7 -7 4.2 2.3
 -4 7 -7 0.5 2.3
 -5 7 -7 65.69 7.4
 -5 7 -7 82.79 5.9
 -6 7 -7 488.35 20.7
 -7 7 -7 5.6 3.6
 -8 7 -7 16.9 5.1
 -9 7 -7 115.39 10.3
 -10 7 -7 12.9 4.9
 10 6 -7 2.9 2.8
 -10 -6 7 -0.2 4.4
 9 6 -7 -1 2.3
 -9 -6 7 -4.5 4
 8 6 -7 60.29 6.3
 -8 -6 7 45.4 7.4
 7 6 -7 55.69 6.1
 6 6 -7 1.4 2
 5 6 -7 623.14 21.4
 4 6 -7 511.75 18.1
 3 6 -7 1134.69 34.3
 2 6 -7 189.28 8.9
 2 6 -7 182.48 8
 1 6 -7 55.39 5.1
 1 6 -7 52.39 4.3
 0 6 -7 40.1 4.5
 0 6 -7 44.1 4.6
 -1 6 -7 62.79 5.3
 -1 6 -7 55.49 4.6
 -2 6 -7 340.17 14
 -2 6 -7 312.07 12.3
 -3 6 -7 185.58 10.2
 -3 6 -7 201.28 9.1
 -4 6 -7 575.54 21.8
 -4 6 -7 562.64 19.4
 -5 6 -7 303.07 14.7
 -5 6 -7 308.17 12.5
 -6 6 -7 19 4.5
 -6 6 -7 12.3 3.1
 -7 6 -7 3.7 3.4
 -8 6 -7 16.6 5
 -9 6 -7 107.69 10.3
 -10 6 -7 13 5.1
 11 5 -7 2.5 2.8
 -11 -5 7 -3.9 4.2
 10 5 -7 2.9 2.7
 -10 -5 7 2.1 4.6
 9 5 -7 116.39 8
 -9 -5 7 123.39 11.1
 8 5 -7 19.1 3.8
 -8 -5 7 13.8 5.1
 7 5 -7 107.99 7.1
 -7 -5 7 108.49 9.7
 6 5 -7 13.6 3
 -6 -5 7 9.9 4.2
 4 5 -7 36.7 4.1
 3 5 -7 11.1 3
 2 5 -7 82.09 4.8
 2 5 -7 84.69 5.6
 1 5 -7 498.85 16.5
 1 5 -7 456.45 16.3
 0 5 -7 65.49 5
 0 5 -7 73.09 5.1
 -1 5 -7 23.1 3.2
 -2 5 -7 17.6 3.2
 -3 5 -7 917.81 28.6
 -4 5 -7 61.19 5
 -5 5 -7 23 3.8
 -6 5 -7 6.3 3.3
 -6 5 -7 1.6 2.2
 -7 5 -7 15.2 3.6
 -7 5 -7 15.8 4.4
 -8 5 -7 8.5 3.8
 -8 5 -7 7.3 3.2
 -9 5 -7 209.48 13.8
 -10 5 -7 292.67 16.9
 12 4 -7 37.9 5.7
 -12 -4 7 32.2 8.3
 11 4 -7 54.19 6.3
 -11 -4 7 43.9 7.9
 10 4 -7 0.6 2.2
 -10 -4 7 -4.1 3.8
 9 4 -7 10.8 3.1
 -9 -4 7 2 3.7
 8 4 -7 2.2 2.2
 -8 -4 7 -4.3 3.1
 7 4 -7 3.1 2.2
 -7 -4 7 0.1 3
 6 4 -7 454.05 16.4
 -6 -4 7 444.86 19.6
 5 4 -7 30.1 4.1
 -5 -4 7 20.5 4.8
 4 4 -7 11.7 2.7
 3 4 -7 61.09 3.8
 3 4 -7 62.19 4.8
 2 4 -7 193.48 8.5
 1 4 -7 37.5 4.1
 0 4 -7 626.34 20.3
 -1 4 -7 116.79 6.4
 -2 4 -7 200.98 9.1
 -3 4 -7 31.1 3.9
 -4 4 -7 131.99 7.6
 -5 4 -7 160.98 8.6
 -6 4 -7 214.98 10.7
 -7 4 -7 178.18 9.8
 -8 4 -7 102.39 7.8
 -9 4 -7 0.5 2.7
 -9 4 -7 1 3.5
 -10 4 -7 85.39 10.5
 -12 -3 7 -4.3 4.1
 11 3 -7 8.5 3.2
 -11 -3 7 -3.6 4.1
 10 3 -7 96.99 7.1
 -10 -3 7 90.39 10.5
 9 3 -7 200.18 10.1
 -9 -3 7 179.48 12.5
 8 3 -7 51.59 5.2
 -8 -3 7 50.19 7.5
 7 3 -7 128.69 7.2
 -7 -3 7 127.19 10.1
 6 3 -7 60.69 5
 -6 -3 7 51.99 6.7
 5 3 -7 462.85 16.3
 -5 -3 7 482.15 19.7
 4 3 -7 0.4 1.9
 -4 -3 7 -3.9 2.7
 3 3 -7 24.5 3.4
 2 3 -7 164.88 7.5
 1 3 -7 96.99 5.6
 0 3 -7 392.16 14.1
 -1 3 -7 112.89 6.2
 -2 3 -7 3.1 1.9
 -3 3 -7 0.8 1.7
 -4 3 -7 3.9 2.2
 -5 3 -7 5.6 2.5
 -6 3 -7 174.18 9.5
 -7 3 -7 102.89 7.6
 -8 3 -7 36.6 5.5
 -9 3 -7 2.8 2.8
 -12 -2 7 1.2 4.9
 -11 -2 7 15.2 5.3
 10 2 -7 2.9 2.2
 -10 -2 7 2.1 3.9
 9 2 -7 -1.5 1.7
 -9 -2 7 -1.6 3.4
 8 2 -7 51.69 5.2
 -8 -2 7 35.2 5.9
 7 2 -7 224.28 9.8
 -7 -2 7 216.28 12.6
 6 2 -7 -0.8 1.7
 -6 -2 7 -1.5 2.7
 5 2 -7 349.07 13.1
 -5 -2 7 357.16 16.1
 4 2 -7 1.9 1.8
 -4 -2 7 6.3 3.5
 3 2 -7 6.2 2.2
 -3 -2 7 7.5 3.2
 2 2 -7 542.65 17.9
 1 2 -7 107.79 6
 0 2 -7 129.09 6.8
 -1 2 -7 119.79 6.6
 -2 2 -7 74.59 5.4
 -3 2 -7 282.87 12
 -4 2 -7 36.7 4.7
 -5 2 -7 76.39 6.1
 -6 2 -7 4.9 2.4
 -7 2 -7 4 2.6
 -8 2 -7 -3.1 2
 -9 2 -7 2.6 2.8
 -12 -1 7 0.8 3.8
 -11 -1 7 19 5.8
 -10 -1 7 7.4 4.3
 9 1 -7 13 3
 -9 -1 7 10.1 4.5
 8 1 -7 2.9 2
 -8 -1 7 3.8 3.3
 7 1 -7 45.4 4.5
 -7 -1 7 31.9 5.6
 6 1 -7 14.2 2.7
 -6 -1 7 18.7 4.3
 5 1 -7 40.1 4.2
 -5 -1 7 39.6 5.7
 4 1 -7 13.8 2.5
 -4 -1 7 9.7 3.4
 3 1 -7 -0.2 1.5
 -3 -1 7 3.8 2.7
 2 1 -7 269.77 10.5
 1 1 -7 15.1 2.7
 0 1 -7 210.28 9.3
 -1 1 -7 65.89 5
 -2 1 -7 3 1.9
 -3 1 -7 28.3 4.1
 -4 1 -7 58.79 6.3
 -5 1 -7 73.49 6.2
 -6 1 -7 5.6 2.7
 -7 1 -7 26.6 4.9
 -8 1 -7 120.49 9.1
 -9 1 -7 0.8 2.8
 -12 0 7 95.69 11.2
 -11 0 7 32.3 6.6
 -10 0 7 14.4 4.9
 -9 0 7 144.69 10.9
 8 0 -7 1.1 1.9
 -8 0 7 1.7 3.1
 7 0 -7 48.6 4.6
 -7 0 7 46.8 6.4
 6 0 -7 151.88 7.3
 -6 0 7 129.19 9.1
 5 0 -7 132.99 6.7
 -5 0 7 141.69 9.4
 -5 0 7 114.69 6.9
 4 0 -7 13.3 2.5
 -4 0 7 10 3.6
 -4 0 7 14 2.5
 3 0 -7 88.09 5.3
 -3 0 7 88.29 7.1
 -3 0 7 80.79 5.5
 2 0 -7 52.69 4.2
 -2 0 7 47.4 5.7
 1 0 -7 -0.3 1.3
 0 0 -7 0.6 1.5
 -1 0 -7 7 2.3
 -2 0 -7 34.4 4.3
 -3 0 -7 75.49 6
 -4 0 -7 76.89 7.5
 -5 0 -7 98.89 7.5
 -6 0 -7 6.5 3
 -7 0 -7 1.9 2.6
 -8 0 -7 2.8 2.8
 -12 1 7 -1.2 3.9
 -11 1 7 4.4 4.3
 -10 1 7 0.1 3.4
 -9 1 7 157.38 11.4
 -8 1 7 25.9 5.4
 7 -1 -7 207.98 9.8
 -7 1 7 206.08 12.1
 6 -1 -7 1.4 2
 -6 1 7 2.8 2.6
 5 -1 -7 314.47 11.8
 -5 1 7 323.57 14.8
 -5 1 7 334.07 12.5
 4 -1 -7 7.8 2.2
 -4 1 7 10.6 2.6
 -4 1 7 12.3 3.7
 3 -1 -7 377.16 13.6
 -3 1 7 392.46 14.7
 -3 1 7 382.96 15.7
 2 -1 -7 1.8 1.7
 -2 1 7 2 2.1
 -2 1 7 5.6 2.8
 1 -1 -7 55.99 4.7
 -1 1 7 60.69 6.2
 0 -1 -7 207.98 9.7
 -1 -1 -7 397.46 15.2
 -2 -1 -7 82.79 6
 -3 -1 -7 17.7 3.6
 -4 -1 -7 38.1 5.5
 -5 -1 -7 7.3 3.4
 -6 -1 -7 39.2 6.3
 -7 -1 -7 12.4 3.9
 -12 2 7 28.1 7.1
 -11 2 7 77.99 10
 -10 2 7 131.49 10.8
 -9 2 7 420.06 19.9
 -8 2 7 98.89 8.9
 -7 2 7 14.6 4
 -6 2 7 28 5
 -6 2 7 33.6 6.4
 5 -2 -7 15.6 2.6
 -5 2 7 15.7 3.7
 -5 2 7 11.2 2.9
 4 -2 -7 173.78 7.7
 -4 2 7 167.68 8.9
 -4 2 7 166.48 9.8
 3 -2 -7 33.5 3.8
 -3 2 7 35.1 4.9
 -3 2 7 21.3 3.7
 2 -2 -7 115.29 6.5
 -2 2 7 109.49 7.4
 -2 2 7 122.59 7.8
 1 -2 -7 439.36 15.9
 -1 2 7 420.56 17.2
 0 -2 -7 8.3 2.6
 -1 -2 -7 118.39 7.3
 -2 -2 -7 27 4.3
 -3 -2 -7 52.69 6.3
 -4 -2 -7 88.89 7.4
 -5 -2 -7 151.58 10.1
 -6 -2 -7 75.79 8.4
 -7 -2 -7 31.1 6.5
 -12 3 7 137.89 12.6
 -11 3 7 427.96 21.5
 -10 3 7 1.5 3.8
 -9 3 7 18.8 5
 -8 3 7 92.39 8.7
 -7 3 7 9.7 3.8
 -6 3 7 43.9 6.1
 -6 3 7 42.4 5.1
 -5 3 7 203.18 11.2
 -5 3 7 216.38 10.8
 4 -3 -7 112.79 6.1
 -4 3 7 99.29 7.5
 -4 3 7 101.99 7.5
 3 -3 -7 112.19 6.5
 -3 3 7 121.39 8.1
 -3 3 7 124.19 8.2
 2 -3 -7 70.59 5.3
 -2 3 7 87.09 7.2
 1 -3 -7 286.07 12
 -1 3 7 284.87 13.5
 0 -3 -7 226.48 10.7
 0 3 7 238.58 12.4
 -1 -3 -7 139.19 8.2
 1 3 7 139.89 9.6
 -2 -3 -7 5.8 2.8
 -3 -3 -7 9.2 3.3
 -4 -3 -7 529.05 21.3
 -5 -3 -7 345.87 16.6
 -6 -3 -7 63.99 8.2
 -12 4 7 196.58 15.2
 -11 4 7 76.59 10.1
 -10 4 7 5.8 4.2
 -9 4 7 17.2 4.9
 -8 4 7 57.19 7.8
 -7 4 7 8.1 3.9
 -6 4 7 127.89 9.1
 -6 4 7 104.89 8
 -5 4 7 500.55 20.1
 -5 4 7 537.75 20.3
 -4 4 7 146.99 9.4
 3 -4 -7 64.89 5.1
 -3 4 7 69.39 7.4
 2 -4 -7 4 2.1
 -2 4 7 1.7 2.8
 1 -4 -7 1.2 2
 -1 4 7 -1.5 2.1
 0 -4 -7 32.8 4.6
 0 4 7 27.8 5.2
 -1 -4 -7 18.8 3.8
 1 4 7 20.6 4.8
 -2 -4 -7 0.7 2
 2 4 7 1.8 3
 -3 -4 -7 7.8 3.5
 -4 -4 -7 46.4 6.7
 -5 -4 -7 15.7 4.8
 -11 5 7 21.4 6.7
 -10 5 7 47.7 8.2
 -9 5 7 128.79 11
 -8 5 7 88.59 8.9
 -7 5 7 172.98 11.5
 -7 5 7 171.28 10.6
 -6 5 7 37.2 5.9
 -6 5 7 38.9 6.1
 -5 5 7 180.88 11.1
 -4 5 7 34.6 5.7
 -3 5 7 1145.39 38.3
 -2 5 7 63.09 7.6
 1 -5 -7 127.89 7.8
 -1 5 7 126.79 9.6
 0 -5 -7 67.09 6.5
 0 5 7 85.99 8.1
 -1 -5 -7 161.88 9.5
 1 5 7 143.19 10.8
 -2 -5 -7 20 4.3
 2 5 7 19.3 5.1
 -3 -5 -7 6.1 3.1
 -4 -5 -7 47.2 7.1
 -11 6 7 -0.3 4.5
 -10 6 7 28.5 7
 -9 6 7 0.6 3.4
 -8 6 7 172.28 12.2
 -7 6 7 6.2 4.1
 -7 6 7 8.7 4.1
 -6 6 7 4.8 3.6
 -5 6 7 331.87 16.6
 -4 6 7 363.26 17.4
 -3 6 7 145.99 10.4
 -2 6 7 78.99 8.9
 -1 6 7 203.88 13
 0 -6 -7 19.9 3.9
 0 6 7 12.6 4.7
 -1 -6 -7 32.2 5.1
 1 6 7 49 7.9
 -2 -6 -7 32.8 5.3
 2 6 7 34.9 6.7
 -3 -6 -7 2.2 2.7
 3 6 7 8.5 4
 -10 7 7 190.18 14.4
 -9 7 7 84.19 10.7
 -7 7 7 63.39 8.4
 -6 7 7 -1 3.3
 -5 7 7 15.4 4.9
 -4 7 7 117.39 10.3
 -3 7 7 69.59 8.5
 -2 7 7 240.18 14.4
 -1 7 7 102.29 11
 0 7 7 37 6.7
 1 7 7 155.98 12.4
 -2 -7 -7 34.8 5.8
 2 7 7 29.4 6.7
 -8 8 7 25.4 6.5
 -7 8 7 238.78 15
 -6 8 7 0.4 3.5
 -5 8 7 48.2 7.7
 -4 8 7 26.4 6.6
 -3 8 7 28.7 6.2
 -2 8 7 4.9 3.5
 -1 8 7 189.28 13.7
 0 8 7 18.2 5.5
 1 8 7 72.99 10
 -6 9 7 0.5 4.1
 -5 9 7 38.4 7.5
 -4 9 7 11.1 5.5
 -3 9 7 12 4.9
 -2 14 -8 48 8.1
 3 13 -8 3.8 2.9
 -1 13 -8 -3.6 3.3
 -2 13 -8 103.79 9.8
 -3 13 -8 34.1 6.8
 -4 13 -8 16.7 5.4
 -5 13 -8 250.87 15.4
 4 12 -8 51.99 6.8
 3 12 -8 6.1 3
 2 12 -8 67.19 7.1
 1 12 -8 6.2 2.6
 -1 12 -8 0.9 3.2
 -2 12 -8 85.69 9.2
 -3 12 -8 19.1 5.1
 -4 12 -8 0.4 3
 -5 12 -8 73.39 8.9
 -6 12 -8 40.2 6.9
 6 11 -8 47.4 7.3
 5 11 -8 4.1 3
 4 11 -8 86.79 8.3
 3 11 -8 8.5 3.2
 2 11 -8 32.4 5
 1 11 -8 2.7 2.3
 0 11 -8 -0.1 2.7
 0 11 -8 2.7 2.3
 -1 11 -8 50.29 6.6
 -2 11 -8 1.5 2.8
 -3 11 -8 46 6.6
 -4 11 -8 58.19 7.3
 -5 11 -8 -2.2 3
 -6 11 -8 39.3 7.3
 -7 11 -8 12.8 4.6
 7 10 -8 70.59 8.1
 6 10 -8 7.7 3.3
 5 10 -8 7.9 3.3
 4 10 -8 31.5 5.1
 3 10 -8 31.4 4.8
 2 10 -8 0.9 2.2
 1 10 -8 65.69 5.7
 0 10 -8 67.79 6.5
 0 10 -8 72.59 6.5
 -1 10 -8 115.39 8.2
 -1 10 -8 116.29 7.1
 -2 10 -8 17.8 3.6
 -2 10 -8 16.5 4.2
 -3 10 -8 45.5 6.4
 -4 10 -8 15.6 4.3
 -5 10 -8 21 4.9
 -6 10 -8 135.69 10.6
 -7 10 -8 5.9 3.7
 -8 10 -8 65.59 8.8
 8 9 -8 12 4
 7 9 -8 179.98 10.8
 6 9 -8 7.5 3.3
 5 9 -8 43.3 5.7
 4 9 -8 -0.6 2.2
 3 9 -8 23.8 4.3
 2 9 -8 11.7 3
 1 9 -8 21.9 3.8
 1 9 -8 19.2 3.7
 0 9 -8 109.29 6.9
 0 9 -8 104.49 7.4
 -1 9 -8 1 2.2
 -1 9 -8 0.7 2.1
 -2 9 -8 -0.4 2.1
 -2 9 -8 0.8 2.1
 -3 9 -8 24.6 3.9
 -3 9 -8 13.6 3.8
 -4 9 -8 47.8 6.4
 -5 9 -8 2.6 2.8
 -6 9 -8 177.08 11.8
 -7 9 -8 -0.9 2.8
 -8 9 -8 37.8 7.5
 9 8 -8 49.1 9.4
 8 8 -8 0.5 2.3
 7 8 -8 25.2 4.6
 6 8 -8 186.38 10.4
 5 8 -8 5.1 2.8
 4 8 -8 123.49 7.7
 3 8 -8 0.3 2.1
 2 8 -8 11.7 3.1
 1 8 -8 155.78 8.5
 1 8 -8 160.78 8.5
 0 8 -8 111.59 7.2
 0 8 -8 103.29 6.9
 -1 8 -8 11.5 3
 -1 8 -8 8.9 2.9
 -2 8 -8 122.29 7.4
 -2 8 -8 131.49 8.6
 -3 8 -8 4.9 2.7
 -3 8 -8 4 2.5
 -4 8 -8 100.89 6.7
 -4 8 -8 96.39 8.1
 -5 8 -8 42.1 6.2
 -6 8 -8 97.29 8.9
 -7 8 -8 10.1 4.1
 -8 8 -8 9.1 4.1
 -9 8 -8 200.78 14.3
 9 7 -8 10 3.4
 8 7 -8 4.2 2.7
 7 7 -8 131.49 8.7
 6 7 -8 83.59 6.8
 5 7 -8 12.1 3.2
 4 7 -8 418.56 16.2
 3 7 -8 167.58 8.6
 2 7 -8 26.1 4.2
 1 7 -8 100.29 6.6
 1 7 -8 79.89 5.9
 0 7 -8 30.6 4.1
 0 7 -8 34.3 4.4
 -1 7 -8 5.3 2.6
 -1 7 -8 8.1 2.6
 -2 7 -8 89.59 6.1
 -2 7 -8 94.69 7.2
 -3 7 -8 196.78 10.9
 -3 7 -8 198.38 9.6
 -4 7 -8 273.87 11.8
 -4 7 -8 265.97 13.6
 -5 7 -8 0.6 2.4
 -5 7 -8 0.4 2.1
 -6 7 -8 170.58 11.2
 -6 7 -8 186.48 12
 -7 7 -8 304.77 16.5
 -8 7 -8 74.09 9.5
 -9 7 -8 -5.7 2.9
 -11 -6 8 8.7 6.4
 10 6 -8 3.3 2.6
 -10 -6 8 4.6 5.4
 9 6 -8 168.08 10
 -9 -6 8 140.69 12.5
 8 6 -8 127.99 8.4
 -8 -6 8 116.19 11.2
 7 6 -8 13.9 3.2
 6 6 -8 140.39 8.4
 5 6 -8 697.83 23.6
 4 6 -8 130.79 7.5
 3 6 -8 617.74 21.2
 2 6 -8 20 3
 2 6 -8 24 3.9
 1 6 -8 17.3 3.1
 1 6 -8 11.2 2.8
 0 6 -8 151.18 8.2
 0 6 -8 147.59 8
 -1 6 -8 1.4 2.2
 -1 6 -8 -2.7 1.6
 -2 6 -8 39.5 5.5
 -2 6 -8 32.4 4.4
 -3 6 -8 337.17 15.2
 -3 6 -8 335.47 13.5
 -4 6 -8 0.4 2.5
 -4 6 -8 -1.4 1.7
 -5 6 -8 5.9 2.7
 -5 6 -8 7.8 3.2
 -6 6 -8 25.2 4.3
 -6 6 -8 17.8 4.5
 -7 6 -8 -3.2 2.1
 -7 6 -8 -0.7 3
 -8 6 -8 54.99 8.5
 -9 6 -8 -0.8 3.4
 11 5 -8 24 4.7
 -11 -5 8 15.3 6
 10 5 -8 40.6 5.4
 -10 -5 8 52.99 8.9
 9 5 -8 141.09 9.1
 -9 -5 8 132.59 12
 8 5 -8 55.69 5.8
 -8 -5 8 54.49 8.4
 7 5 -8 7.2 2.9
 -7 -5 8 2.6 3.6
 6 5 -8 441.86 16.9
 -6 -5 8 461.35 20.8
 5 5 -8 765.52 25.2
 4 5 -8 60.59 5.8
 3 5 -8 0.4 2.3
 2 5 -8 255.37 10.5
 2 5 -8 262.67 11.1
 1 5 -8 72.59 5.4
 1 5 -8 77.79 5.7
 0 5 -8 481.35 17.1
 -1 5 -8 131.79 7.4
 -2 5 -8 160.28 8.4
 -3 5 -8 139.79 7.9
 -4 5 -8 20.6 3.8
 -5 5 -8 -0.8 1.9
 -6 5 -8 122.99 8
 -7 5 -8 83.59 7.1
 -8 5 -8 122.79 10.4
 -8 5 -8 126.09 8.8
 -9 5 -8 52.89 8.2
 11 4 -8 2.1 2.4
 -11 -4 8 -3.1 4.4
 10 4 -8 9.9 3.5
 -10 -4 8 3.4 4.6
 9 4 -8 22.5 4.2
 -9 -4 8 24.4 6.5
 8 4 -8 51.49 5.6
 -8 -4 8 48.8 7.8
 7 4 -8 0.2 1.9
 -7 -4 8 3.4 3.5
 6 4 -8 4.6 2.5
 -6 -4 8 1.4 3.8
 5 4 -8 63.19 5
 -5 -4 8 58.19 7.4
 4 4 -8 132.89 7.6
 3 4 -8 251.47 10.6
 2 4 -8 1390.46 41.1
 1 4 -8 641.54 21.2
 0 4 -8 533.55 18.5
 -1 4 -8 206.88 9.6
 -2 4 -8 2.2 2.1
 -3 4 -8 73.89 5.8
 -4 4 -8 2.6 2.1
 -5 4 -8 21.3 4
 -6 4 -8 1.8 2.3
 -7 4 -8 -0.8 2.2
 -8 4 -8 -1.3 2.4
 -9 4 -8 11.9 4
 -12 -3 8 -7.2 4
 11 3 -8 3 2.6
 -11 -3 8 -4.8 3.5
 10 3 -8 19.3 3.9
 -10 -3 8 15.4 6
 9 3 -8 50.39 5.8
 -9 -3 8 58.79 8.6
 8 3 -8 8.1 2.8
 -8 -3 8 3.2 3.7
 7 3 -8 6.3 2.5
 -7 -3 8 14 4.6
 6 3 -8 323.57 12.8
 -6 -3 8 307.87 15.8
 5 3 -8 229.88 10.3
 -5 -3 8 238.08 13.6
 4 3 -8 0.6 2
 -4 -3 8 -0.4 3.4
 3 3 -8 126.49 7.1
 2 3 -8 38.6 4.4
 1 3 -8 77.29 5.3
 0 3 -8 147.49 7.8
 -1 3 -8 51.59 5.3
 -2 3 -8 9.1 2.6
 -3 3 -8 178.38 9.3
 -4 3 -8 156.58 8.9
 -5 3 -8 155.68 9.2
 -6 3 -8 2.4 2.3
 -7 3 -8 67.19 7.5
 -8 3 -8 27.2 5.2
 -9 3 -8 0.3 2.7
 -12 -2 8 105.29 13
 -11 -2 8 75.69 10.5
 10 2 -8 -0.4 2.3
 -10 -2 8 3.1 4.3
 9 2 -8 41.2 4.9
 -9 -2 8 45.4 7.8
 8 2 -8 1.4 2.1
 -8 -2 8 3.6 3.7
 7 2 -8 31.9 4
 -7 -2 8 40 6.7
 6 2 -8 46.8 4.9
 -6 -2 8 47.3 6.7
 5 2 -8 133.99 7.3
 -5 -2 8 132.79 10.1
 4 2 -8 -1.7 1.7
 -4 -2 8 0.1 3.3
 3 2 -8 13 2.9
 2 2 -8 16.4 3
 1 2 -8 48.9 5
 0 2 -8 -1.5 1.3
 -1 2 -8 196.88 9.6
 -2 2 -8 165.28 8.9
 -3 2 -8 10.7 3.1
 -4 2 -8 114.49 7.7
 -5 2 -8 10.9 3.3
 -6 2 -8 51.49 6.5
 -7 2 -8 53.09 6.9
 -8 2 -8 9.2 3.8
 -12 -1 8 223.88 16.4
 -11 -1 8 10.6 5.1
 -10 -1 8 1.6 4.2
 9 1 -8 80.39 6.5
 -9 -1 8 79.19 9.3
 8 1 -8 128.79 7.4
 -8 -1 8 145.29 11.2
 7 1 -8 61.89 4.9
 -7 -1 8 54.09 7.4
 6 1 -8 16.3 3.1
 -6 -1 8 18.4 5.1
 5 1 -8 0.3 1.9
 -5 -1 8 1.5 3.1
 4 1 -8 84.79 5.7
 -4 -1 8 85.99 7.7
 3 1 -8 36.5 4.2
 -3 -1 8 36 5.7
 2 1 -8 318.47 12.5
 1 1 -8 193.78 9.2
 0 1 -8 5.7 2.4
 -1 1 -8 263.37 11.7
 -2 1 -8 200.48 10
 -3 1 -8 51.99 6
 -4 1 -8 304.87 13.7
 -5 1 -8 -1.7 1.8
 -6 1 -8 7.5 3.1
 -7 1 -8 33 5.6
 -8 1 -8 -1.1 2.6
 -12 0 8 20.8 6.8
 -11 0 8 41 8
 -10 0 8 -0.2 3.8
 -9 0 8 0.6 3.6
 -8 0 8 56.19 7.8
 7 0 -8 62.69 4.9
 -7 0 8 53.69 7.3
 6 0 -8 30 3.9
 -6 0 8 24.5 5.4
 5 0 -8 117.99 6.6
 -5 0 8 102.69 8.5
 4 0 -8 180.08 8.5
 -4 0 8 197.78 11.4
 -4 0 8 184.68 8.9
 3 0 -8 10 2.6
 -3 0 8 14 4
 2 0 -8 1.4 1.9
 1 0 -8 197.78 9.4
 0 0 -8 45 4.9
 -1 0 -8 877.81 28.7
 -2 0 -8 83.29 6.4
 -3 0 -8 8.1 2.8
 -4 0 -8 40.6 5.8
 -5 0 -8 220.88 12
 -6 0 -8 5.2 2.9
 -7 0 -8 51.89 7.3
 -12 1 8 2.7 4.6
 -11 1 8 8.9 4.8
 -10 1 8 22.7 5.8
 -9 1 8 -2.2 2.8
 -8 1 8 110.89 9.8
 -7 1 8 65.49 8
 6 -1 -8 -0.6 1.8
 -6 1 8 7 3.4
 5 -1 -8 112.39 6.4
 -5 1 8 108.09 8.9
 -5 1 8 95.69 6.3
 4 -1 -8 11.8 2.7
 -4 1 8 11.4 3
 -4 1 8 11.8 3.8
 3 -1 -8 1.6 2
 -3 1 8 0.7 2.8
 -3 1 8 1.4 2.2
 2 -1 -8 0.2 2
 -2 1 8 3.9 2.5
 1 -1 -8 601.94 20.8
 0 -1 -8 236.38 11
 -1 -1 -8 69.09 6.6
 -2 -1 -8 1.8 1.9
 -3 -1 -8 7.7 3.1
 -4 -1 -8 164.38 10.1
 -5 -1 -8 325.47 15.4
 -6 -1 -8 15.2 4.3
 -12 2 8 2.4 4.8
 -11 2 8 118.69 11.8
 -10 2 8 173.58 13.2
 -9 2 8 87.69 9.9
 -8 2 8 139.89 10.9
 -7 2 8 8.1 3.5
 -6 2 8 12.3 4.3
 5 -2 -8 56.89 4.6
 -5 2 8 49.8 5.5
 -5 2 8 45.1 6.2
 4 -2 -8 238.38 10.1
 -4 2 8 227.88 11.3
 -4 2 8 225.38 12.2
 3 -2 -8 15.6 3.1
 -3 2 8 25.7 4.6
 -3 2 8 18.7 4.1
 2 -2 -8 18.1 3.4
 -2 2 8 21.8 4.4
 1 -2 -8 19 3.6
 -1 2 8 18.2 4.2
 0 -2 -8 201.98 10.3
 0 2 8 210.18 11.7
 -1 -2 -8 53.69 6
 -2 -2 -8 47.5 5.8
 -3 -2 -8 16.9 3.9
 -4 -2 -8 31.6 5.2
 -5 -2 -8 9.4 3.9
 -6 -2 -8 3.6 4
 -12 3 8 85.49 11.5
 -11 3 8 7.7 4.8
 -10 3 8 1.6 3.9
 -9 3 8 12.7 4.6
 -8 3 8 51.69 7.7
 -7 3 8 144.89 10.6
 -6 3 8 189.68 10.7
 -6 3 8 197.08 11.9
 -5 3 8 338.27 16
 -5 3 8 337.27 14.8
 4 -3 -8 381.76 18.5
 -4 3 8 413.36 16.8
 -4 3 8 374.66 18.1
 3 -3 -8 7.2 2.4
 -3 3 8 7.9 3.2
 2 -3 -8 21.8 3.5
 -2 3 8 20.4 4.5
 1 -3 -8 15.7 3.4
 -1 3 8 15.3 4.4
 0 -3 -8 0.2 1.9
 0 3 8 -1 2.2
 -1 -3 -8 7.3 2.7
 -2 -3 -8 17 4
 -3 -3 -8 2 2.7
 -4 -3 -8 46.3 6.8
 -5 -3 -8 2.4 3
 -11 4 8 34.8 8
 -10 4 8 29.2 7
 -9 4 8 3.3 3.4
 -8 4 8 93.89 10.2
 -7 4 8 209.68 13
 -6 4 8 17.7 4.6
 -6 4 8 17.3 4
 -5 4 8 3.3 2.8
 -4 4 8 98.59 8.2
 -3 4 8 15.5 4.6
 2 -4 -8 386.36 15.5
 -2 4 8 406.16 18.1
 1 -4 -8 10.1 3.1
 -1 4 8 6.5 3.7
 0 -4 -8 0.1 2.3
 0 4 8 1 2.8
 -1 -4 -8 2 2.5
 1 4 8 4.5 3.7
 -2 -4 -8 4.7 2.6
 -3 -4 -8 76.39 8.3
 -4 -4 -8 34.9 6
 -11 5 8 28.2 7.5
 -10 5 8 -2.6 4.2
 -9 5 8 0.6 4.2
 -8 5 8 10.8 4.7
 -7 5 8 76.59 9.1
 -6 5 8 40.4 6.3
 -5 5 8 69.59 8.2
 -4 5 8 114.19 9.5
 -3 5 8 128.19 10.2
 -2 5 8 26.2 5.7
 1 -5 -8 -2.5 2.1
 -1 5 8 -4.2 2.3
 0 -5 -8 76.79 6.6
 0 5 8 76.19 9.1
 -1 -5 -8 41.3 5.8
 1 5 8 38.8 7.3
 -2 -5 -8 45 6.3
 -3 -5 -8 25 5.1
 -10 6 8 255.27 16.9
 -9 6 8 32.9 7.1
 -7 6 8 75.89 8.7
 -6 6 8 72.49 8.9
 -5 6 8 246.48 14.3
 -4 6 8 66.89 8.7
 -3 6 8 15.8 4.9
 -2 6 8 26 6.1
 -1 6 8 28.2 6.3
 0 6 8 18.5 5.3
 -1 -6 -8 26.4 4.9
 1 6 8 22.5 6
 -2 -6 -8 41 6.1
 2 6 8 32.7 6.7
 -7 7 8 66.69 8.9
 -6 7 8 4.6 4.1
 -5 7 8 14.9 4.9
 -4 7 8 44.1 7.5
 -3 7 8 29.8 6
 -2 7 8 87.39 10.6
 -1 7 8 3.6 3.3
 0 7 8 6 4.3
 1 7 8 6.3 4.5
 -5 8 8 11.4 5
 -4 8 8 92.79 11.3
 -2 8 8 40.9 7.6
 3 13 -9 15.4 4
 2 13 -9 5.8 4.2
 -2 13 -9 3.3 4.1
 -4 13 -9 11.6 5.1
 4 12 -9 29.9 5.3
 3 12 -9 5.4 3.2
 2 12 -9 102.49 7.7
 1 12 -9 1.4 2.3
 -1 12 -9 36.5 6.3
 -2 12 -9 -0.5 2.9
 -3 12 -9 102.49 9.2
 -4 12 -9 69.89 8.8
 -5 12 -9 59.79 8.4
 -6 12 -9 -2.1 3.4
 5 11 -9 136.19 9.6
 4 11 -9 17.2 4.2
 3 11 -9 26.7 5
 2 11 -9 14.3 3.9
 1 11 -9 8.8 3.2
 0 11 -9 32.9 4.9
 -1 11 -9 134.39 9.4
 -1 11 -9 126.69 8.3
 -2 11 -9 1.6 2.7
 -3 11 -9 118.59 9.7
 -4 11 -9 5.6 3.9
 -5 11 -9 21.7 5.6
 -6 11 -9 2.6 3.8
 -7 11 -9 10.2 4.4
 6 10 -9 -1.4 2.6
 5 10 -9 155.78 9.9
 4 10 -9 12 3.8
 3 10 -9 91.39 7.3
 2 10 -9 11.5 3.4
 1 10 -9 2.8 2.6
 0 10 -9 7.3 3
 0 10 -9 5.7 2.9
 -1 10 -9 25.7 4.3
 -1 10 -9 25.7 4.8
 -2 10 -9 9 3.6
 -2 10 -9 13.9 3.8
 -3 10 -9 74.59 8.3
 -4 10 -9 25.6 5.6
 -5 10 -9 23.4 5.6
 -6 10 -9 29.9 6.4
 -7 10 -9 0.2 3.4
 7 9 -9 116.59 8.9
 6 9 -9 58.79 7
 5 9 -9 3.8 3
 4 9 -9 2.4 2.7
 3 9 -9 19.8 4.1
 2 9 -9 12.3 3.2
 1 9 -9 46.6 5.6
 0 9 -9 176.48 9.9
 0 9 -9 170.48 9.4
 -1 9 -9 24.9 4.8
 -1 9 -9 21.6 4
 -2 9 -9 90.29 7.5
 -2 9 -9 80.19 6.5
 -3 9 -9 -2.7 2
 -3 9 -9 -0.7 2.5
 -4 9 -9 60.39 7.5
 -5 9 -9 11.7 3.9
 -6 9 -9 101.79 9.5
 -7 9 -9 114.29 10.5
 -8 9 -9 4 3.7
 8 8 -9 17.9 4.4
 7 8 -9 0.6 2.6
 6 8 -9 73.49 7.6
 5 8 -9 67.69 6.7
 4 8 -9 3.3 2.5
 3 8 -9 15.8 3.7
 2 8 -9 22.3 4.1
 1 8 -9 15.4 3.4
 1 8 -9 9.8 3.1
 0 8 -9 28.6 4.4
 0 8 -9 35.3 4.6
 -1 8 -9 26.6 4.5
 -1 8 -9 25.5 4.1
 -2 8 -9 260.67 11.8
 -2 8 -9 265.77 13.3
 -3 8 -9 7.9 3.2
 -3 8 -9 13.1 3.4
 -4 8 -9 40.9 6.3
 -4 8 -9 48.7 5.7
 -5 8 -9 162.68 11.3
 -5 8 -9 165.48 9.9
 -6 8 -9 30.1 6.3
 -7 8 -9 191.08 13.2
 -8 8 -9 12.4 5
 9 7 -9 11.8 3.7
 8 7 -9 94.59 7.7
 7 7 -9 9.7 3.2
 6 7 -9 483.65 18.8
 5 7 -9 128.49 8.2
 4 7 -9 454.65 17.5
 3 7 -9 440.86 17
 2 7 -9 51.39 5.8
 1 7 -9 226.48 10.8
 1 7 -9 228.38 10.7
 0 7 -9 49.6 5.6
 0 7 -9 43 5.2
 -1 7 -9 0.2 2.3
 -1 7 -9 0.5 2.3
 -2 7 -9 -1.5 2.1
 -2 7 -9 3.1 2.5
 -3 7 -9 142.39 8.2
 -3 7 -9 121.89 8.8
 -4 7 -9 17 3.7
 -4 7 -9 19.2 4.6
 -5 7 -9 51.19 6.1
 -5 7 -9 37.7 6.1
 -6 7 -9 4.8 2.8
 -6 7 -9 1.1 3.1
 -7 7 -9 104.89 9.8
 -8 7 -9 9.6 4.7
 10 6 -9 67.99 7.4
 -10 -6 9 71.19 10.2
 9 6 -9 68.19 7.3
 -9 -6 9 55.39 9.2
 8 6 -9 170.08 9.9
 7 6 -9 94.29 7.2
 6 6 -9 49 5.6
 5 6 -9 660.53 23.1
 4 6 -9 129.09 7.9
 3 6 -9 12 3.3
 2 6 -9 159.98 8.7
 1 6 -9 68.99 5.6
 1 6 -9 67.59 5.8
 0 6 -9 57.49 5.9
 0 6 -9 54.69 5.9
 -1 6 -9 270.07 12.8
 -1 6 -9 276.87 12
 -2 6 -9 693.33 25.4
 -2 6 -9 702.03 23.8
 -3 6 -9 101.39 8.2
 -3 6 -9 95.79 7.1
 -4 6 -9 -3.4 2.3
 -4 6 -9 -1.5 2.1
 -5 6 -9 9.7 3.1
 -5 6 -9 10.1 4.3
 -6 6 -9 24.6 5.7
 -6 6 -9 22.5 4.6
 -7 6 -9 8.8 3.2
 -7 6 -9 7 4.5
 -8 6 -9 7.7 4.5
 11 5 -9 12 4.2
 -11 -5 9 11.9 5.9
 10 5 -9 93.09 7.6
 -10 -5 9 74.19 10.9
 9 5 -9 59.89 6.7
 -9 -5 9 50.99 8.3
 8 5 -9 5.9 2.7
 -8 -5 9 6.2 4.8
 7 5 -9 58.09 6.2
 -7 -5 9 55.49 8.5
 6 5 -9 272.57 12.3
 5 5 -9 33.1 4.6
 4 5 -9 34.9 4.8
 3 5 -9 1026.9 32.2
 2 5 -9 242.58 11.1
 1 5 -9 57.39 5.8
 0 5 -9 73.29 5.9
 -1 5 -9 623.14 21.6
 -2 5 -9 4.1 2.4
 -3 5 -9 65.09 6.5
 -4 5 -9 13.4 3.3
 -5 5 -9 -2 2
 -6 5 -9 15.1 3.9
 -7 5 -9 0.5 2.5
 -8 5 -9 158.08 12.3
 -8 5 -9 125.29 9.4
 11 4 -9 36 5.4
 -11 -4 9 24.2 7.4
 10 4 -9 2.4 2.5
 -10 -4 9 2.8 4.8
 9 4 -9 10.9 3.4
 -9 -4 9 8.8 5.2
 8 4 -9 256.87 12.1
 -8 -4 9 261.97 16.3
 7 4 -9 11.1 3.1
 -7 -4 9 10.8 4.9
 6 4 -9 60.79 6
 -6 -4 9 58.79 8.1
 5 4 -9 3 2.5
 4 4 -9 225.68 10.5
 3 4 -9 5.2 2.4
 2 4 -9 72.69 5.8
 1 4 -9 20.5 3.5
 0 4 -9 838.62 27.2
 -1 4 -9 -0.4 1.9
 -2 4 -9 214.38 10.4
 -3 4 -9 5.8 2.5
 -4 4 -9 81.19 6.7
 -5 4 -9 48.2 6
 -6 4 -9 5.7 2.9
 -7 4 -9 -2.2 2.2
 -8 4 -9 6.7 3.5
 -11 -3 9 9.9 5.6
 10 3 -9 2.6 2.6
 -10 -3 9 6 5.2
 9 3 -9 13 3.4
 -9 -3 9 7.2 4.8
 8 3 -9 44.3 5.3
 -8 -3 9 38.7 7.3
 7 3 -9 2.9 2.4
 -7 -3 9 3.9 4.2
 6 3 -9 195.18 9.6
 -6 -3 9 197.78 12.8
 5 3 -9 128.69 7.8
 -5 -3 9 144.29 11.2
 4 3 -9 118.49 7.2
 3 3 -9 38.4 4.7
 2 3 -9 485.35 17.5
 1 3 -9 99.79 6.7
 0 3 -9 237.68 11
 -1 3 -9 321.07 13.6
 -2 3 -9 7.3 2.8
 -3 3 -9 33.1 4.7
 -4 3 -9 77.79 6.4
 -5 3 -9 153.48 9.6
 -6 3 -9 82.59 8.3
 -7 3 -9 33.2 5.8
 -8 3 -9 10.2 4.6
 -12 -2 9 43.1 9.2
 -11 -2 9 6.1 5.2
 -10 -2 9 33.3 7.5
 9 2 -9 1.5 2.3
 -9 -2 9 1.2 4.3
 8 2 -9 113.79 7.3
 -8 -2 9 131.19 11.4
 7 2 -9 248.18 11.1
 -7 -2 9 259.97 15
 6 2 -9 8 2.8
 -6 -2 9 5 4.2
 5 2 -9 131.09 7.6
 -5 -2 9 143.59 11
 4 2 -9 367.56 14.4
 -4 -2 9 383.36 18
 3 2 -9 9 2.6
 2 2 -9 97.49 6.6
 1 2 -9 329.97 13.5
 0 2 -9 27.9 4.3
 -1 2 -9 1132.29 35.6
 -2 2 -9 119.59 7.9
 -3 2 -9 30.8 4.7
 -4 2 -9 18.8 4.3
 -5 2 -9 3.3 2.8
 -6 2 -9 42.9 6.2
 -7 2 -9 118.29 9.2
 -12 -1 9 -2.4 4.4
 -11 -1 9 61.59 9.6
 -10 -1 9 35.6 7.7
 -9 -1 9 1 4.1
 8 1 -9 73.89 6
 -8 -1 9 79.89 9.8
 7 1 -9 58.69 5.7
 -7 -1 9 51.49 7.6
 6 1 -9 18.1 3.4
 -6 -1 9 11.8 4.4
 5 1 -9 33.5 4.3
 -5 -1 9 30.2 6
 4 1 -9 206.08 9.6
 -4 -1 9 211.48 12.7
 3 1 -9 30.1 4.1
 2 1 -9 86.79 6.2
 1 1 -9 53.99 5.5
 0 1 -9 436.46 16.8
 -1 1 -9 61.69 6.4
 -2 1 -9 463.35 18.2
 -3 1 -9 72.89 7.4
 -4 1 -9 171.18 10.3
 -5 1 -9 151.68 9.9
 -6 1 -9 89.49 9.3
 -12 0 9 25.8 7.8
 -11 0 9 113.29 13.2
 -10 0 9 42.3 7.8
 -9 0 9 85.59 10.4
 -8 0 9 123.09 10.7
 7 0 -9 2.4 2.3
 -7 0 9 0.4 3.4
 6 0 -9 6.3 2.6
 -6 0 9 7.5 4.2
 5 0 -9 5.3 2.5
 -5 0 9 -1.8 3
 4 0 -9 98.99 6.4
 -4 0 9 102.59 8.9
 3 0 -9 4.9 2.5
 -3 0 9 0.5 3.2
 2 0 -9 9.3 2.9
 1 0 -9 9.1 2.8
 0 0 -9 378.16 15.3
 -1 0 -9 9.3 3.1
 -2 0 -9 295.97 13.7
 -3 0 -9 28.5 4.9
 -4 0 -9 4.6 3.4
 -5 0 -9 43.8 6.5
 -6 0 -9 -1.9 2.4
 -12 1 9 -0.1 5
 -11 1 9 40.6 8.4
 -10 1 9 240.88 16.1
 -9 1 9 -1.4 3.9
 -8 1 9 20.7 5.8
 -7 1 9 7.1 4
 6 -1 -9 57.59 5.6
 -6 1 9 70.19 8.6
 5 -1 -9 86.19 6
 -5 1 9 81.89 8.3
 4 -1 -9 12.1 3
 -4 1 9 14.8 4.3
 -4 1 9 6.4 2.6
 3 -1 -9 22 3.6
 -3 1 9 26.6 5.2
 -3 1 9 23.5 4.3
 2 -1 -9 34.8 4.7
 1 -1 -9 75.29 6.2
 0 -1 -9 129.69 8.2
 -1 -1 -9 16.9 3.7
 -2 -1 -9 -1.7 2.1
 -3 -1 -9 47.6 6.4
 -4 -1 -9 8.3 3.3
 -5 -1 -9 118.19 9.2
 -11 2 9 0.7 4.8
 -10 2 9 81.29 10.3
 -9 2 9 28.3 6.4
 -8 2 9 53.49 8.1
 -7 2 9 105.19 10
 -6 2 9 89.09 9
 -5 2 9 4.8 3.6
 -5 2 9 3.9 2.6
 4 -2 -9 0 2.2
 -4 2 9 0.8 3.1
 -4 2 9 5.1 2.7
 3 -2 -9 1.9 2.2
 -3 2 9 2.9 2.6
 2 -2 -9 29.4 4.5
 -2 2 9 19.9 4.4
 1 -2 -9 6.5 2.8
 0 -2 -9 17.5 3.7
 -1 -2 -9 82.89 7
 -2 -2 -9 281.77 13.8
 -3 -2 -9 185.78 11.1
 -4 -2 -9 12.2 4
 -11 3 9 5.5 5.2
 -10 3 9 6.3 4.5
 -9 3 9 47.2 8
 -8 3 9 47.5 7.5
 -7 3 9 48.6 7.5
 -6 3 9 0 3.5
 -5 3 9 -0.5 2.2
 -4 3 9 10.5 3.5
 3 -3 -9 212.68 10.4
 -3 3 9 202.58 12
 2 -3 -9 45.6 5.5
 -2 3 9 55.09 6.8
 1 -3 -9 120.59 8.1
 -1 3 9 112.49 9.4
 0 -3 -9 51.29 6.2
 -1 -3 -9 33.9 5.3
 -2 -3 -9 170.08 10.5
 -3 -3 -9 0.6 2.5
 -10 4 9 24.1 6.9
 -9 4 9 20.6 6
 -8 4 9 0.3 3.8
 -7 4 9 142.09 11.3
 -6 4 9 214.48 14
 -5 4 9 153.78 10.4
 -4 4 9 51.39 7
 -3 4 9 14.6 4.5
 2 -4 -9 121.89 9.3
 -2 4 9 141.59 10.6
 1 -4 -9 2.5 2.6
 -1 4 9 -0.4 2.5
 0 -4 -9 23.8 4.5
 0 4 9 18.4 5
 -1 -4 -9 -0.1 2.3
 -2 -4 -9 28.6 5.6
 -3 -4 -9 3.1 3.3
 -10 5 9 11 5.6
 -9 5 9 2 4
 -6 5 9 94.09 8.8
 -5 5 9 417.46 19.4
 -4 5 9 677.13 26.9
 -3 5 9 20.7 5.2
 -2 5 9 187.88 13
 -1 5 9 6.1 3.8
 0 -5 -9 9.3 3.4
 0 5 9 10.5 4.4
 -1 -5 -9 29.9 5.1
 -2 -5 -9 0.6 2.8
 -6 6 9 90.89 10.3
 -5 6 9 5.9 3.6
 -4 6 9 42.1 7.1
 -3 6 9 7.7 4.3
 -2 6 9 41.9 7.2
 -1 6 9 36.2 7
 0 6 9 13 5
 -6 7 9 3.9 3.8
 -5 7 9 49 8.3
 -4 7 9 102.69 11.6
 -3 7 9 113.89 10.8
 -2 7 9 20.7 6.1
 2 13 -10 7.2 3
 -2 13 -10 6.6 4.3
 4 12 -10 124.59 13.7
 3 12 -10 7.5 3.4
 2 12 -10 75.99 7.9
 1 12 -10 -0.2 2.4
 0 12 -10 12.9 6
 -2 12 -10 5.2 3.6
 -3 12 -10 6.7 3.7
 -4 12 -10 4.5 3.8
 5 11 -10 7.7 3.6
 4 11 -10 2.6 2.9
 3 11 -10 48.6 6.6
 2 11 -10 28.3 4.9
 1 11 -10 1.3 2.7
 0 11 -10 44.6 5.8
 -1 11 -10 19.6 4.8
 -1 11 -10 31.5 5.3
 -2 11 -10 19.1 5.1
 -3 11 -10 14.5 4.7
 -4 11 -10 3.7 4
 -5 11 -10 22.9 5.6
 -6 11 -10 8.2 4.7
 6 10 -10 5.9 3.4
 5 10 -10 54.09 6.9
 4 10 -10 0.5 2.7
 3 10 -10 7.2 3.1
 2 10 -10 2.8 2.9
 1 10 -10 116.89 8.1
 0 10 -10 17.3 4.1
 -1 10 -10 167.78 9.8
 -1 10 -10 142.89 9.9
 -2 10 -10 8.3 3.3
 -2 10 -10 2.5 3
 -3 10 -10 1.1 2.8
 -4 10 -10 40.2 6.6
 -5 10 -10 116.99 10.1
 -6 10 -10 20.5 5.9
 7 9 -10 8.4 3.7
 6 9 -10 37.2 5.9
 5 9 -10 53.29 6.5
 4 9 -10 130.99 8.8
 3 9 -10 75.59 7.5
 2 9 -10 296.87 13.5
 1 9 -10 65.59 6.7
 0 9 -10 15.7 3.8
 0 9 -10 11.3 3.6
 -1 9 -10 85.39 7.1
 -1 9 -10 85.89 7.6
 -2 9 -10 31.7 5.1
 -2 9 -10 30 5.5
 -3 9 -10 11.1 3.7
 -3 9 -10 7.4 3.6
 -4 9 -10 63.89 6.9
 -4 9 -10 64.39 8.3
 -5 9 -10 6.3 3.8
 -6 9 -10 -2.1 2.8
 -7 9 -10 2.1 3.7
 8 8 -10 0.5 2.7
 7 8 -10 3.8 2.9
 6 8 -10 -0.8 2.4
 5 8 -10 4.2 2.8
 4 8 -10 481.45 19
 3 8 -10 19.4 4
 2 8 -10 269.07 12.7
 1 8 -10 0.1 2.7
 0 8 -10 4.4 2.9
 0 8 -10 7.9 3
 -1 8 -10 112.89 8.4
 -1 8 -10 126.19 8.4
 -2 8 -10 195.88 11.5
 -2 8 -10 173.88 9.8
 -3 8 -10 14.2 3.8
 -3 8 -10 11.1 4
 -4 8 -10 178.58 10
 -4 8 -10 160.78 11.4
 -5 8 -10 14 4.6
 -5 8 -10 18.6 4.3
 -6 8 -10 53.69 8
 -7 8 -10 2.6 3.3
 9 7 -10 32.9 5.6
 8 7 -10 70.39 7.4
 7 7 -10 1 2.6
 6 7 -10 22.4 4.5
 5 7 -10 10.4 3.6
 4 7 -10 71.39 7
 3 7 -10 19.6 4.2
 2 7 -10 6.2 3.1
 1 7 -10 122.49 8.2
 1 7 -10 121.79 8
 0 7 -10 19.3 4.1
 0 7 -10 11 3.4
 -1 7 -10 233.68 11.4
 -1 7 -10 254.47 12.8
 -2 7 -10 317.37 13.8
 -2 7 -10 309.57 15
 -3 7 -10 12.8 3.9
 -3 7 -10 17 4.3
 -4 7 -10 4 3
 -4 7 -10 4.4 2.7
 -5 7 -10 40.4 7
 -5 7 -10 37.5 5.5
 -6 7 -10 4.2 3.5
 -6 7 -10 -2.2 2.4
 -7 7 -10 46.3 7.7
 -10 -6 10 0.2 4.5
 9 6 -10 8.6 3.7
 8 6 -10 29.2 5.2
 7 6 -10 73.49 7.4
 6 6 -10 -2.2 2.3
 5 6 -10 3.7 2.6
 4 6 -10 6.2 3
 3 6 -10 39.2 5.1
 2 6 -10 128.59 8.1
 1 6 -10 29.9 4.7
 1 6 -10 37.3 5
 0 6 -10 67.39 6.2
 0 6 -10 57.29 6.2
 -1 6 -10 148.09 8.8
 -2 6 -10 14.6 3.8
 -3 6 -10 105.09 7.7
 -4 6 -10 19.4 4.2
 -5 6 -10 158.28 9.9
 -6 6 -10 0 2.9
 -6 6 -10 5.1 3.1
 -7 6 -10 12 4.5
 -7 6 -10 6.1 3.4
 10 5 -10 -2.7 2.2
 -10 -5 10 2.1 4.7
 9 5 -10 35.5 5.2
 -9 -5 10 34 8
 8 5 -10 254.57 12.6
 -8 -5 10 273.57 17.3
 7 5 -10 17.5 3.7
 6 5 -10 269.07 12.3
 5 5 -10 9.5 3.3
 4 5 -10 0.3 2.4
 3 5 -10 170.18 9.3
 2 5 -10 72.69 6.2
 1 5 -10 111.79 7.4
 0 5 -10 234.18 11.3
 -1 5 -10 14.7 3.7
 -2 5 -10 21.5 4.3
 -3 5 -10 -2.2 2
 -4 5 -10 1.9 2.6
 -5 5 -10 -1.5 2.4
 -6 5 -10 18.5 4.6
 -7 5 -10 1.6 3
 11 4 -10 40.1 6.1
 -11 -4 10 50.79 9.8
 10 4 -10 24.6 4.4
 -10 -4 10 38 8.5
 9 4 -10 32 5.1
 -9 -4 10 31.9 7.5
 8 4 -10 148.19 9
 -8 -4 10 145.39 12.5
 7 4 -10 14.2 3.7
 -7 -4 10 11.9 5.5
 6 4 -10 80.69 6.6
 -6 -4 10 97.69 10.7
 5 4 -10 88.79 6.9
 4 4 -10 275.87 12.3
 3 4 -10 143.39 8.5
 2 4 -10 138.79 8.2
 1 4 -10 93.59 6.8
 0 4 -10 253.67 11.9
 -1 4 -10 7 2.9
 -2 4 -10 274.67 12.9
 -3 4 -10 -2 2
 -4 4 -10 9.1 3.2
 -5 4 -10 15.7 4.1
 -6 4 -10 17 4.4
 -7 4 -10 16.7 4.5
 -11 -3 10 7.2 6.2
 10 3 -10 32.1 4.9
 -10 -3 10 30.9 7.5
 9 3 -10 -1.7 2.3
 -9 -3 10 0.3 4.5
 8 3 -10 -0.9 2.1
 -8 -3 10 -1.2 4.4
 7 3 -10 92.59 7
 -7 -3 10 96.19 11.2
 6 3 -10 5.1 3
 -6 -3 10 7.9 4.3
 5 3 -10 77.69 6.3
 4 3 -10 118.49 7.5
 3 3 -10 18.3 3.8
 2 3 -10 742.13 25
 1 3 -10 131.79 8.2
 0 3 -10 121.09 7.7
 -1 3 -10 2.6 2.3
 -2 3 -10 41.6 5.3
 -3 3 -10 94.09 7.5
 -4 3 -10 60.69 7.2
 -5 3 -10 66.59 7.9
 -6 3 -10 57.69 7.6
 -11 -2 10 9.4 6.4
 -10 -2 10 13.9 6.2
 9 2 -10 23.8 4.2
 -9 -2 10 38.1 8
 8 2 -10 66.59 6.6
 -8 -2 10 78.59 10
 7 2 -10 363.06 14.6
 -7 -2 10 354.36 19
 6 2 -10 55.69 5.9
 -6 -2 10 45.5 7.9
 5 2 -10 -2.2 2
 -5 -2 10 2.1 3.6
 4 2 -10 3 2.5
 3 2 -10 -3.1 1.8
 2 2 -10 7 2.9
 1 2 -10 37.9 5.2
 0 2 -10 21.6 4.2
 -1 2 -10 4.1 2.3
 -2 2 -10 116.19 8.2
 -3 2 -10 -1.6 2.4
 -4 2 -10 14.4 3.7
 -5 2 -10 108.49 8.7
 -6 2 -10 119.39 9.5
 -11 -1 10 -4.5 4.2
 -10 -1 10 75.39 10.7
 -9 -1 10 25.3 7.1
 8 1 -10 2.4 2.5
 -8 -1 10 -1.4 4
 7 1 -10 -1.4 2.3
 -7 -1 10 -2.6 3.8
 6 1 -10 0.9 2.4
 -6 -1 10 1 3.6
 5 1 -10 23.3 4.1
 -5 -1 10 24.7 5.7
 4 1 -10 133.59 7.9
 3 1 -10 123.49 7.7
 2 1 -10 13.6 3.5
 1 1 -10 24 4.3
 0 1 -10 152.38 9
 -1 1 -10 -0.2 2.4
 -2 1 -10 342.97 15.4
 -3 1 -10 28.3 5.2
 -4 1 -10 19.7 4.8
 -5 1 -10 4.5 3.3
 -11 0 10 -1.3 4.3
 -10 0 10 7.3 5.2
 -9 0 10 4.1 4.9
 -8 0 10 0.6 4
 -7 0 10 105.09 11.5
 6 0 -10 109.39 7.2
 -6 0 10 106.99 10.3
 5 0 -10 21.2 3.9
 -5 0 10 16.3 5.2
 4 0 -10 74.89 6
 -4 0 10 63.79 8
 3 0 -10 22.2 3.9
 2 0 -10 91.39 6.9
 1 0 -10 157.78 9.2
 0 0 -10 0.9 2.4
 -1 0 -10 37.2 5.2
 -2 0 -10 99.49 8
 -3 0 -10 23.6 5
 -4 0 -10 55.09 6.9
 -11 1 10 15.6 6.9
 -10 1 10 96.49 12.1
 -9 1 10 93.29 11.3
 -8 1 10 -1.8 3.3
 -7 1 10 146.39 11.6
 -6 1 10 -2.2 3.4
 5 -1 -10 1 2.3
 -5 1 10 -1.3 3.4
 4 -1 -10 0 2.3
 -4 1 10 -0.3 3.1
 3 -1 -10 231.78 11.2
 2 -1 -10 6.4 3.1
 1 -1 -10 97.79 7.4
 0 -1 -10 45.9 5.9
 -1 -1 -10 -3 2
 -2 -1 -10 127.09 9.1
 -3 -1 -10 241.38 13.2
 -4 -1 -10 69.09 8.5
 -10 2 10 11.8 6.3
 -9 2 10 1.6 4.4
 -8 2 10 218.38 15.1
 -7 2 10 71.49 9.4
 -6 2 10 46.5 7.7
 -5 2 10 11.5 6.6
 4 -2 -10 56.09 5.8
 -4 2 10 54.49 6.8
 3 -2 -10 80.29 6.6
 -3 2 10 77.49 7.4
 2 -2 -10 13.9 3.6
 1 -2 -10 83.39 8
 0 -2 -10 148.79 9.7
 -1 -2 -10 40 6
 -2 -2 -10 53.39 6.8
 -3 -2 -10 4.7 3.4
 -10 3 10 131.09 13.2
 -9 3 10 76.09 10.7
 -8 3 10 -4.1 3.8
 -7 3 10 64.19 9
 -5 3 10 15.7 4.2
 -4 3 10 47.3 6.8
 -3 3 10 27 5.4
 2 -3 -10 4 3
 -2 3 10 9.4 3.8
 1 -3 -10 11.7 3.8
 0 -3 -10 105.29 8.3
 -1 -3 -10 36.8 5.8
 -2 -3 -10 17.9 4.9
 -9 4 10 78.39 11.1
 -8 4 10 18.8 7.1
 -5 4 10 5.3 3.4
 -4 4 10 212.08 13.2
 -3 4 10 33.2 6.5
 -2 4 10 8.4 4.1
 1 -4 -10 6.6 3.5
 -1 4 10 4.3 3.5
 0 -4 -10 -1.3 2.3
 -1 -4 -10 22.1 5
 -5 5 10 63.09 8.3
 -4 5 10 2 3.6
 -3 5 10 19.1 5.6
 -2 5 10 3.4 3.5
 -1 5 10 19.4 5.6
 -6 6 10 32 6.5
 -5 6 10 26.9 6.6
 -4 6 10 30.5 6.9
 -3 6 10 22.9 6.5
 2 12 -11 19.1 4.8
 1 12 -11 -0.5 2.7
 0 12 -11 9.4 3.6
 -2 12 -11 0.9 3.4
 -3 12 -11 103.29 11.4
 4 11 -11 39.9 6.1
 3 11 -11 137.59 9.5
 2 11 -11 234.08 12.6
 1 11 -11 29 5.2
 0 11 -11 9 3.5
 -1 11 -11 113.59 8.5
 -2 11 -11 12.2 4.5
 -3 11 -11 81.89 9.2
 -4 11 -11 21.9 5.9
 5 10 -11 144.59 9.9
 4 10 -11 169.08 10.5
 3 10 -11 9.1 3.6
 2 10 -11 106.69 8.2
 1 10 -11 34 5.6
 0 10 -11 32 5.3
 -1 10 -11 87.29 8.4
 -1 10 -11 106.49 8.8
 -2 10 -11 14.8 4.2
 -2 10 -11 16.2 4.6
 -3 10 -11 4.5 3.7
 -3 10 -11 -0.5 3
 -4 10 -11 25.8 5.9
 -5 10 -11 34.9 6.9
 6 9 -11 3 2.9
 5 9 -11 8.5 3.4
 4 9 -11 103.79 8.3
 3 9 -11 47.3 6.4
 2 9 -11 117.79 8.5
 1 9 -11 38.2 6
 0 9 -11 58.29 6.7
 -1 9 -11 0.6 2.8
 -1 9 -11 1.7 2.7
 -2 9 -11 131.19 10
 -2 9 -11 127.69 9.1
 -3 9 -11 -0.5 2.8
 -3 9 -11 -2.5 2.7
 -4 9 -11 77.29 7.9
 -4 9 -11 90.79 10
 -5 9 -11 70.49 9.4
 -6 9 -11 13.9 5.1
 7 8 -11 18.9 4.8
 6 8 -11 6.2 2.9
 5 8 -11 25.1 4.9
 4 8 -11 61.39 7.1
 3 8 -11 68.59 7
 2 8 -11 13.4 4
 1 8 -11 5.1 3.1
 0 8 -11 14 4
 0 8 -11 15.5 4
 -1 8 -11 25.4 5
 -1 8 -11 12.8 3.9
 -2 8 -11 145.19 10.4
 -2 8 -11 152.78 9.5
 -3 8 -11 14.2 4.4
 -3 8 -11 21.6 4.7
 -4 8 -11 0.1 2.9
 -4 8 -11 -1 2.7
 -5 8 -11 10.5 4.2
 -5 8 -11 21.1 5.5
 -6 8 -11 3.6 4
 8 7 -11 93.59 8.1
 7 7 -11 219.28 12
 6 7 -11 3.9 2.9
 5 7 -11 8.7 3.7
 4 7 -11 1.1 2.7
 3 7 -11 196.98 11
 2 7 -11 10.1 3.4
 1 7 -11 10.4 3.5
 0 7 -11 8 3.4
 0 7 -11 9.4 3.2
 -1 7 -11 100.79 8.3
 -1 7 -11 101.09 7.7
 -2 7 -11 14.1 3.8
 -2 7 -11 21.5 5
 -3 7 -11 1.2 2.9
 -3 7 -11 4.8 3.4
 -4 7 -11 25.4 5.9
 -4 7 -11 29.1 5.4
 -5 7 -11 87.39 9.9
 -5 7 -11 84.99 8.5
 -6 7 -11 5.9 4
 -6 7 -11 -2.4 2.9
 9 6 -11 10.7 3.7
 8 6 -11 9.5 3.8
 7 6 -11 4.7 3
 6 6 -11 98.89 7.7
 5 6 -11 53.59 6.1
 4 6 -11 1.6 2.8
 3 6 -11 14 3.7
 2 6 -11 55.19 6.1
 1 6 -11 250.37 12.4
 1 6 -11 268.67 13.3
 0 6 -11 590.44 21.8
 -1 6 -11 26.5 4.9
 -2 6 -11 337.37 15.1
 -3 6 -11 11.4 3.6
 -4 6 -11 27.5 5.2
 -5 6 -11 37.9 6
 -6 6 -11 13.9 4.9
 -6 6 -11 17.9 4.8
 10 5 -11 111.59 13.9
 -10 -5 11 83.99 12.3
 9 5 -11 4.6 3.1
 -9 -5 11 3.8 5.1
 8 5 -11 5.3 3.1
 7 5 -11 -1.3 2.5
 6 5 -11 103.09 7.6
 5 5 -11 41.6 5.5
 4 5 -11 61.79 6.8
 3 5 -11 107.09 7.7
 2 5 -11 210.88 10.9
 1 5 -11 145.69 8.9
 0 5 -11 36 5.3
 -1 5 -11 179.58 10.3
 -2 5 -11 545.75 21.1
 -3 5 -11 24 4.8
 -4 5 -11 -3.3 2.3
 -5 5 -11 4.1 3.3
 -6 5 -11 112.89 9.1
 10 4 -11 14.3 3.9
 -10 -4 11 20.9 7.8
 9 4 -11 4.1 3.1
 -9 -4 11 1 4.4
 8 4 -11 2.8 2.7
 -8 -4 11 -1 4.5
 7 4 -11 46.5 5.8
 -7 -4 11 42.6 8.2
 6 4 -11 23.8 4.5
 5 4 -11 12.7 3.6
 4 4 -11 6.8 2.9
 3 4 -11 130.99 8.5
 2 4 -11 223.78 11.2
 1 4 -11 14.1 3.9
 0 4 -11 15.8 4.1
 -1 4 -11 220.58 11.7
 -2 4 -11 93.69 7.5
 -3 4 -11 184.98 10.9
 -4 4 -11 1.9 3
 -5 4 -11 64.19 7.7
 -10 -3 11 95.99 12.7
 9 3 -11 84.19 7.3
 -9 -3 11 62.29 10
 8 3 -11 141.99 9
 -8 -3 11 143.09 13.3
 7 3 -11 251.17 12
 -7 -3 11 236.58 16.2
 6 3 -11 11.2 3.7
 5 3 -11 47.1 5.5
 4 3 -11 42.2 5.4
 3 3 -11 25.6 4.3
 2 3 -11 17.3 3.8
 1 3 -11 20.3 4.2
 0 3 -11 13.3 3.9
 -1 3 -11 440.86 18.1
 -2 3 -11 100.09 8.1
 -4 3 -11 1.2 2.8
 -5 3 -11 -1.9 2.7
 -10 -2 11 1.8 5.3
 -9 -2 11 122.89 12.2
 8 2 -11 10.2 3.4
 -8 -2 11 2.3 4.6
 7 2 -11 58.09 6.5
 -7 -2 11 56.19 9.2
 6 2 -11 2.8 2.8
 -6 -2 11 2.7 4.5
 5 2 -11 233.98 11.4
 4 2 -11 40.6 5.2
 3 2 -11 1.1 2.7
 2 2 -11 5.9 2.9
 1 2 -11 82.29 8
 0 2 -11 91.79 7.5
 -1 2 -11 10.7 3.7
 -2 2 -11 13.9 4.1
 -3 2 -11 0.5 2.8
 -4 2 -11 40.7 6.5
 -10 -1 11 1.1 5.2
 -9 -1 11 59.09 9.6
 -8 -1 11 12.8 5.8
 7 1 -11 168.38 9.3
 -7 -1 11 127.19 12.3
 6 1 -11 60.49 6.2
 -6 -1 11 88.39 10.5
 5 1 -11 178.18 9.9
 -5 -1 11 191.68 13.5
 4 1 -11 90.09 6.9
 3 1 -11 1.7 2.7
 2 1 -11 2.2 2.8
 1 1 -11 44.3 6
 0 1 -11 38.8 5.7
 -1 1 -11 74.39 7.9
 -2 1 -11 3.8 3.3
 -3 1 -11 -1.8 2.6
 -4 1 -11 23.7 6.2
 -10 0 11 -1.6 4.9
 -9 0 11 -7.1 4
 -8 0 11 8.1 5.3
 -7 0 11 34 7
 6 0 -11 128.09 8.4
 -6 0 11 155.18 12.5
 5 0 -11 1.6 2.6
 -5 0 11 -0.2 3.6
 4 0 -11 44.1 5.9
 3 0 -11 3.3 2.8
 2 0 -11 8.3 3.4
 1 0 -11 86.89 7.5
 0 0 -11 151.38 9.7
 -1 0 -11 -0.9 3
 -2 0 -11 53.69 7.3
 -3 0 -11 25.3 5.4
 -10 1 11 -2.2 4.6
 -9 1 11 -0.1 5
 -8 1 11 0 4.1
 -7 1 11 7.8 4.9
 -6 1 11 48 8.2
 5 -1 -11 57.69 8.2
 -5 1 11 51.79 8
 4 -1 -11 72.99 7.3
 3 -1 -11 282.27 13.4
 2 -1 -11 -0.9 2.6
 1 -1 -11 90.39 8.7
 0 -1 -11 5.1 3.4
 -1 -1 -11 31.9 5.6
 -2 -1 -11 4.1 3.2
 -9 2 11 86.39 11.8
 -8 2 11 -2.7 4.4
 -7 2 11 4.3 4.6
 3 -2 -11 190.18 10.8
 2 -2 -11 -4.9 2.1
 1 -2 -11 109.59 8.4
 0 -2 -11 53.99 6.6
 -1 -2 -11 43.1 6.2
 -9 3 11 83.79 11.8
 -8 3 11 37.4 8.2
 -4 3 11 48.8 7
 2 -3 -11 54.19 7
 1 -3 -11 9 3.8
 0 -3 -11 56.09 7.4
 -5 4 11 30.4 8.6
 -4 4 11 8.7 4.3
 -3 4 11 49.99 7.7
 1 12 -12 118.89 15.5
 0 12 -12 2.3 3.4
 2 11 -12 126.09 9.5
 1 11 -12 29.7 5.3
 0 11 -12 8.9 3.9
 -1 11 -12 8.5 3.9
 -2 11 -12 103.39 9.6
 -3 11 -12 6.3 4.2
 4 10 -12 0.2 2.9
 3 10 -12 206.98 12
 2 10 -12 3.5 3.3
 1 10 -12 134.09 9.6
 0 10 -12 -2.3 2.9
 -1 10 -12 2.8 3.3
 -2 10 -12 106.59 9.6
 -2 10 -12 111.89 8.7
 -3 10 -12 128.79 9.5
 -3 10 -12 121.99 10.5
 -4 10 -12 84.79 10.4
 5 9 -12 0.8 3.1
 4 9 -12 -3.1 2.6
 3 9 -12 100.49 8.2
 2 9 -12 1.4 3
 1 9 -12 107.89 8.7
 0 9 -12 6.4 3.7
 -1 9 -12 0.4 2.6
 -1 9 -12 -4 2.3
 -2 9 -12 61.99 8.3
 -2 9 -12 40.1 6.2
 -3 9 -12 -0.3 3.1
 -3 9 -12 -0.8 2.9
 -4 9 -12 37.7 6
 -4 9 -12 33.9 6.8
 6 8 -12 22 4.9
 5 8 -12 74.19 8.1
 4 8 -12 4.5 2.8
 3 8 -12 24.1 4.8
 2 8 -12 1.8 3
 1 8 -12 62.89 7.4
 0 8 -12 81.79 8
 -1 8 -12 15.2 4.2
 -1 8 -12 10.7 4
 -2 8 -12 183.98 12
 -2 8 -12 175.08 10.9
 -3 8 -12 5.8 3.2
 -3 8 -12 2.9 3.1
 -4 8 -12 1.9 3.4
 -4 8 -12 0.8 3.1
 -5 8 -12 3.4 3.7
 -5 8 -12 -3.2 3.1
 7 7 -12 46.7 6.3
 6 7 -12 14 4.3
 5 7 -12 129.79 8.8
 4 7 -12 10 3.9
 3 7 -12 1.7 3.2
 2 7 -12 7 3.3
 1 7 -12 37.2 6
 0 7 -12 30.7 5.3
 0 7 -12 32.5 5.6
 -1 7 -12 1.7 2.9
 -1 7 -12 4.9 3.2
 -2 7 -12 119.69 9.6
 -2 7 -12 117.39 8.9
 -3 7 -12 66.49 7.7
 -3 7 -12 62.59 8.3
 -4 7 -12 96.09 10.5
 -4 7 -12 84.99 9.1
 -5 7 -12 188.58 13.3
 -5 7 -12 188.18 13.3
 8 6 -12 2.8 2.9
 7 6 -12 184.38 11.1
 6 6 -12 40.2 5.6
 5 6 -12 14.8 4
 4 6 -12 27.4 5.1
 3 6 -12 20.3 4.4
 2 6 -12 21.5 4.7
 1 6 -12 122.99 8.8
 0 6 -12 8 3.5
 -1 6 -12 7.3 3.6
 -2 6 -12 6.2 3.5
 -3 6 -12 470.65 19.8
 -4 6 -12 -1.2 2.9
 9 5 -12 33.6 6.1
 8 5 -12 136.39 9.4
 7 5 -12 131.59 9.1
 6 5 -12 75.69 7.8
 5 5 -12 4.2 3.4
 4 5 -12 -1.9 2.4
 3 5 -12 174.48 10.4
 2 5 -12 197.98 11
 1 5 -12 1.6 2.6
 0 5 -12 42.3 6.1
 -1 5 -12 46.7 6.6
 -2 5 -12 3 3.2
 -3 5 -12 72.09 7.9
 -4 5 -12 -1.5 2.8
 9 4 -12 -0.2 2.8
 -9 -4 12 4.9 5.7
 8 4 -12 5.3 3.4
 7 4 -12 4.4 3
 6 4 -12 0 2.8
 5 4 -12 20.9 4.6
 4 4 -12 72.49 7.5
 3 4 -12 34.6 5.5
 2 4 -12 75.99 7.5
 1 4 -12 132.99 9.1
 0 4 -12 498.85 20.1
 -1 4 -12 219.78 12.3
 -2 4 -12 104.59 8.6
 -3 4 -12 1.8 3.3
 -4 4 -12 36.4 8.6
 9 3 -12 57.09 6.9
 -9 -3 12 61.89 10.1
 8 3 -12 161.28 9.9
 -8 -3 12 165.28 14.7
 7 3 -12 6.5 3.3
 6 3 -12 144.39 9.5
 5 3 -12 0.1 2.9
 4 3 -12 149.09 9.5
 3 3 -12 2.5 3
 2 3 -12 91.69 7.4
 1 3 -12 0.6 2.7
 0 3 -12 20 4.6
 -1 3 -12 94.29 8.1
 -2 3 -12 13.3 4.1
 -3 3 -12 173.18 11.3
 -9 -2 12 4.9 5.9
 8 2 -12 86.29 7.4
 -8 -2 12 84.79 11.3
 7 2 -12 9 3.7
 -7 -2 12 5.6 4.7
 6 2 -12 35.3 5.3
 5 2 -12 41.2 5.6
 4 2 -12 1.2 2.9
 3 2 -12 16.3 4.4
 2 2 -12 9.5 3.7
 1 2 -12 48.1 6.2
 0 2 -12 126.99 9.2
 -1 2 -12 61.99 7.4
 -2 2 -12 6.2 3.7
 -9 -1 12 2.5 5.9
 -8 -1 12 -6.3 4.4
 7 1 -12 27.3 7.8
 -7 -1 12 33.1 8
 6 1 -12 95.89 7.8
 -6 -1 12 101.19 11.4
 5 1 -12 203.68 11.3
 4 1 -12 2.7 3
 3 1 -12 -2.5 2.7
 2 1 -12 24.2 4.8
 1 1 -12 1.6 3.2
 0 1 -12 115.39 9.2
 -1 1 -12 -0.7 2.7
 -2 1 -12 -1.1 2.3
 -9 0 12 34.1 8.7
 -8 0 12 62.39 10.3
 -7 0 12 -4.2 3.7
 -6 0 12 36.6 7.5
 5 0 -12 -2.7 2.5
 4 0 -12 63.59 7.1
 3 0 -12 157.58 10.2
 2 0 -12 14.1 4.5
 1 0 -12 32.3 5.5
 0 0 -12 24.7 5.4
 -1 0 -12 7 3.4
 -8 1 12 44.9 8.9
 -7 1 12 27.2 7
 4 -1 -12 9.3 3.8
 3 -1 -12 105.09 8.6
 2 -1 -12 1.4 3.3
 1 -1 -12 -1.6 3
 0 -1 -12 -0.2 3.2
 -8 2 12 39.8 8.6
 2 -2 -12 115.59 9
 1 -2 -12 10.6 4.2
 1 10 -13 68.39 9.6
 0 10 -13 0.1 3.5
 -1 10 -13 26.4 6.7
 3 9 -13 29.3 5.9
 2 9 -13 0.1 2.9
 1 9 -13 0.3 3.2
 0 9 -13 8.5 3.8
 -1 9 -13 3.2 3.6
 -2 9 -13 47.4 7.6
 -2 9 -13 38.7 6.6
 4 8 -13 -0.3 3
 3 8 -13 32.6 5.8
 2 8 -13 81.89 8.8
 1 8 -13 81.29 8.3
 0 8 -13 142.09 10.1
 -1 8 -13 5.3 3.7
 -1 8 -13 3.5 3.3
 -2 8 -13 4.5 3.6
 -2 8 -13 2.4 3.2
 -3 8 -13 61.39 8.6
 6 7 -13 10.5 6.1
 5 7 -13 21.5 5
 4 7 -13 9 3.9
 3 7 -13 62.29 7.7
 2 7 -13 91.19 8.8
 1 7 -13 -4.9 2.8
 0 7 -13 50.89 7.1
 -1 7 -13 16.6 4.6
 -1 7 -13 21.7 5.1
 -2 7 -13 7 3.8
 -2 7 -13 -1.4 3.2
 -3 7 -13 152.98 12
 6 6 -13 115.19 8.9
 5 6 -13 -4.9 2.3
 4 6 -13 -0.3 3.1
 3 6 -13 24.3 5.1
 2 6 -13 55.09 7
 1 6 -13 -2.2 2.6
 0 6 -13 138.49 9.8
 -1 6 -13 53.39 7.4
 -2 6 -13 0.7 3.2
 7 5 -13 10.8 3.7
 6 5 -13 38.3 6.1
 5 5 -13 13.1 4.4
 4 5 -13 24.4 4.8
 3 5 -13 20 4.8
 2 5 -13 7.7 3.8
 1 5 -13 106.69 8.6
 0 5 -13 141.29 10
 -1 5 -13 25.7 5.5
 -2 5 -13 1 3.7
 8 4 -13 130.99 9.5
 7 4 -13 2.6 3.5
 6 4 -13 52.49 6.8
 5 4 -13 248.28 13.2
 4 4 -13 131.59 9.4
 3 4 -13 142.89 9.8
 2 4 -13 31.9 5.3
 1 4 -13 0.9 3.4
 0 4 -13 1.7 3.4
 -1 4 -13 9.2 4
 8 3 -13 7.4 3.7
 7 3 -13 4.5 3.5
 6 3 -13 163.08 10.4
 5 3 -13 72.39 7.7
 4 3 -13 40.9 6.4
 3 3 -13 55.29 6.8
 2 3 -13 6.3 3.7
 1 3 -13 6.5 3.9
 0 3 -13 -0.9 3
 -1 3 -13 17.9 5.4
 -8 -2 13 108.79 13.7
 7 2 -13 36.6 6.1
 6 2 -13 164.98 10.3
 5 2 -13 9.8 4
 4 2 -13 12.8 4.4
 3 2 -13 66.09 7.4
 2 2 -13 52.49 6.9
 1 2 -13 3.3 3.5
 0 2 -13 152.98 10.8
 -8 -1 13 98.99 13
 6 1 -13 25.3 5.1
 5 1 -13 9 3.9
 4 1 -13 8.3 3.7
 3 1 -13 3.7 3.5
 2 1 -13 145.69 10.3
 1 1 -13 -5.9 2.9
 -7 0 13 104.19 13.1
 5 0 -13 8.7 5.6
 4 0 -13 44.4 6.4
 3 0 -13 16.7 4.7
 2 0 -13 191.88 11.9
 1 0 -13 49.7 10.6
 3 -1 -13 -4.9 3.3
 2 -1 -13 11.8 6.6
 -1 7 -14 -0.9 3
 4 5 -14 8.7 6.1
 3 5 -14 62.59 11.1
 5 4 -14 154.08 16.2
 4 4 -14 -1.2 3
 3 4 -14 8.6 6
 5 3 -14 0.1 3.7
 4 3 -14 1.1 3.8
 3 3 -14 85.09 12.7
 5 2 -14 17.9 5.8
 4 2 -14 32.2 9.1

_iucr_refine_fcf_details
;
data_211012WHL1_0m
_computing_structure_refinement   'olex2.refine 1.3 (Bourhis et al., 2015)'
_shelx_refln_list_code            4
loop_
  _space_group_symop_id
  _space_group_symop_operation_xyz
  1  x,y,z
  2  -x,-y,-z

_space_group_crystal_system       triclinic
_space_group_IT_number            2
_space_group_name_H-M_alt         'P -1'
_space_group_name_Hall            '-P 1'
_symmetry_space_group_name_H-M    'P -1'
_symmetry_space_group_name_Hall   '-P 1'
_symmetry_Int_Tables_number       2
_cell_length_a                    10.3035(15)
_cell_length_b                    10.9790(16)
_cell_length_c                    11.2307(17)
_cell_angle_alpha                 111.798(2)
_cell_angle_beta                  102.043(2)
_cell_angle_gamma                 98.741(2)
_cell_volume                      1116.2(3)
loop_
  _refln_index_h
  _refln_index_k
  _refln_index_l
  _refln_F_squared_calc
  _refln_F_squared_meas
  _refln_F_squared_sigma
  _refln_F_squared_weight
  _refln_observed_status
-13 -1 4 38.406 35.850 9.777 31.219 o
-13 -1 5 66.884 80.277 13.629 15.447 o
-13 -1 6 0.471 -8.592 5.185 136.540 o
-13 0 3 2.411 -6.666 5.037 141.412 o
-13 0 4 56.847 66.663 11.407 21.450 o
-13 0 5 43.257 29.776 9.333 33.354 o
-13 0 6 45.687 58.071 11.999 20.901 o
-13 1 2 17.673 8.148 6.370 77.051 o
-13 1 3 70.073 74.648 12.444 17.720 o
-13 1 4 37.942 36.294 9.481 32.838 o
-13 1 5 24.664 15.851 8.000 48.799 o
-13 1 6 130.954 128.275 16.592 9.124 o
-13 2 1 0.003 0.148 5.481 122.719 o
-13 2 2 1.716 -1.185 4.740 160.531 o
-13 2 3 82.621 70.959 11.555 18.962 o
-13 2 4 12.227 8.740 6.814 71.154 o
-13 2 5 8.631 1.037 5.333 117.882 o
-13 2 6 70.174 70.811 13.333 16.051 o
-13 3 1 0.254 1.481 5.185 135.756 o
-13 3 2 2.394 -1.037 5.333 126.537 o
-13 3 3 1.184 0.444 5.629 114.915 o
-13 3 4 8.149 6.222 5.629 104.666 o
-13 3 5 13.501 6.518 6.222 83.500 o
-13 4 1 39.651 31.998 8.296 40.515 o
-13 4 2 38.203 33.480 8.148 41.796 o
-13 4 3 140.791 170.198 18.666 7.221 o
-13 4 4 43.744 50.516 10.962 24.682 o
-13 4 5 23.618 15.555 7.851 50.706 o
-13 5 1 2.321 1.630 4.889 148.520 o
-13 5 2 164.647 182.790 17.036 7.546 o
-13 5 3 76.445 51.108 10.370 23.472 o
-12 -4 4 62.007 62.219 10.518 23.896 o
-12 -4 5 5.829 2.074 4.000 203.692 o
-12 -4 6 15.084 17.925 5.481 96.514 o
-12 -4 7 61.959 53.730 6.961 41.227 o
-12 -3 2 95.967 130.349 13.925 12.711 o
-12 -3 3 7.476 9.333 5.185 120.008 o
-12 -3 4 4.087 7.851 4.296 176.182 o
-12 -3 5 8.612 5.481 4.444 158.051 o
-12 -3 6 7.135 1.634 3.409 261.890 o
-12 -3 7 0.500 -6.370 6.074 99.618 o
-12 -3 8 0.114 -10.666 5.926 104.981 o
-12 -2 1 33.181 41.331 7.851 44.459 o
-12 -2 2 11.525 12.148 5.333 107.825 o
-12 -2 3 17.657 9.629 4.592 128.681 o
-12 -2 4 118.424 122.201 17.481 8.803 o
-12 -2 5 24.109 9.777 7.407 56.760 o
-12 -2 6 40.319 45.923 10.666 26.360 o
-12 -2 7 0.617 1.778 7.259 69.433 o
-12 -2 8 133.287 155.977 19.258 7.135 o
-12 -2 9 62.449 63.849 13.629 16.018 o
-12 -1 3 1.018 -1.333 5.481 121.588 o
-12 -1 4 128.013 113.164 13.184 12.621 o
-12 -1 5 274.604 253.142 19.110 4.694 o
-12 -1 6 242.837 250.772 19.406 4.986 o
-12 -1 7 3.437 1.185 5.629 112.117 o
-12 -1 8 295.240 331.657 24.295 3.278 o
-12 -1 9 4.390 -3.555 6.518 84.204 o
-12 0 2 201.486 212.270 16.295 6.908 o
-12 0 3 231.072 231.662 17.332 5.867 o
-12 0 4 15.417 8.592 6.370 78.292 o
-12 0 6 51.954 39.257 9.333 31.305 o
-12 0 7 157.178 141.755 16.592 8.379 o
-12 0 8 29.657 30.813 10.073 31.111 o
-12 0 9 38.043 38.220 11.555 23.572 o
-12 1 1 194.321 164.125 14.370 8.549 o
-12 1 2 64.045 61.182 10.518 23.744 o
-12 1 3 14.408 11.703 6.518 74.934 o
-12 1 4 1.041 -0.593 4.740 161.959 o
-12 1 5 4.542 -2.370 5.333 123.727 o
-12 1 6 84.784 58.071 10.962 20.715 o
-12 1 7 3.564 -1.778 5.777 107.087 o
-12 1 8 1.318 4.000 6.814 77.781 o
-12 1 9 6.957 -0.148 7.407 64.722 o
-12 2 1 30.708 34.665 8.000 44.717 o
-12 2 2 41.972 41.627 8.740 36.055 o
-12 2 3 82.542 59.256 10.222 22.884 o
-12 2 4 2.992 4.592 5.037 136.743 o
-12 2 5 8.694 4.148 5.481 110.337 o
-12 2 6 26.873 23.406 8.000 47.196 o
-12 2 7 29.409 41.627 10.518 28.340 o
-12 2 8 1.829 3.555 7.111 71.434 o
-12 3 1 39.722 62.071 10.666 25.612 o
-12 3 2 117.159 111.831 13.184 13.121 o
-12 3 3 27.481 31.998 8.740 39.768 o
-12 3 4 0.837 -3.407 4.740 162.395 o
-12 3 5 252.040 248.550 18.814 5.047 o
-12 3 6 7.497 1.037 5.777 102.873 o
-12 3 7 162.088 204.271 18.666 6.617 o
-12 3 8 113.004 126.645 17.036 9.208 o
-12 4 1 4.957 3.852 4.444 168.694 o
-12 4 2 33.624 39.850 8.888 36.823 o
-12 4 3 11.153 10.962 6.370 80.196 o
-12 4 4 12.623 15.258 6.666 72.079 o
-12 4 5 30.014 25.036 8.444 42.285 o
-12 4 6 9.189 6.222 6.222 86.556 o
-12 4 7 319.328 291.214 22.517 3.513 o
-12 5 1 1.408 2.370 4.444 179.730 o
-12 5 2 2.155 8.444 5.481 115.294 o
-12 5 3 22.962 27.702 7.703 50.713 o
-12 5 4 5.043 5.037 6.074 94.052 o
-12 5 5 0.513 3.111 6.222 93.812 o
-12 5 6 266.360 304.843 22.517 3.843 o
-12 6 1 5.644 3.704 4.592 157.622 o
-12 6 2 30.501 37.776 8.444 40.785 o
-12 6 3 3.922 8.888 6.074 93.428 o
-12 6 4 156.542 180.865 16.147 8.231 o
-12 6 5 64.712 86.944 13.629 15.395 o
-12 7 1 3.167 6.074 5.481 115.493 o
-12 7 2 3.869 8.000 5.926 98.254 o
-12 7 3 43.013 30.369 8.444 38.902 o
-12 7 4 122.050 119.090 15.110 10.729 o
-12 8 1 15.480 14.518 6.666 70.786 o
-12 8 2 19.688 27.406 8.148 47.099 o
-11 -6 8 18.890 12.888 9.481 37.431 o
-11 -5 3 128.083 141.459 14.222 11.007 o
-11 -5 4 2.348 1.185 4.148 203.967 o
-11 -5 5 2.006 8.000 4.444 170.882 o
-11 -5 6 22.496 14.814 5.185 98.676 o
-11 -5 7 0.012 -0.089 4.740 164.165 o
-11 -5 8 40.412 31.492 6.444 57.623 o
-11 -5 9 21.907 17.715 5.069 100.939 o
-11 -4 1 30.970 43.849 8.444 40.029 o
-11 -4 2 19.473 15.851 5.629 89.580 o
-11 -4 3 43.652 57.627 8.592 35.111 o
-11 -4 4 94.164 101.609 11.407 17.372 o
-11 -4 5 92.066 113.313 11.555 16.849 o
-11 -4 6 7.793 5.830 5.703 102.761 o
-11 -4 7 109.894 75.094 7.622 25.899 o
-11 -4 8 7.635 0.392 3.852 213.740 o
-11 -4 9 46.992 48.723 8.740 34.475 o
-11 -4 10 73.940 64.617 7.918 32.008 o
-11 -3 1 2.948 2.815 4.148 199.154 o
-11 -3 2 1.293 -1.333 3.407 307.627 o
-11 -3 3 80.782 77.018 9.481 24.299 o
-11 -3 4 114.933 130.793 10.814 15.953 o
-11 -3 5 153.458 150.765 9.367 14.544 o
-11 -3 6 0.971 0.347 3.020 390.101 o
-11 -3 7 2.978 4.734 8.962 45.019 o
-11 -3 8 0.422 -0.481 5.777 110.127 o
-11 -3 9 22.529 14.666 8.296 46.520 o
-11 -3 10 34.820 10.666 9.185 37.178 o
-11 -2 1 7.887 4.889 4.296 169.976 o
-11 -2 2 26.352 25.036 5.777 77.362 o
-11 -2 3 212.488 217.603 13.629 7.775 o
-11 -2 4 73.596 84.265 7.297 32.776 o
-11 -2 5 299.919 308.720 15.629 4.816 o
-11 -2 6 33.571 23.649 4.658 94.673 o
-11 -2 7 16.161 22.517 7.851 51.856 o
-11 -2 8 104.474 112.127 15.555 10.924 o
-11 -2 9 14.096 9.037 7.703 56.342 o
-11 -2 10 27.129 13.925 9.481 36.125 o
-11 -1 1 453.870 520.950 23.258 2.157 o
-11 -1 2 118.068 114.059 10.073 17.506 o
-11 -1 3 31.829 24.198 4.307 104.990 o
-11 -1 4 6.279 4.000 5.185 125.260 o
-11 -1 5 22.456 23.110 7.555 53.246 o
-11 -1 6 7.469 13.777 6.666 75.198 o
-11 -1 7 23.489 28.147 8.592 42.136 o
-11 -1 8 12.122 15.703 7.555 57.898 o
-11 -1 9 98.007 91.240 14.222 13.019 o
-11 -1 10 1.809 -6.666 6.222 94.000 o
-11 0 1 18.270 14.518 5.629 91.213 o
-11 0 2 28.224 30.221 7.111 55.165 o
-11 0 3 117.874 123.386 12.296 13.935 o
-11 0 4 3.257 -3.259 4.444 177.967 o
-11 0 5 3.054 2.518 5.481 117.687 o
-11 0 6 30.197 24.888 7.407 52.063 o
-11 0 7 46.547 47.849 9.777 29.346 o
-11 0 8 56.221 60.737 11.851 20.487 o
-11 0 9 131.698 167.828 19.555 6.918 o
-11 0 10 0.207 -1.926 6.370 90.794 o
-11 1 1 420.103 383.787 20.591 2.820 o
-11 1 2 142.896 163.088 13.481 10.769 o
-11 1 3 1.446 0.296 3.704 259.995 o
-11 1 4 0.084 -0.741 4.148 214.143 o
-11 1 5 2.972 4.740 5.037 136.656 o
-11 1 6 177.164 168.717 15.110 8.501 o
-11 1 7 5.744 6.518 6.370 85.040 o
-11 1 8 9.667 13.184 7.111 66.053 o
-11 1 9 52.531 60.145 12.444 19.212 o
-11 1 10 16.984 23.110 10.222 32.242 o
-11 2 1 4.200 1.185 3.555 261.701 o
-11 2 2 13.904 15.407 5.926 87.084 o
-11 2 3 2.365 3.111 4.592 165.634 o
-11 2 4 432.162 408.675 22.814 2.511 o
-11 2 5 94.741 94.351 12.148 16.233 o
-11 2 6 35.410 27.702 8.148 43.160 o
-11 2 7 97.580 115.535 14.814 11.877 o
-11 2 8 143.545 175.828 17.481 7.775 o
-11 2 9 3.602 1.037 7.111 71.215 o
-11 3 1 8.090 18.814 5.926 90.314 o
-11 3 2 89.642 111.979 13.184 14.375 o
-11 3 3 0.010 -5.481 3.111 381.131 o
-11 3 4 87.385 86.203 11.703 17.784 o
-11 3 5 73.446 76.574 11.259 20.140 o
-11 3 6 60.869 45.923 9.333 29.505 o
-11 3 7 609.932 633.981 31.850 1.271 o
-11 3 8 13.508 11.407 7.111 64.813 o
-11 3 9 2.276 8.148 7.703 60.199 o
-11 4 1 289.739 300.843 18.962 4.323 o
-11 4 2 154.381 145.903 13.333 10.790 o
-11 4 3 106.847 95.239 11.999 15.740 o
-11 4 4 4.743 0.593 4.740 153.688 o
-11 4 5 0.002 -4.296 4.592 174.948 o
-11 4 6 213.169 228.106 18.369 5.809 o
-11 4 7 91.545 113.461 14.962 11.943 o
-11 4 8 43.422 51.553 11.851 21.720 o
-11 5 1 238.759 235.810 16.888 5.861 o
-11 5 2 1.213 -5.333 3.111 367.536 o
-11 5 3 106.182 115.979 13.925 12.592 o
-11 5 4 102.250 129.608 14.814 11.487 o
-11 5 5 0.065 -8.148 4.444 186.629 o
-11 5 6 224.443 264.697 19.555 5.076 o
-11 5 7 27.017 31.702 9.925 32.190 o
-11 5 8 36.213 41.776 11.111 25.198 o
-11 6 1 120.984 155.236 14.222 11.014 o
-11 6 2 36.491 29.924 7.851 45.101 o
-11 6 3 179.636 185.753 15.407 8.068 o
-11 6 4 3.243 1.037 4.444 176.642 o
-11 6 5 19.533 22.814 7.555 54.249 o
-11 6 6 0.101 -0.296 5.037 145.270 o
-11 6 7 4.828 -0.444 6.666 80.370 o
-11 7 1 0.349 0.444 3.555 288.033 o
-11 7 2 1.074 0.444 4.444 183.231 o
-11 7 3 260.459 236.847 18.073 5.210 o
-11 7 4 0.249 2.518 4.444 182.653 o
-11 7 5 29.732 31.258 9.481 34.436 o
-11 7 6 24.587 24.591 9.185 37.725 o
-11 8 1 17.136 12.148 5.481 97.332 o
-11 8 2 320.914 312.102 20.591 3.719 o
-11 8 3 17.593 21.480 6.963 63.233 o
-11 8 4 2.124 13.925 6.666 78.043 o
-11 9 1 35.601 41.300 7.079 50.777 o
-11 9 2 135.239 165.310 15.555 9.330 o
-11 9 3 3.879 4.000 4.889 143.571 o
-10 -7 6 27.494 26.221 8.592 41.499 o
-10 -6 2 38.363 42.961 8.000 41.743 o
-10 -6 3 58.888 68.293 9.925 25.939 o
-10 -6 4 5.995 -1.185 3.704 237.225 o
-10 -6 5 0.014 -0.741 3.555 291.795 o
-10 -6 6 0.595 1.185 3.852 242.929 o
-10 -6 7 1.488 2.510 3.499 282.303 o
-10 -6 8 3.460 5.515 3.470 264.464 o
-10 -6 9 96.191 102.405 8.873 22.627 o
-10 -6 10 0.740 0.296 6.666 82.538 o
-10 -5 1 1.706 2.370 4.000 218.743 o
-10 -5 2 0.142 -0.741 3.704 268.189 o
-10 -5 3 19.886 28.739 6.666 65.007 o
-10 -5 4 65.488 50.960 7.555 37.088 o
-10 -5 5 0.152 5.481 4.444 178.932 o
-10 -5 6 211.454 185.885 27.110 3.694 o
-10 -5 7 8.784 3.858 3.449 241.513 o
-10 -5 8 72.171 66.102 9.177 27.112 o
-10 -5 9 113.013 130.085 13.999 11.975 o
-10 -5 10 0.884 -1.733 3.555 285.952 o
-10 -5 11 123.699 145.271 20.443 6.729 o
-10 -4 1 28.615 21.184 5.777 77.121 o
-10 -4 2 129.174 96.128 10.222 17.096 o
-10 -4 3 11.658 5.481 4.148 168.896 o
-10 -4 4 56.104 61.775 8.592 32.444 o
-10 -4 5 156.715 150.461 8.781 14.959 o
-10 -4 6 23.869 27.284 8.296 44.702 o
-10 -4 7 0.663 -1.664 3.481 299.589 o
-10 -4 8 4.454 10.505 4.815 140.706 o
-10 -4 9 2.488 3.758 3.285 304.567 o
-10 -4 10 55.821 42.254 9.925 27.877 o
-10 -4 11 39.386 24.023 5.168 78.770 o
-10 -3 1 34.826 28.887 6.518 59.904 o
-10 -3 2 60.045 56.293 8.296 33.705 o
-10 -3 3 137.764 116.127 9.925 16.156 o
-10 -3 4 0.119 -3.027 3.481 303.568 o
-10 -3 5 2.006 -2.769 2.512 533.787 o
-10 -3 6 4.936 1.634 2.754 394.721 o
-10 -3 7 145.251 140.760 8.713 16.259 o
-10 -3 8 23.292 26.958 4.844 100.095 o
-10 -3 9 6.572 5.531 3.445 249.495 o
-10 -3 10 44.798 47.035 6.077 56.018 o
-10 -3 11 124.824 142.200 18.814 7.625 o
-10 -2 1 2.890 0.593 3.259 318.590 o
-10 -2 2 23.545 31.406 5.926 74.397 o
-10 -2 3 299.923 278.382 13.184 5.542 o
-10 -2 4 128.443 134.990 7.830 19.290 o
-10 -2 5 113.705 123.321 7.789 21.675 o
-10 -2 6 131.455 130.444 10.962 14.705 o
-10 -2 7 3.671 3.869 2.839 377.595 o
-10 -2 8 0.075 1.214 3.004 399.802 o
-10 -2 9 62.133 49.331 11.111 22.605 o
-10 -2 10 22.988 20.591 9.185 38.328 o
-10 -2 11 7.335 2.667 7.851 57.342 o
-10 -1 1 4.257 1.302 2.354 524.302 o
-10 -1 2 8.485 9.976 3.185 255.106 o
-10 -1 3 100.389 97.673 7.253 26.642 o
-10 -1 4 286.716 316.038 11.888 5.728 o
-10 -1 5 738.406 777.826 27.258 1.065 o
-10 -1 6 413.736 401.631 33.028 1.862 o
-10 -1 7 17.089 10.962 6.370 76.552 o
-10 -1 8 6.930 2.370 6.222 89.487 o
-10 -1 9 52.845 52.738 11.407 22.322 o
-10 -1 10 98.314 111.683 15.851 10.807 o
-10 -1 11 10.651 1.630 7.703 58.592 o
-10 0 1 558.675 591.773 31.406 1.413 o
-10 0 2 33.274 27.639 4.058 106.837 o
-10 0 3 235.234 237.433 10.123 8.341 o
-10 0 4 72.553 82.796 10.666 21.476 o
-10 0 5 127.542 118.794 11.851 14.121 o
-10 0 6 255.001 232.254 17.184 5.560 o
-10 0 7 36.312 21.332 7.259 52.182 o
-10 0 8 0.570 -0.296 5.629 115.817 o
-10 0 9 70.833 62.663 11.555 20.130 o
-10 0 10 10.369 10.814 7.703 57.235 o
-10 0 11 2.196 -2.370 7.259 69.162 o
-10 1 1 14.842 14.222 4.889 117.936 o
-10 1 2 507.298 557.393 25.036 1.827 o
-10 1 3 948.969 873.050 34.665 0.707 o
-10 1 4 8.010 9.037 4.740 139.412 o
-10 1 5 0.429 0.593 4.889 153.012 o
-10 1 6 331.588 351.804 21.184 3.409 o
-10 1 7 1.047 0.148 5.037 143.555 o
-10 1 8 25.384 33.628 8.592 41.166 o
-10 1 9 312.938 356.840 23.851 3.160 o
-10 1 10 118.599 142.941 17.925 8.286 o
-10 1 11 0.951 -3.259 6.814 78.976 o
-10 2 1 95.964 107.831 10.370 19.020 o
-10 2 2 8.839 6.074 4.592 148.412 o
-10 2 3 164.660 156.569 12.444 10.934 o
-10 2 4 101.707 85.166 10.962 18.276 o
-10 2 5 342.432 302.028 18.666 3.878 o
-10 2 6 38.934 15.555 6.370 63.106 o
-10 2 7 218.067 194.790 15.999 6.883 o
-10 2 8 230.904 257.142 19.555 5.046 o
-10 2 9 95.936 120.423 15.258 11.362 o
-10 2 10 37.683 17.481 9.333 35.188 o
-10 3 1 212.842 232.254 14.962 7.037 o
-10 3 2 40.269 40.294 8.000 41.603 o
-10 3 3 492.689 502.744 24.295 1.994 o
-10 3 4 491.103 467.338 23.999 2.077 o
-10 3 5 307.576 330.175 19.999 3.847 o
-10 3 6 0.014 -2.815 4.000 230.571 o
-10 3 7 10.406 2.222 5.629 104.409 o
-10 3 8 0.008 2.370 5.777 109.376 o
-10 3 9 15.137 9.333 6.666 72.314 o
-10 3 10 200.161 194.197 19.555 5.800 o
-10 4 1 4.579 7.259 4.740 147.456 o
-10 4 2 120.309 151.977 12.888 12.446 o
-10 4 3 9.343 5.629 4.740 140.082 o
-10 4 4 19.195 26.221 7.111 59.452 o
-10 4 5 717.525 708.481 31.850 1.058 o
-10 4 6 5.427 -1.037 4.296 183.440 o
-10 4 7 10.676 8.592 6.222 84.716 o
-10 4 8 42.153 43.257 10.370 27.534 o
-10 4 9 26.445 35.702 10.222 30.431 o
-10 5 1 106.089 108.868 10.814 17.343 o
-10 5 2 155.733 153.459 12.888 10.973 o
-10 5 3 78.374 71.996 10.073 23.087 o
-10 5 4 302.060 301.288 19.110 4.175 o
-10 5 5 3.807 3.704 5.333 122.288 o
-10 5 6 40.853 51.997 9.925 29.134 o
-10 5 7 52.890 70.663 12.148 19.602 o
-10 5 8 2.180 -3.852 6.222 93.732 o
-10 5 9 4.104 16.295 8.296 50.738 o
-10 6 1 661.610 631.341 19.558 1.497 o
-10 6 2 126.325 102.795 12.148 14.226 o
-10 6 3 181.259 220.418 16.295 7.218 o
-10 6 4 133.398 142.644 13.036 11.936 o
-10 6 5 2.774 -1.037 4.296 191.280 o
-10 6 6 1.831 -4.148 4.000 223.005 o
-10 6 7 29.102 42.220 10.370 29.031 o
-10 6 8 318.356 378.158 25.036 2.928 o
-10 7 1 205.990 219.621 10.856 9.260 o
-10 7 2 6.047 9.823 4.021 187.951 o
-10 7 3 165.998 154.496 13.925 9.790 o
-10 7 4 86.754 89.017 12.296 16.597 o
-10 7 5 55.735 55.404 10.666 24.358 o
-10 7 6 56.729 49.923 10.666 24.529 o
-10 7 7 278.845 281.733 21.332 4.055 o
-10 8 1 31.694 13.149 4.058 120.914 o
-10 8 2 25.114 28.134 5.505 82.448 o
-10 8 3 2.623 0.741 3.852 234.478 o
-10 8 4 21.798 24.443 7.407 55.002 o
-10 8 5 4.710 -1.481 4.889 145.660 o
-10 8 6 1.221 -2.815 5.777 109.349 o
-10 9 1 6.824 13.303 4.378 157.126 o
-10 9 2 92.784 125.261 9.581 20.156 o
-10 9 3 22.341 30.478 5.927 75.491 o
-10 9 4 58.448 51.257 10.222 25.877 o
-10 10 1 102.656 109.558 9.794 19.526 o
-10 10 2 2.828 3.478 4.050 207.359 o
-9 -8 5 23.329 17.925 6.222 73.493 o
-9 -8 6 0.143 6.518 4.444 177.584 o
-9 -8 7 28.598 39.109 7.555 48.771 o
-9 -8 8 73.444 72.737 13.925 14.819 o
-9 -7 2 228.900 263.216 16.740 5.849 o
-9 -7 3 141.915 133.163 13.481 11.354 o
-9 -7 4 53.446 42.220 7.259 43.333 o
-9 -7 5 0.205 -0.889 3.111 378.880 o
-9 -7 6 53.747 49.331 7.555 40.200 o
-9 -7 7 0.688 0.741 3.407 309.438 o
-9 -7 8 16.180 14.814 5.037 110.541 o
-9 -7 9 24.919 17.481 5.481 87.621 o
-9 -7 10 56.195 48.738 8.296 35.206 o
-9 -6 1 90.801 89.906 10.814 19.252 o
-9 -6 2 71.317 65.182 8.888 28.390 o
-9 -6 3 167.630 168.124 12.592 10.486 o
-9 -6 4 14.574 12.740 4.740 125.158 o
-9 -6 5 0.037 -0.444 3.407 317.528 o
-9 -6 6 22.362 13.323 4.050 138.944 o
-9 -6 7 0.804 -3.374 2.954 411.654 o
-9 -6 8 186.456 234.840 20.288 5.468 o
-9 -6 9 93.065 94.601 9.481 21.917 o
-9 -6 10 11.334 12.740 5.481 102.894 o
-9 -6 11 18.849 15.851 5.481 93.897 o
-9 -5 1 39.137 44.738 7.555 44.807 o
-9 -5 2 20.810 13.777 4.740 114.974 o
-9 -5 3 6.279 7.111 4.148 181.842 o
-9 -5 4 176.118 142.348 10.962 11.977 o
-9 -5 5 0.450 0.368 2.781 465.788 o
-9 -5 6 7.927 9.333 3.476 229.198 o
-9 -5 7 186.950 176.103 9.614 11.687 o
-9 -5 8 172.054 204.594 10.742 10.923 o
-9 -5 9 85.027 84.017 7.723 28.945 o
-9 -5 10 59.738 51.950 6.459 45.651 o
-9 -5 11 4.715 6.366 3.924 206.716 o
-9 -5 12 56.645 49.775 9.037 31.210 o
-9 -4 1 3.118 4.889 3.555 257.285 o
-9 -4 2 61.735 78.944 9.481 26.542 o
-9 -4 3 37.144 35.257 5.926 64.822 o
-9 -4 4 92.809 91.850 7.402 27.971 o
-9 -4 5 168.047 146.857 8.293 14.782 o
-9 -4 6 42.229 25.123 4.385 89.897 o
-9 -4 7 6.608 10.536 6.518 79.764 o
-9 -4 8 41.689 34.209 5.226 72.117 o
-9 -4 9 15.335 14.966 4.216 144.769 o
-9 -4 10 48.689 47.358 6.248 52.532 o
-9 -4 11 5.133 4.176 3.754 226.033 o
-9 -4 12 0.511 2.192 3.778 250.159 o
-9 -3 1 31.381 25.925 5.926 71.093 o
-9 -3 2 1.022 -3.111 2.667 497.668 o
-9 -3 3 148.274 121.808 7.252 18.772 o
-9 -3 4 40.830 31.880 4.484 85.963 o
-9 -3 5 7.393 11.638 3.231 251.543 o
-9 -3 6 53.410 55.765 6.000 50.953 o
-9 -3 7 293.910 285.225 15.332 5.111 o
-9 -3 8 75.437 78.962 7.123 33.701 o
-9 -3 9 27.110 16.189 4.296 118.340 o
-9 -3 10 1.281 -1.516 3.034 384.903 o
-9 -3 11 85.696 115.545 16.221 10.721 o
-9 -3 12 72.593 86.962 8.440 28.205 o
-9 -2 1 226.442 278.326 14.814 6.378 o
-9 -2 2 310.160 304.236 11.172 5.567 o
-9 -2 3 19.574 20.358 3.695 153.100 o
-9 -2 4 165.568 158.029 7.899 14.939 o
-9 -2 5 2.278 1.630 2.273 605.323 o
-9 -2 6 115.407 106.014 7.259 23.697 o
-9 -2 7 0.942 -2.271 2.253 689.205 o
-9 -2 8 55.022 62.919 6.147 47.691 o
-9 -2 9 1.649 2.067 3.004 375.268 o
-9 -2 10 52.995 41.743 10.592 25.578 o
-9 -2 11 177.528 182.050 18.073 6.815 o
-9 -2 12 17.850 7.259 8.740 44.135 o
-9 -1 1 118.430 118.711 6.589 23.760 o
-9 -1 2 294.666 288.989 10.660 6.092 o
-9 -1 3 0.505 3.990 2.592 493.897 o
-9 -1 4 0.753 1.003 2.192 712.285 o
-9 -1 5 21.184 21.343 3.488 157.148 o
-9 -1 6 8.875 10.302 2.736 307.530 o
-9 -1 7 10.721 17.902 3.698 182.579 o
-9 -1 8 107.352 118.512 7.892 22.549 o
-9 -1 9 4.965 1.481 6.074 95.499 o
-9 -1 10 37.985 37.480 10.518 27.655 o
-9 -1 11 69.895 87.536 14.222 14.187 o
-9 -1 12 4.064 3.704 8.740 47.180 o
-9 0 1 1482.930 1477.910 44.590 0.310 o
-9 0 2 8.718 10.370 3.555 215.662 o
-9 0 3 22.469 21.211 5.852 80.105 o
-9 0 4 518.377 514.525 14.978 2.330 o
-9 0 5 190.724 169.961 16.592 7.387 o
-9 0 6 3.777 1.037 4.592 164.774 o
-9 0 7 192.288 214.344 16.147 7.128 o
-9 0 8 2.277 0.889 5.333 126.106 o
-9 0 9 122.185 126.793 15.407 10.339 o
-9 0 10 11.388 6.074 7.259 64.346 o
-9 0 11 0.762 -10.518 5.926 104.409 o
-9 0 12 50.897 50.516 12.888 18.496 o
-9 1 1 52.536 47.196 4.552 68.213 o
-9 1 2 103.529 99.641 5.690 30.285 o
-9 1 3 410.524 403.045 19.999 2.873 o
-9 1 4 273.633 277.437 16.444 5.185 o
-9 1 5 168.241 163.532 12.740 10.436 o
-9 1 6 197.936 218.937 15.407 7.297 o
-9 1 7 206.443 233.143 16.888 6.399 o
-9 1 8 0.280 -3.259 4.148 213.425 o
-9 1 9 4.126 -2.074 5.777 106.548 o
-9 1 10 137.582 138.200 16.740 8.754 o
-9 1 11 0.635 -0.148 7.407 67.022 o
-9 2 1 88.716 87.092 9.777 22.027 o
-9 2 2 893.064 884.901 33.480 0.758 o
-9 2 3 285.226 263.512 15.407 5.370 o
-9 2 4 225.528 233.884 15.258 6.657 o
-9 2 5 43.438 28.443 6.666 54.493 o
-9 2 6 451.243 445.117 23.110 2.327 o
-9 2 7 593.098 622.278 29.480 1.381 o
-9 2 8 124.941 129.904 14.666 10.887 o
-9 2 9 67.874 41.924 9.481 28.178 o
-9 2 10 1.154 2.370 6.518 85.434 o
-9 2 11 115.221 127.978 17.481 8.810 o
-9 3 1 40.262 30.517 6.518 57.054 o
-9 3 2 166.612 162.495 12.148 10.976 o
-9 3 3 395.812 356.989 18.814 3.228 o
-9 3 4 201.219 203.086 13.925 8.100 o
-9 3 5 122.224 151.088 12.888 12.383 o
-9 3 6 785.878 830.386 34.665 0.865 o
-9 3 7 46.906 27.850 7.407 46.251 o
-9 3 8 18.577 18.814 6.814 65.688 o
-9 3 9 85.760 69.922 11.851 18.134 o
-9 3 10 80.105 112.720 15.851 11.300 o
-9 3 11 98.099 124.127 17.481 9.200 o
-9 4 1 667.688 628.713 17.696 1.528 o
-9 4 2 7.454 1.185 3.704 227.574 o
-9 4 3 170.364 157.162 12.148 10.933 o
-9 4 4 0.868 -1.630 2.667 500.773 o
-9 4 5 31.200 28.443 6.963 56.105 o
-9 4 6 34.163 33.480 8.148 42.763 o
-9 4 7 22.549 25.480 7.259 56.374 o
-9 4 8 1.746 4.889 5.037 138.507 o
-9 4 9 21.118 30.517 8.888 40.005 o
-9 4 10 80.336 116.127 16.444 10.626 o
-9 5 1 150.274 131.095 7.235 18.125 o
-9 5 2 38.901 39.410 4.910 77.088 o
-9 5 3 12.271 14.073 4.889 121.773 o
-9 5 4 0.014 1.333 3.704 265.109 o
-9 5 5 131.319 123.090 12.444 13.099 o
-9 5 6 6.068 2.667 4.444 167.416 o
-9 5 7 170.513 190.790 16.295 7.737 o
-9 5 8 12.184 0.889 6.222 86.328 o
-9 5 9 1.756 2.963 5.926 102.240 o
-9 6 1 8.018 14.015 4.444 149.918 o
-9 6 2 200.022 194.605 13.407 8.509 o
-9 6 3 3.022 1.999 4.148 200.278 o
-9 6 4 10.441 8.444 5.185 116.701 o
-9 6 5 15.525 19.110 6.222 78.009 o
-9 6 6 51.601 64.293 10.518 24.841 o
-9 6 7 0.406 0.889 5.037 144.008 o
-9 6 8 55.374 48.738 10.518 25.252 o
-9 7 1 7.710 12.312 3.691 204.082 o
-9 7 2 1.443 8.646 3.414 274.916 o
-9 7 3 4.308 -1.185 2.989 360.221 o
-9 7 4 53.679 49.951 6.492 47.923 o
-9 7 5 0.197 -5.333 3.704 267.871 o
-9 7 6 80.482 77.759 12.296 17.307 o
-9 7 7 140.325 124.719 15.851 9.503 o
-9 8 1 9.915 7.798 6.518 78.632 o
-9 8 2 143.950 142.327 17.851 7.865 o
-9 8 3 154.316 123.737 8.934 15.942 o
-9 8 4 16.014 19.824 5.104 105.516 o
-9 8 5 120.018 124.361 10.296 16.608 o
-9 8 6 44.853 45.035 10.073 28.405 o
-9 9 1 1.105 -4.061 5.703 112.295 o
-9 9 2 62.579 63.642 7.555 36.282 o
-9 9 3 0.463 -2.858 2.988 406.896 o
-9 9 4 71.382 70.453 7.961 31.751 o
-9 9 5 109.054 105.419 11.629 15.893 o
-9 10 1 19.180 36.620 14.962 15.531 o
-9 10 2 133.522 142.823 13.555 11.418 o
-9 10 3 54.059 44.388 6.704 47.073 o
-9 10 4 260.166 268.993 20.147 4.527 o
-9 11 1 175.201 159.681 10.925 11.644 o
-9 11 2 43.810 59.844 7.740 40.151 o
-8 -9 4 19.305 11.851 5.777 87.799 o
-8 -9 5 26.088 21.777 6.074 73.242 o
-8 -9 6 170.622 167.828 12.888 10.165 o
-8 -9 7 83.738 71.700 9.333 24.717 o
-8 -9 8 13.745 17.777 5.926 86.293 o
-8 -8 1 12.756 30.221 9.629 36.030 o
-8 -8 2 42.720 35.257 7.111 49.050 o
-8 -8 3 23.912 35.702 6.963 57.575 o
-8 -8 4 126.741 112.424 11.703 14.534 o
-8 -8 5 197.333 205.011 13.777 8.250 o
-8 -8 6 38.218 43.109 7.407 46.573 o
-8 -8 7 10.678 7.555 3.852 189.257 o
-8 -8 8 0.354 0.741 3.407 312.051 o
-8 -8 9 9.660 26.517 6.518 73.441 o
-8 -8 10 0.074 0.741 4.000 228.749 o
-8 -7 1 16.854 29.184 6.814 64.081 o
-8 -7 2 0.392 0.593 3.555 287.251 o
-8 -7 3 10.752 21.480 5.926 87.173 o
-8 -7 4 124.004 101.313 10.370 17.049 o
-8 -7 5 34.452 32.591 6.074 65.060 o
-8 -7 6 40.785 38.368 6.963 50.585 o
-8 -7 7 4.437 8.740 4.148 184.936 o
-8 -7 8 8.098 6.222 4.000 188.793 o
-8 -7 9 117.376 140.126 11.407 14.673 o
-8 -7 10 90.905 104.276 10.962 18.371 o
-8 -7 11 154.097 138.645 11.999 12.148 o
-8 -6 1 105.721 102.943 11.259 16.803 o
-8 -6 2 52.735 65.034 8.444 33.505 o
-8 -6 3 1.869 2.667 3.555 271.193 o
-8 -6 4 46.282 42.961 6.518 51.880 o
-8 -6 5 85.124 88.277 9.481 23.141 o
-8 -6 6 36.181 30.009 4.762 86.396 o
-8 -6 7 87.157 81.525 11.029 19.404 o
-8 -6 8 182.355 183.696 9.955 11.483 o
-8 -6 9 218.083 251.957 14.666 6.845 o
-8 -6 10 46.752 43.257 7.703 41.779 o
-8 -6 11 6.640 14.073 5.629 102.267 o
-8 -6 12 0.229 4.148 4.296 192.714 o
-8 -5 1 11.089 6.518 4.444 151.378 o
-8 -5 2 291.579 275.808 15.407 5.192 o
-8 -5 3 27.606 41.035 6.518 60.441 o
-8 -5 4 713.870 623.024 18.539 1.407 o
-8 -5 5 65.988 62.719 13.925 15.345 o
-8 -5 6 66.630 53.362 13.259 16.794 o
-8 -5 7 19.904 25.878 4.514 114.943 o
-8 -5 8 92.216 81.934 7.070 30.086 o
-8 -5 9 6.729 8.900 3.486 235.187 o
-8 -5 10 352.339 387.340 15.088 3.888 o
-8 -5 11 16.088 7.851 4.592 132.957 o
-8 -5 12 180.757 202.049 13.925 8.656 o
-8 -4 1 27.498 25.925 5.333 84.893 o
-8 -4 2 77.308 71.255 8.000 30.418 o
-8 -4 3 305.836 284.880 10.901 5.869 o
-8 -4 4 471.236 444.793 14.300 2.810 o
-8 -4 5 1.331 -0.432 2.208 699.851 o
-8 -4 6 1.352 1.396 2.439 562.184 o
-8 -4 7 1.579 -0.738 4.815 156.008 o
-8 -4 8 75.136 74.970 6.739 36.000 o
-8 -4 9 406.919 383.246 14.393 3.491 o
-8 -4 10 229.102 218.131 10.820 8.546 o
-8 -4 11 0.411 2.037 3.430 302.696 o
-8 -4 12 5.107 7.851 5.037 130.890 o
-8 -4 13 166.066 194.049 14.073 9.093 o
-8 -3 1 161.903 160.717 10.814 12.351 o
-8 -3 2 27.218 28.213 4.815 95.615 o
-8 -3 3 120.952 88.135 19.621 7.610 o
-8 -3 4 19.933 23.094 3.702 148.426 o
-8 -3 5 86.560 86.398 9.629 22.683 o
-8 -3 6 0.936 0.032 2.243 694.352 o
-8 -3 7 85.481 75.765 6.331 35.110 o
-8 -3 8 7.030 8.872 3.629 219.557 o
-8 -3 9 49.441 63.011 6.354 48.183 o
-8 -3 10 2.869 -1.477 2.808 421.916 o
-8 -3 11 223.214 210.859 11.042 8.746 o
-8 -3 12 196.012 240.801 12.164 8.591 o
-8 -3 13 8.867 10.962 5.481 106.434 o
-8 -2 1 5.089 8.148 2.552 393.534 o
-8 -2 2 31.058 39.534 4.490 92.204 o
-8 -2 3 507.200 460.473 13.769 2.582 o
-8 -2 4 155.879 150.166 8.074 15.796 o
-8 -2 5 229.679 210.026 8.827 9.530 o
-8 -2 6 74.516 63.155 5.591 44.069 o
-8 -2 7 68.046 68.122 12.214 18.549 o
-8 -2 8 7.749 3.254 2.706 359.848 o
-8 -2 9 172.744 176.843 12.888 9.936 o
-8 -2 10 105.736 104.683 8.888 21.375 o
-8 -2 11 5.369 10.136 5.852 98.322 o
-8 -2 12 111.017 127.171 9.171 19.125 o
-8 -2 13 128.076 161.162 20.295 6.645 o
-8 -1 1 186.585 217.459 8.533 11.394 o
-8 -1 2 166.547 169.849 7.464 14.832 o
-8 -1 3 518.513 500.090 21.621 2.045 o
-8 -1 4 496.612 508.754 25.917 1.889 o
-8 -1 5 5.575 4.178 2.219 505.750 o
-8 -1 6 33.095 32.233 4.050 103.977 o
-8 -1 7 1.283 4.799 2.534 489.820 o
-8 -1 8 189.538 198.855 12.222 9.423 o
-8 -1 9 88.345 112.024 7.580 26.500 o
-8 -1 10 0.336 1.390 3.141 362.818 o
-8 -1 11 12.592 18.962 8.592 45.408 o
-8 -1 12 0.862 -9.333 6.518 86.324 o
-8 -1 13 116.899 146.644 19.258 7.454 o
-8 0 1 520.577 507.011 15.844 2.299 o
-8 0 2 165.738 163.912 7.024 15.521 o
-8 0 3 0.078 0.444 1.813 1092.990 o
-8 0 4 211.891 181.818 7.474 11.621 o
-8 0 5 5.476 5.624 2.420 437.508 o
-8 0 6 451.331 478.188 14.131 2.840 o
-8 0 7 6.444 1.967 2.400 458.026 o
-8 0 8 80.605 83.240 11.555 18.666 o
-8 0 9 183.560 182.346 15.851 7.781 o
-8 0 10 2.362 0.889 5.926 102.616 o
-8 0 11 12.314 11.999 7.851 54.515 o
-8 0 12 80.925 92.425 15.258 12.269 o
-8 1 1 232.638 215.652 8.033 9.638 o
-8 1 2 121.028 100.220 8.962 19.850 o
-8 1 3 322.344 271.920 13.703 5.141 o
-8 1 4 98.342 93.928 9.629 21.049 o
-8 1 5 1134.380 1037.770 38.220 0.521 o
-8 1 6 71.643 78.500 10.222 23.014 o
-8 1 7 36.655 38.368 8.000 42.736 o
-8 1 8 122.860 164.273 14.518 10.535 o
-8 1 9 29.319 30.665 8.592 40.656 o
-8 1 10 0.641 -2.667 4.889 153.171 o
-8 1 11 1.112 0.000 6.074 99.129 o
-8 1 12 43.696 66.515 13.184 17.767 o
-8 2 1 31.162 31.132 2.666 147.552 o
-8 2 2 957.170 894.382 32.591 0.712 o
-8 2 3 0.427 3.259 3.259 328.357 o
-8 2 4 2336.210 2254.330 70.367 0.129 o
-8 2 5 583.986 600.057 26.073 1.532 o
-8 2 6 25.693 24.295 6.222 70.180 o
-8 2 7 140.891 146.496 13.184 11.416 o
-8 2 8 206.759 207.233 16.147 6.918 o
-8 2 9 83.019 79.240 11.999 17.701 o
-8 2 10 275.277 323.509 22.369 3.734 o
-8 2 11 0.210 -4.000 6.518 86.717 o
-8 2 12 33.181 58.960 12.740 19.607 o
-8 3 1 241.381 220.739 8.505 9.029 o
-8 3 2 44.358 35.933 3.902 90.157 o
-8 3 3 282.994 266.179 15.110 5.455 o
-8 3 4 109.387 99.535 9.629 19.700 o
-8 3 5 23.907 31.554 6.963 58.425 o
-8 3 6 587.199 568.651 25.925 1.566 o
-8 3 7 139.966 136.867 12.888 11.932 o
-8 3 8 77.785 76.574 11.407 19.451 o
-8 3 9 73.238 70.367 11.111 20.782 o
-8 3 10 0.028 -6.074 5.629 116.403 o
-8 3 11 42.344 55.404 12.148 20.792 o
-8 4 1 70.913 63.585 6.074 42.395 o
-8 4 2 429.778 467.379 14.216 3.012 o
-8 4 3 66.325 82.836 6.200 40.077 o
-8 4 4 19.237 21.466 3.976 140.038 o
-8 4 5 24.760 20.740 6.074 74.417 o
-8 4 6 25.184 19.110 6.074 74.669 o
-8 4 7 88.638 84.721 11.555 18.048 o
-8 4 8 146.637 139.089 15.110 9.711 o
-8 4 9 11.429 0.444 5.629 104.275 o
-8 4 10 15.969 27.850 10.518 30.460 o
-8 5 1 246.552 232.525 9.594 8.264 o
-8 5 2 234.566 218.181 10.881 8.353 o
-8 5 3 26.211 24.216 3.976 123.466 o
-8 5 4 4.603 3.211 2.911 355.553 o
-8 5 5 1.103 1.604 2.951 397.673 o
-8 5 6 1.840 4.740 4.740 155.365 o
-8 5 7 121.344 131.238 13.184 12.520 o
-8 5 8 19.256 15.999 6.963 63.703 o
-8 6 1 912.317 924.307 33.035 0.731 o
-8 6 2 174.369 179.519 8.902 12.799 o
-8 6 3 181.076 177.634 9.097 12.328 o
-8 6 4 64.730 60.942 9.851 25.950 o
-8 6 5 13.191 15.103 4.081 156.414 o
-8 6 6 198.692 227.927 14.362 7.651 o
-8 6 7 239.918 255.216 18.073 5.356 o
-8 7 1 68.640 74.204 8.888 28.116 o
-8 7 2 209.177 179.770 9.321 10.751 o
-8 7 3 23.549 21.628 5.926 77.715 o
-8 7 4 70.829 58.501 6.492 40.765 o
-8 7 5 43.328 48.992 6.963 47.828 o
-8 7 6 181.889 171.112 10.527 11.382 o
-8 8 1 81.883 82.203 10.370 21.419 o
-8 8 2 8.707 3.012 5.185 122.603 o
-8 8 3 22.993 24.823 6.592 65.576 o
-8 8 4 1.425 -2.198 3.042 381.249 o
-8 8 5 7.281 9.900 4.260 167.383 o
-8 8 6 2.719 10.370 6.370 85.751 o
-8 8 7 46.518 37.628 9.629 30.740 o
-8 9 1 1.108 5.481 5.481 118.231 o
-8 9 2 5.847 2.572 3.229 292.121 o
-8 9 3 18.589 19.206 4.627 118.157 o
-8 9 4 64.815 71.927 7.927 33.040 o
-8 9 5 19.132 25.628 8.592 43.319 o
-8 9 6 31.965 30.813 9.481 34.135 o
-8 10 1 3.207 5.333 5.629 110.179 o
-8 10 2 79.561 87.675 8.667 26.324 o
-8 10 3 92.457 81.905 8.163 26.458 o
-8 10 4 18.735 19.258 8.444 45.447 o
-8 11 1 118.838 127.802 21.628 6.313 o
-8 11 2 217.483 195.530 17.629 6.248 o
-8 11 3 7.402 -6.222 6.518 82.406 o
-7 -10 4 218.836 210.344 14.962 7.140 o
-7 -10 5 9.635 7.259 4.444 153.751 o
-7 -10 6 153.067 169.458 12.888 10.771 o
-7 -10 7 187.901 193.308 13.629 8.746 o
-7 -10 8 94.230 104.572 11.999 16.213 o
-7 -9 1 7.139 5.629 4.444 161.292 o
-7 -9 2 10.226 4.444 4.296 164.552 o
-7 -9 3 39.177 53.775 8.444 37.267 o
-7 -9 4 141.399 129.756 11.259 13.788 o
-7 -9 5 14.181 15.258 5.037 112.828 o
-7 -9 6 253.491 230.477 14.518 6.416 o
-7 -9 7 559.061 556.356 24.443 1.707 o
-7 -9 8 228.865 266.623 15.999 6.055 o
-7 -9 9 170.037 172.717 13.184 9.891 o
-7 -9 10 5.256 12.444 5.481 109.553 o
-7 -8 1 9.697 11.407 4.740 134.343 o
-7 -8 2 314.024 314.028 17.481 4.283 o
-7 -8 3 56.861 41.627 7.259 42.430 o
-7 -8 4 125.479 126.941 10.518 15.803 o
-7 -8 5 65.276 78.944 9.333 26.613 o
-7 -8 6 0.312 -1.926 3.111 377.647 o
-7 -8 7 28.258 40.739 7.259 51.611 o
-7 -8 8 39.044 37.331 6.814 52.912 o
-7 -8 9 0.742 0.889 3.852 242.933 o
-7 -8 10 2.559 5.629 4.296 183.595 o
-7 -8 11 15.493 27.998 7.111 60.582 o
-7 -7 1 130.769 137.756 11.111 14.342 o
-7 -7 2 14.041 14.222 4.889 119.083 o
-7 -7 3 0.165 4.148 3.555 277.191 o
-7 -7 4 0.586 1.037 3.111 368.730 o
-7 -7 5 20.940 27.258 5.629 83.589 o
-7 -7 6 164.326 154.496 11.111 12.121 o
-7 -7 7 17.952 18.962 5.185 101.374 o
-7 -7 8 189.095 194.790 12.888 9.113 o
-7 -7 9 12.790 14.370 4.740 126.708 o
-7 -7 10 4.527 1.481 3.852 224.397 o
-7 -7 11 296.254 324.842 17.777 4.358 o
-7 -7 12 55.417 69.181 9.333 28.625 o
-7 -6 1 52.560 55.553 7.851 37.847 o
-7 -6 2 0.012 2.963 3.259 333.406 o
-7 -6 3 33.960 22.814 5.185 83.582 o
-7 -6 4 0.213 -2.074 2.815 462.067 o
-7 -6 5 289.986 275.450 10.878 6.272 o
-7 -6 6 52.546 47.495 9.777 28.590 o
-7 -6 7 71.988 82.499 9.037 26.510 o
-7 -6 8 18.192 20.591 4.740 113.851 o
-7 -6 9 128.605 139.682 10.666 14.978 o
-7 -6 10 127.493 108.868 10.962 15.630 o
-7 -6 11 0.747 6.963 4.444 175.425 o
-7 -6 12 214.904 273.141 16.444 6.086 o
-7 -5 1 10.462 6.370 3.555 216.788 o
-7 -5 2 71.533 89.906 9.333 25.102 o
-7 -5 3 45.379 46.220 6.370 53.005 o
-7 -5 4 41.179 38.450 4.552 81.251 o
-7 -5 5 126.828 114.335 6.971 22.158 o
-7 -5 6 56.305 59.562 5.689 51.461 o
-7 -5 7 146.348 160.236 8.487 15.684 o
-7 -5 8 9.619 7.626 3.407 231.855 o
-7 -5 9 70.091 84.757 7.420 32.934 o
-7 -5 10 22.056 25.925 5.481 86.437 o
-7 -5 11 0.964 -1.926 3.704 263.504 o
-7 -5 12 170.831 194.938 13.481 9.313 o
-7 -5 13 5.111 15.999 5.481 107.768 o
-7 -4 1 23.513 34.813 5.926 73.296 o
-7 -4 2 36.368 32.887 5.481 72.523 o
-7 -4 3 69.403 60.866 7.851 33.590 o
-7 -4 4 41.810 39.816 4.298 84.144 o
-7 -4 5 31.213 29.863 4.028 108.992 o
-7 -4 6 67.166 62.869 5.408 48.154 o
-7 -4 7 0.404 2.712 2.628 496.417 o
-7 -4 8 0.181 1.964 2.474 570.705 o
-7 -4 9 18.344 16.290 3.881 152.464 o
-7 -4 10 24.227 19.862 4.548 111.944 o
-7 -4 11 53.810 67.070 7.015 41.305 o
-7 -4 12 1.189 6.518 4.444 174.855 o
-7 -4 13 0.191 3.852 5.185 134.090 o
-7 -3 1 0.919 0.593 2.815 445.409 o
-7 -3 2 0.038 0.733 1.982 911.484 o
-7 -3 3 115.168 115.579 13.184 13.126 o
-7 -3 4 801.276 818.419 20.677 1.043 o
-7 -3 5 581.423 577.954 16.343 1.895 o
-7 -3 6 528.435 509.703 15.473 2.273 o
-7 -3 7 196.478 189.899 8.685 11.493 o
-7 -3 8 24.930 13.387 5.703 84.347 o
-7 -3 9 3.702 4.835 3.087 323.479 o
-7 -3 10 144.029 138.703 8.794 16.336 o
-7 -3 11 349.124 364.720 14.285 4.138 o
-7 -3 12 2.418 9.629 4.889 141.192 o
-7 -3 13 0.084 6.666 5.185 132.181 o
-7 -2 1 458.247 477.118 13.565 2.834 o
-7 -2 2 4.478 5.788 2.170 528.032 o
-7 -2 3 216.065 235.316 9.925 9.082 o
-7 -2 4 394.602 396.955 12.128 3.754 o
-7 -2 5 122.345 102.499 6.666 24.225 o
-7 -2 6 185.885 197.983 8.438 11.988 o
-7 -2 7 344.931 327.883 11.460 4.804 o
-7 -2 8 66.615 50.963 6.000 46.633 o
-7 -2 9 406.609 374.021 13.218 3.646 o
-7 -2 10 558.809 533.126 17.150 2.030 o
-7 -2 11 72.150 85.138 7.864 30.634 o
-7 -2 12 11.244 11.114 4.307 153.487 o
-7 -2 13 46.469 54.219 9.037 32.493 o
-7 -1 1 60.422 67.796 4.745 55.011 o
-7 -1 2 100.898 94.149 5.146 33.148 o
-7 -1 3 6.551 12.441 2.489 359.230 o
-7 -1 4 126.496 119.617 6.963 21.872 o
-7 -1 5 509.135 454.597 17.851 2.373 o
-7 -1 6 11.536 8.022 2.554 319.019 o
-7 -1 7 73.112 61.014 9.999 24.475 o
-7 -1 8 98.436 88.483 6.052 31.536 o
-7 -1 9 69.100 83.419 6.755 36.382 o
-7 -1 10 0.119 -2.744 2.915 432.466 o
-7 -1 11 256.362 231.036 30.509 2.837 o
-7 -1 12 58.226 45.043 8.273 35.295 o
-7 0 1 181.135 169.732 5.252 15.435 o
-7 0 2 0.119 1.796 1.637 1237.210 o
-7 0 3 35.245 32.683 3.447 114.890 o
-7 0 4 257.361 207.570 7.756 8.960 o
-7 0 5 626.550 614.278 16.154 1.697 o
-7 0 6 381.037 353.822 16.658 3.592 o
-7 0 7 70.253 71.110 5.533 44.513 o
-7 0 8 79.476 89.157 6.666 33.549 o
-7 0 9 0.068 2.360 2.822 442.629 o
-7 0 10 135.895 155.681 17.036 8.402 o
-7 0 11 48.664 50.368 10.370 26.434 o
-7 0 12 0.403 -6.222 5.481 122.326 o
-7 0 13 112.142 154.347 19.406 7.382 o
-7 1 1 6.637 3.219 1.277 879.806 o
-7 1 2 1.508 2.155 1.147 1764.160 o
-7 1 3 63.960 51.894 7.407 38.198 o
-7 1 4 804.614 699.744 40.583 0.821 o
-7 1 5 64.456 63.865 4.327 57.087 o
-7 1 6 4.437 6.586 4.000 200.604 o
-7 1 7 286.276 306.993 11.282 5.947 o
-7 1 8 99.029 97.017 11.851 16.406 o
-7 1 9 7.028 10.518 5.926 94.549 o
-7 1 10 251.808 216.863 17.184 5.716 o
-7 1 11 8.825 11.555 7.259 64.277 o
-7 1 12 37.309 40.294 10.370 28.230 o
-7 2 1 4.112 2.136 1.161 1260.230 o
-7 2 2 269.443 256.790 7.660 7.793 o
-7 2 3 189.924 173.907 5.127 14.639 o
-7 2 4 314.126 287.256 10.017 5.865 o
-7 2 5 630.636 590.428 24.739 1.478 o
-7 2 6 1879.370 1754.400 57.478 0.201 o
-7 2 7 20.273 21.628 5.926 80.025 o
-7 2 8 13.733 11.999 5.185 110.335 o
-7 2 9 145.813 155.829 14.814 9.721 o
-7 2 10 78.000 105.906 13.925 13.934 o
-7 2 11 1.926 6.370 6.814 76.877 o
-7 3 1 4.742 3.390 1.778 718.042 o
-7 3 2 149.826 152.038 6.643 17.856 o
-7 3 3 286.236 282.776 9.806 6.520 o
-7 3 4 693.816 668.998 17.808 1.415 o
-7 3 5 57.789 69.064 5.716 48.587 o
-7 3 6 404.190 334.471 18.073 3.328 o
-7 3 7 7.463 14.370 5.629 101.318 o
-7 3 8 231.129 214.641 15.703 6.569 o
-7 3 9 68.181 71.996 11.111 21.133 o
-7 3 10 83.063 95.091 13.333 14.856 o
-7 4 1 34.686 30.221 4.592 91.215 o
-7 4 2 7.543 4.699 2.236 455.344 o
-7 4 3 205.460 211.166 14.436 7.655 o
-7 4 4 80.246 87.818 11.407 18.851 o
-7 4 5 222.330 229.005 9.784 9.036 o
-7 4 6 14.872 15.744 3.797 166.947 o
-7 4 7 7.400 11.999 5.777 97.940 o
-7 4 8 315.552 310.621 19.258 3.983 o
-7 4 9 209.169 210.493 16.740 6.603 o
-7 5 1 225.973 254.920 12.888 7.304 o
-7 5 2 3.061 2.351 2.402 522.891 o
-7 5 3 559.506 555.907 34.954 1.324 o
-7 5 4 64.633 62.992 7.481 36.277 o
-7 5 5 50.098 62.184 6.076 50.359 o
-7 5 6 419.242 423.041 20.888 2.693 o
-7 5 7 229.727 254.898 11.546 7.712 o
-7 5 8 94.533 113.461 13.481 13.697 o
-7 6 1 25.193 22.073 5.185 92.137 o
-7 6 2 1.517 2.180 2.489 528.895 o
-7 6 3 35.445 31.732 7.111 52.219 o
-7 6 4 9.867 14.805 3.718 189.414 o
-7 6 5 11.718 6.979 3.167 246.732 o
-7 6 6 1.993 0.711 3.308 316.794 o
-7 6 7 6.885 11.037 4.295 164.745 o
-7 6 8 101.229 112.424 12.888 14.237 o
-7 7 1 32.099 41.776 7.111 51.617 o
-7 7 2 247.101 216.243 9.889 8.391 o
-7 7 3 197.255 185.198 12.148 9.437 o
-7 7 4 76.297 80.692 7.358 32.328 o
-7 7 5 7.783 6.531 3.732 211.824 o
-7 7 6 48.508 44.590 9.185 32.174 o
-7 7 7 68.281 93.906 12.444 17.256 o
-7 7 8 108.544 98.795 13.184 13.802 o
-7 8 1 229.690 181.457 12.888 8.134 o
-7 8 2 84.405 74.049 6.806 33.579 o
-7 8 3 129.481 141.184 8.795 17.435 o
-7 8 4 82.232 80.787 7.718 29.752 o
-7 8 5 18.989 19.406 7.703 53.197 o
-7 8 6 7.154 13.184 7.407 62.245 o
-7 8 7 318.763 353.729 22.221 3.349 o
-7 9 1 236.710 236.106 16.295 6.081 o
-7 9 2 402.080 402.157 21.628 2.776 o
-7 9 3 228.020 226.643 15.325 6.654 o
-7 9 4 59.781 67.996 11.259 21.581 o
-7 9 5 0.642 -0.593 5.777 109.913 o
-7 9 6 43.427 35.850 9.925 29.828 o
-7 10 1 134.347 152.273 15.851 9.303 o
-7 10 2 408.177 460.959 16.678 2.993 o
-7 10 3 3.618 14.370 7.703 58.800 o
-7 10 4 36.303 33.628 9.037 35.947 o
-7 10 5 8.004 2.815 6.963 71.752 o
-7 11 1 112.324 114.201 13.925 12.387 o
-7 11 2 41.648 20.295 7.851 45.008 o
-7 11 3 47.137 39.553 9.629 30.522 o
-7 12 1 6.904 1.630 7.111 69.678 o
-6 -11 4 16.116 14.370 5.481 97.243 o
-6 -11 5 19.323 10.222 4.592 125.392 o
-6 -11 6 11.530 25.480 6.222 78.530 o
-6 -11 7 52.327 44.294 7.703 40.215 o
-6 -11 8 58.974 70.219 10.814 22.867 o
-6 -10 1 36.958 29.776 6.963 53.602 o
-6 -10 2 316.292 315.509 17.925 4.177 o
-6 -10 3 41.578 34.220 7.111 49.619 o
-6 -10 4 41.974 43.849 7.555 44.126 o
-6 -10 5 11.344 14.222 4.889 123.041 o
-6 -10 6 59.795 65.034 8.740 30.836 o
-6 -10 7 10.814 23.703 6.074 82.826 o
-6 -10 8 11.854 11.407 4.889 124.393 o
-6 -10 9 2.327 -2.074 3.852 237.550 o
-6 -10 10 2.637 8.740 5.037 134.024 o
-6 -9 1 13.527 18.073 5.333 102.321 o
-6 -9 2 22.640 23.110 5.926 77.833 o
-6 -9 3 28.075 21.036 5.333 86.543 o
-6 -9 4 601.316 574.281 24.443 1.575 o
-6 -9 5 2.946 2.815 3.704 245.376 o
-6 -9 6 177.971 181.457 12.148 10.178 o
-6 -9 7 124.127 120.423 10.370 16.341 o
-6 -9 8 10.178 11.111 4.889 127.191 o
-6 -9 9 69.410 87.092 10.370 22.382 o
-6 -9 10 48.307 55.108 8.740 33.664 o
-6 -9 11 2.237 4.444 4.296 186.255 o
-6 -8 1 91.597 94.943 10.518 19.624 o
-6 -8 2 49.931 53.182 7.555 40.692 o
-6 -8 3 30.006 42.368 6.814 55.506 o
-6 -8 4 40.381 41.776 6.518 54.558 o
-6 -8 5 49.435 55.849 7.555 40.473 o
-6 -8 6 280.519 287.659 15.258 5.298 o
-6 -8 7 100.940 117.609 11.111 16.883 o
-6 -8 8 272.551 276.104 15.407 5.464 o
-6 -8 9 98.723 108.868 11.259 17.078 o
-6 -8 10 0.968 -1.185 3.555 285.398 o
-6 -8 11 8.387 9.185 4.296 163.225 o
-6 -8 12 30.762 32.591 7.259 52.155 o
-6 -7 1 150.459 166.939 11.703 11.947 o
-6 -7 2 50.193 52.590 7.407 41.721 o
-6 -7 3 48.859 50.664 7.259 43.440 o
-6 -7 4 139.320 134.645 9.777 15.580 o
-6 -7 5 87.835 80.870 8.296 26.814 o
-6 -7 6 64.096 73.329 8.592 30.084 o
-6 -7 7 2289.360 2371.190 71.552 0.128 o
-6 -7 8 108.331 123.830 10.073 17.895 o
-6 -7 9 705.566 716.481 27.850 1.147 o
-6 -7 10 28.925 33.183 6.666 59.732 o
-6 -7 11 14.043 5.777 4.296 153.776 o
-6 -7 12 20.288 20.740 6.370 71.791 o
-6 -7 13 12.614 15.555 9.037 41.710 o
-6 -6 1 185.626 213.307 12.740 9.019 o
-6 -6 2 16.319 20.740 4.740 116.430 o
-6 -6 3 204.136 224.107 12.444 8.462 o
-6 -6 4 1.304 0.000 2.370 614.309 o
-6 -6 5 158.736 167.532 10.518 12.605 o
-6 -6 6 218.997 208.863 11.999 8.463 o
-6 -6 7 2.733 2.074 2.963 372.017 o
-6 -6 8 227.962 207.974 12.444 8.023 o
-6 -6 9 81.508 72.589 8.296 28.454 o
-6 -6 10 0.057 -3.259 3.407 317.365 o
-6 -6 11 139.069 146.496 11.407 13.297 o
-6 -6 12 71.519 59.552 8.296 31.267 o
-6 -6 13 141.617 170.643 13.184 10.930 o
-6 -5 1 15.485 11.555 3.852 168.000 o
-6 -5 2 194.978 181.309 10.962 10.313 o
-6 -5 3 388.618 417.074 12.898 3.644 o
-6 -5 4 61.448 45.761 5.259 55.977 o
-6 -5 5 19.690 16.329 3.141 188.779 o
-6 -5 6 247.167 247.916 18.666 5.148 o
-6 -5 7 21.721 18.388 3.616 153.728 o
-6 -5 8 687.037 666.354 19.431 1.401 o
-6 -5 9 361.540 403.786 18.221 3.370 o
-6 -5 10 406.153 398.601 18.221 3.076 o
-6 -5 11 144.984 152.718 11.259 12.985 o
-6 -5 12 112.414 112.127 11.555 15.596 o
-6 -5 13 58.118 56.738 9.037 30.431 o
-6 -4 1 49.026 43.257 5.926 56.459 o
-6 -4 2 67.866 56.072 4.639 54.973 o
-6 -4 3 2.526 6.163 2.219 555.917 o
-6 -4 4 77.774 78.063 5.301 41.827 o
-6 -4 5 1.674 -2.681 1.826 962.343 o
-6 -4 6 38.320 38.678 4.448 85.691 o
-6 -4 7 698.880 667.092 18.633 1.390 o
-6 -4 8 0.702 4.933 3.094 350.501 o
-6 -4 9 86.556 89.027 7.142 30.247 o
-6 -4 10 153.541 127.476 12.592 11.849 o
-6 -4 11 36.384 35.257 6.666 56.017 o
-6 -4 12 0.086 0.000 4.148 214.134 o
-6 -4 13 69.110 77.759 10.073 23.763 o
-6 -3 1 1.358 3.506 2.444 533.849 o
-6 -3 2 0.123 0.296 1.637 1336.680 o
-6 -3 3 575.284 588.835 15.465 1.925 o
-6 -3 4 62.826 54.745 4.545 58.966 o
-6 -3 5 111.675 128.118 6.431 24.392 o
-6 -3 6 84.583 51.192 4.840 46.845 o
-6 -3 7 86.379 85.744 6.444 33.219 o
-6 -3 8 504.824 470.397 14.734 2.520 o
-6 -3 9 293.551 290.539 11.377 5.944 o
-6 -3 10 13.397 9.260 3.645 191.996 o
-6 -3 11 11.171 16.592 5.481 101.079 o
-6 -3 12 177.787 213.900 14.073 8.493 o
-6 -3 13 206.289 241.587 15.407 6.898 o
-6 -2 1 1050.010 1113.310 24.983 0.620 o
-6 -2 2 76.834 72.154 4.429 47.979 o
-6 -2 3 39.676 26.896 3.122 120.063 o
-6 -2 4 48.026 56.535 4.341 70.540 o
-6 -2 5 123.812 148.392 6.679 20.878 o
-6 -2 6 698.426 641.247 21.110 1.368 o
-6 -2 7 0.179 -1.586 2.131 803.039 o
-6 -2 8 70.656 69.590 5.859 42.727 o
-6 -2 9 5.051 10.073 3.451 244.658 o
-6 -2 10 83.463 77.774 7.548 30.439 o
-6 -2 11 5.058 4.091 3.522 252.798 o
-6 -2 12 46.256 52.294 7.851 39.730 o
-6 -2 13 213.005 244.402 15.258 6.797 o
-6 -1 1 53.359 32.440 4.148 78.766 o
-6 -1 2 20.339 13.295 1.487 319.503 o
-6 -1 3 18.436 19.922 3.333 175.621 o
-6 -1 4 138.616 153.483 6.260 19.430 o
-6 -1 5 665.557 691.166 17.375 1.463 o
-6 -1 6 324.741 295.346 18.147 4.155 o
-6 -1 7 22.278 23.314 3.387 155.965 o
-6 -1 8 17.015 25.062 3.924 143.213 o
-6 -1 9 35.523 23.982 4.666 92.138 o
-6 -1 10 0.298 1.393 2.958 407.852 o
-6 -1 11 124.064 103.560 20.666 6.870 o
-6 -1 12 158.805 144.648 9.536 14.216 o
-6 -1 13 18.191 37.480 7.555 52.302 o
-6 0 1 19.828 9.382 1.434 353.944 o
-6 0 2 763.838 768.609 23.526 1.095 o
-6 0 3 66.234 70.525 4.359 54.007 o
-6 0 4 169.019 167.056 6.354 15.717 o
-6 0 5 695.352 651.461 16.317 1.460 o
-6 0 6 16.875 15.092 2.736 233.261 o
-6 0 7 203.235 213.105 16.806 6.658 o
-6 0 8 41.352 42.008 4.684 77.430 o
-6 0 9 10.329 10.012 3.275 235.093 o
-6 0 10 175.192 160.901 8.742 13.433 o
-6 0 11 219.358 203.944 20.066 5.336 o
-6 0 12 47.255 54.219 11.111 23.684 o
-6 1 1 103.811 74.175 5.241 34.690 o
-6 1 2 396.019 377.318 8.179 4.185 o
-6 1 3 299.480 267.003 6.338 7.093 o
-6 1 4 1983.680 1789.600 38.638 0.206 o
-6 1 5 850.461 797.617 22.979 0.964 o
-6 1 6 115.242 106.558 8.518 21.004 o
-6 1 7 6.776 2.976 2.348 456.461 o
-6 1 8 3.316 3.008 5.629 111.282 o
-6 1 9 95.419 91.674 9.333 22.188 o
-6 1 10 1.101 -3.259 5.037 143.588 o
-6 1 11 61.407 71.107 12.148 19.034 o
-6 2 1 267.120 240.114 8.588 7.856 o
-6 2 2 142.950 137.628 4.154 22.494 o
-6 2 3 49.373 41.721 2.431 102.745 o
-6 2 4 115.744 120.129 4.153 29.003 o
-6 2 5 359.795 324.063 7.928 5.065 o
-6 2 6 1245.790 1138.200 21.092 0.515 o
-6 2 7 42.094 44.987 5.837 60.511 o
-6 2 8 25.530 18.221 6.370 69.539 o
-6 2 9 126.659 131.978 13.333 12.123 o
-6 2 10 66.545 68.885 11.407 20.602 o
-6 3 1 1.315 2.413 1.067 1947.970 o
-6 3 2 64.164 51.034 2.474 77.337 o
-6 3 3 186.668 183.741 7.445 13.018 o
-6 3 4 76.348 57.567 4.765 49.517 o
-6 3 5 758.645 731.777 23.258 1.136 o
-6 3 6 142.034 122.694 7.009 19.744 o
-6 3 7 47.444 63.745 5.796 53.603 o
-6 3 8 288.323 285.997 11.787 5.992 o
-6 3 9 1.648 0.000 5.185 134.784 o
-6 4 1 68.269 74.500 6.222 40.642 o
-6 4 2 133.560 138.954 8.592 17.469 o
-6 4 3 160.363 162.834 8.296 14.757 o
-6 4 4 113.139 118.438 6.546 24.672 o
-6 4 6 401.678 437.522 23.925 2.495 o
-6 4 7 153.073 171.915 17.036 7.882 o
-6 4 8 28.786 25.887 4.471 103.683 o
-6 4 9 412.803 317.731 20.740 3.042 o
-6 5 1 518.220 503.929 19.703 2.133 o
-6 5 2 16.856 20.911 4.370 129.176 o
-6 5 3 1.716 3.201 2.382 552.827 o
-6 5 4 0.455 -0.410 2.039 859.520 o
-6 5 5 21.494 24.390 4.291 121.008 o
-6 5 6 79.047 81.764 7.175 32.392 o
-6 5 7 56.063 56.353 6.282 47.503 o
-6 5 8 54.720 59.849 9.333 29.387 o
-6 5 9 121.932 139.385 13.036 12.486 o
-6 6 1 153.235 154.051 10.518 13.262 o
-6 6 2 34.817 49.166 5.104 73.475 o
-6 6 3 8.282 15.573 3.709 194.361 o
-6 6 4 497.384 453.246 14.717 2.607 o
-6 6 5 71.051 77.090 20.584 7.709 o
-6 6 6 24.988 27.659 9.037 38.454 o
-6 6 7 8.757 7.111 5.333 114.015 o
-6 6 8 102.901 107.387 13.184 13.864 o
-6 6 9 114.760 134.645 15.258 10.576 o
-6 6 10 38.423 47.405 9.629 31.186 o
-6 7 1 39.579 51.257 7.111 47.423 o
-6 7 2 15.669 14.481 3.457 187.299 o
-6 7 3 89.906 94.427 7.407 28.236 o
-6 7 4 169.387 187.414 9.459 12.416 o
-6 7 5 44.353 48.688 5.866 58.051 o
-6 7 6 9.873 7.259 6.074 89.513 o
-6 7 7 0.239 -1.481 4.889 153.935 o
-6 7 8 0.397 6.814 6.074 96.993 o
-6 7 9 10.447 5.777 5.629 102.603 o
-6 8 1 69.494 55.553 8.148 32.687 o
-6 8 2 25.893 24.803 6.666 63.071 o
-6 8 3 7.820 9.185 4.148 174.376 o
-6 8 4 8.864 15.999 6.518 76.869 o
-6 8 5 105.780 91.240 12.296 15.442 o
-6 8 6 2.900 5.037 6.518 83.588 o
-6 8 7 1.101 0.593 5.185 135.156 o
-6 9 1 16.936 3.555 4.592 135.289 o
-6 9 2 458.934 445.727 15.661 2.796 o
-6 9 3 226.738 218.937 16.592 6.287 o
-6 9 4 93.776 110.942 13.629 13.582 o
-6 9 5 20.791 22.369 7.555 53.910 o
-6 9 6 0.059 0.741 5.185 136.604 o
-6 9 7 0.257 0.741 6.074 99.516 o
-6 10 1 50.680 47.553 9.333 30.876 o
-6 10 2 5.180 4.889 5.481 113.866 o
-6 10 3 3.824 2.074 6.074 96.161 o
-6 10 4 204.792 190.938 16.592 6.918 o
-6 10 5 144.231 131.830 15.407 9.650 o
-6 11 1 0.643 -7.703 5.037 144.356 o
-6 11 2 91.020 67.996 11.259 19.114 o
-6 11 3 75.367 69.478 11.407 19.901 o
-6 11 4 136.673 125.460 15.851 9.588 o
-6 12 1 159.362 146.200 15.851 8.756 o
-6 12 2 1.438 -5.333 6.370 89.980 o
-5 -12 4 4.341 -0.148 4.296 186.600 o
-5 -12 5 12.582 17.036 4.889 119.157 o
-5 -12 6 3.852 9.333 4.592 155.413 o
-5 -12 7 40.210 37.924 7.259 48.081 o
-5 -11 1 48.281 57.923 9.481 29.779 o
-5 -11 2 19.776 15.110 5.037 105.897 o
-5 -11 3 1.713 -3.407 2.963 397.185 o
-5 -11 4 21.834 33.035 6.518 65.220 o
-5 -11 5 37.932 49.923 7.407 45.628 o
-5 -11 6 122.229 126.053 10.666 15.840 o
-5 -11 7 0.599 0.741 3.259 338.206 o
-5 -11 8 4.277 6.074 4.444 167.629 o
-5 -11 9 189.000 201.752 14.222 8.279 o
-5 -11 10 8.091 11.407 5.333 112.246 o
-5 -10 1 6.894 10.518 4.444 156.232 o
-5 -10 2 58.496 54.812 8.000 35.746 o
-5 -10 3 116.890 108.572 10.962 16.343 o
-5 -10 4 0.187 3.407 3.259 329.834 o
-5 -10 5 40.710 34.369 6.370 57.681 o
-5 -10 6 92.076 81.166 9.037 23.976 o
-5 -10 7 193.695 188.716 12.740 9.150 o
-5 -10 8 16.912 11.703 4.889 116.788 o
-5 -10 9 182.929 230.773 14.666 7.845 o
-5 -10 10 75.128 80.129 10.222 22.578 o
-5 -10 11 171.177 214.196 14.666 8.334 o
-5 -9 1 0.005 4.000 3.407 302.216 o
-5 -9 2 38.816 47.109 7.407 45.785 o
-5 -9 3 86.038 88.573 9.333 23.428 o
-5 -9 4 202.485 197.901 12.296 8.980 o
-5 -9 5 177.709 165.902 11.111 11.248 o
-5 -9 6 75.504 81.018 8.888 26.632 o
-5 -9 7 275.604 279.807 15.258 5.427 o
-5 -9 8 61.481 64.145 8.444 31.983 o
-5 -9 9 7.677 5.629 4.444 160.035 o
-5 -9 10 87.364 78.944 9.629 23.004 o
-5 -9 11 7.596 12.592 5.037 123.678 o
-5 -9 12 1.025 1.185 4.592 171.041 o
-5 -8 1 284.389 261.438 14.666 5.579 o
-5 -8 2 206.455 213.900 12.888 8.326 o
-5 -8 3 65.049 56.145 6.963 39.991 o
-5 -8 4 102.101 104.720 8.592 22.464 o
-5 -8 5 264.165 258.327 13.777 6.185 o
-5 -8 6 444.988 473.116 20.147 2.493 o
-5 -8 7 115.132 111.831 9.333 19.160 o
-5 -8 8 6.498 7.555 4.148 180.536 o
-5 -8 9 111.496 100.276 9.925 18.891 o
-5 -8 10 5.165 6.222 4.148 186.561 o
-5 -8 11 34.977 37.183 7.259 49.929 o
-5 -8 12 104.843 109.905 11.999 15.429 o
-5 -7 1 0.576 4.296 3.111 351.524 o
-5 -7 2 297.915 292.547 14.666 5.147 o
-5 -7 3 8.168 10.814 3.852 192.276 o
-5 -7 4 87.280 81.018 8.000 27.867 o
-5 -7 5 204.712 228.106 12.296 8.459 o
-5 -7 6 115.119 115.979 9.037 19.515 o
-5 -7 7 1042.950 1053.770 35.850 0.578 o
-5 -7 8 13.316 17.925 4.740 123.062 o
-5 -7 9 191.083 190.345 12.148 9.558 o
-5 -7 10 20.599 15.407 5.333 96.331 o
-5 -7 11 12.723 12.888 5.481 101.385 o
-5 -7 12 207.529 192.271 13.036 8.524 o
-5 -7 13 29.426 31.850 7.407 51.162 o
-5 -6 1 568.326 544.889 17.047 1.976 o
-5 -6 2 36.063 25.480 4.889 86.244 o
-5 -6 3 83.644 73.033 7.555 30.829 o
-5 -6 4 11.943 12.444 3.259 222.205 o
-5 -6 5 376.252 360.396 15.703 3.717 o
-5 -6 6 18.416 15.851 4.296 133.990 o
-5 -6 7 929.516 923.122 31.702 0.730 o
-5 -6 8 1135.400 1033.770 34.961 0.540 o
-5 -6 9 941.090 978.511 34.220 0.679 o
-5 -6 10 0.677 5.481 3.852 232.552 o
-5 -6 11 73.011 79.388 9.037 26.583 o
-5 -6 12 19.380 21.925 5.926 80.559 o
-5 -6 13 0.980 -7.259 3.407 310.047 o
-5 -5 1 52.318 43.143 3.943 77.476 o
-5 -5 2 28.626 33.924 4.740 92.621 o
-5 -5 3 31.624 31.848 3.691 115.628 o
-5 -5 4 2.469 1.041 1.841 860.200 o
-5 -5 5 259.694 240.165 9.183 7.894 o
-5 -5 6 0.789 -0.299 3.185 355.513 o
-5 -5 8 1247.180 1134.040 37.331 0.455 o
-5 -5 9 47.209 49.034 6.814 47.745 o
-5 -5 10 11.540 14.073 4.889 122.860 o
-5 -5 11 58.887 61.626 8.148 34.169 o
-5 -5 12 1.985 6.222 5.037 137.050 o
-5 -5 13 31.119 19.406 6.518 63.980 o
-5 -4 1 63.639 56.853 4.846 55.412 o
-5 -4 2 23.216 18.099 2.031 236.396 o
-5 -4 3 279.394 280.210 9.217 6.840 o
-5 -4 4 88.168 62.219 7.259 32.186 o
-5 -4 5 27.534 32.747 3.672 122.709 o
-5 -4 6 172.204 160.026 7.326 14.899 o
-5 -4 7 45.394 39.869 7.111 47.383 o
-5 -4 8 113.959 91.418 6.137 27.804 o
-5 -4 9 2.264 4.444 3.704 244.701 o
-5 -4 10 129.709 131.534 10.222 15.769 o
-5 -4 11 19.553 18.814 5.333 95.669 o
-5 -4 12 28.259 30.961 6.814 58.618 o
-5 -4 13 333.612 367.803 19.555 3.554 o
-5 -4 14 240.984 228.255 23.999 4.021 o
-5 -3 1 1.646 2.592 1.666 1007.750 o
-5 -3 2 930.990 991.481 22.465 0.777 o
-5 -3 3 1423.280 1393.850 105.098 0.183 o
-5 -3 4 882.805 878.437 34.591 0.758 o
-5 -3 5 132.925 136.216 6.367 20.985 o
-5 -3 6 8.311 7.006 2.686 336.560 o
-5 -3 7 755.888 697.569 18.604 1.245 o
-5 -3 8 328.531 345.072 12.164 4.807 o
-5 -3 9 226.387 198.782 11.555 8.599 o
-5 -3 10 108.487 115.090 9.333 19.635 o
-5 -3 11 91.331 69.774 8.148 27.622 o
-5 -3 12 1.621 0.148 4.296 194.582 o
-5 -3 13 129.113 107.239 11.407 14.950 o
-5 -3 14 1.433 0.148 5.481 121.002 o
-5 -2 1 483.866 522.696 13.199 2.567 o
-5 -2 2 588.407 633.091 15.276 1.810 o
-5 -2 3 527.979 676.209 26.584 1.556 o
-5 -2 4 920.672 932.161 66.137 0.439 o
-5 -2 5 328.444 365.994 10.925 4.844 o
-5 -2 6 66.273 84.474 5.151 45.725 o
-5 -2 7 527.024 521.953 15.053 2.269 o
-5 -2 8 213.102 197.887 8.765 10.486 o
-5 -2 9 209.788 200.555 9.263 10.307 o
-5 -2 10 0.242 -0.984 3.185 361.178 o
-5 -2 11 406.523 346.619 16.888 3.391 o
-5 -2 12 76.823 61.034 8.296 30.204 o
-5 -2 13 22.657 14.518 5.926 80.866 o
-5 -2 14 25.078 26.517 8.592 41.974 o
-5 -1 1 4.458 4.049 2.222 532.359 o
-5 -1 2 197.728 254.739 11.480 8.655 o
-5 -1 3 231.939 178.630 14.666 7.323 o
-5 -1 4 1096.970 1147.810 38.813 0.509 o
-5 -1 5 54.184 60.990 8.370 33.998 o
-5 -1 6 7.270 11.310 4.074 178.019 o
-5 -1 7 52.468 59.146 5.009 59.553 o
-5 -1 8 0.326 1.120 2.400 612.703 o
-5 -1 9 46.062 48.080 5.178 65.030 o
-5 -1 10 38.710 35.251 4.931 78.659 o
-5 -1 11 295.355 271.286 11.827 5.989 o
-5 -1 12 290.118 301.732 16.740 4.756 o
-5 -1 13 6.437 13.333 5.777 98.207 o
-5 0 1 333.465 300.210 6.596 5.898 o
-5 0 2 93.161 128.665 3.599 34.792 o
-5 0 3 0.167 2.208 1.226 1962.560 o
-5 0 4 1040.840 1090.290 19.670 0.661 o
-5 0 5 15.103 20.974 1.865 300.841 o
-5 0 6 22.775 15.223 1.982 252.125 o
-5 0 7 204.603 190.612 10.936 9.784 o
-5 0 8 172.712 166.991 11.333 11.270 o
-5 0 9 0.021 3.071 5.259 131.208 o
-5 0 10 24.514 29.214 4.622 103.098 o
-5 0 11 0.116 1.252 3.122 370.091 o
-5 0 12 0.832 -4.000 3.704 264.252 o
-5 0 13 16.248 12.888 8.296 48.239 o
-5 1 1 41.631 25.691 1.818 147.803 o
-5 1 2 0.988 0.963 0.758 3644.390 o
-5 1 3 290.272 273.151 10.024 6.487 o
-5 1 4 97.259 85.405 3.653 40.339 o
-5 1 5 363.874 323.192 7.551 5.048 o
-5 1 6 2.211 3.812 1.525 1032.360 o
-5 1 7 515.394 479.816 10.997 2.606 o
-5 1 8 149.213 156.013 6.800 17.543 o
-5 1 9 94.201 125.569 7.203 25.528 o
-5 1 10 3.611 0.107 2.822 406.725 o
-5 1 11 92.261 81.220 8.483 25.559 o
-5 2 1 1014.780 918.007 16.290 0.772 o
-5 2 2 3684.310 3470.600 55.042 0.062 o
-5 2 3 1456.050 1383.050 23.479 0.375 o
-5 2 4 526.566 476.649 9.836 2.595 o
-5 2 5 84.246 88.875 3.663 44.711 o
-5 2 6 159.047 144.246 5.181 18.874 o
-5 2 7 27.009 21.332 2.541 182.234 o
-5 2 8 93.904 77.418 4.976 38.058 o
-5 2 9 3.573 6.337 3.122 312.015 o
-5 2 10 11.846 17.036 9.777 36.037 o
-5 3 1 19.022 11.907 1.311 359.455 o
-5 3 2 828.009 795.093 15.977 1.073 o
-5 3 3 11.037 17.155 3.170 222.729 o
-5 3 4 485.767 474.192 10.624 2.821 o
-5 3 5 74.670 60.581 3.378 58.475 o
-5 3 6 41.500 36.317 6.074 60.298 o
-5 3 7 276.289 311.431 11.517 6.041 o
-5 3 8 456.454 500.317 16.095 2.625 o
-5 3 9 0.569 -0.741 3.259 341.948 o
-5 3 10 29.965 23.258 6.222 68.022 o
-5 4 1 3.004 0.296 1.926 792.080 o
-5 4 2 617.426 609.164 40.516 1.051 o
-5 4 3 7.653 12.983 2.724 308.258 o
-5 4 4 0.814 3.827 2.083 715.590 o
-5 4 5 131.552 127.352 6.997 20.705 o
-5 4 6 1598.040 1638.860 37.081 0.282 o
-5 4 7 749.373 769.785 27.554 1.051 o
-5 4 8 0.220 4.889 4.148 204.924 o
-5 4 9 213.130 227.810 15.407 6.899 o
-5 4 10 18.383 7.851 5.037 112.181 o
-5 4 11 56.906 45.035 12.740 18.672 o
-5 5 1 1027.420 1120.560 35.998 0.568 o
-5 5 2 70.722 85.675 7.259 33.407 o
-5 5 3 21.962 23.727 6.296 71.263 o
-5 5 4 47.230 35.907 5.703 61.746 o
-5 5 5 591.538 628.598 18.014 1.729 o
-5 5 6 301.069 328.541 20.591 3.811 o
-5 5 7 268.260 267.956 16.444 5.323 o
-5 5 8 87.438 103.091 12.148 16.407 o
-5 5 9 630.240 618.427 28.739 1.336 o
-5 5 10 77.761 93.462 12.296 16.999 o
-5 6 1 332.716 279.363 13.925 4.902 o
-5 6 2 12.591 22.666 5.333 100.866 o
-5 6 3 14.321 13.345 6.444 75.994 o
-5 6 4 0.225 4.080 2.628 486.420 o
-5 6 5 42.666 47.171 9.037 33.706 o
-5 6 6 56.502 65.478 9.629 27.529 o
-5 6 7 468.840 491.633 24.591 2.078 o
-5 6 8 304.336 365.136 21.184 3.555 o
-5 6 9 7.755 8.740 5.333 114.241 o
-5 6 10 34.740 39.850 9.777 31.442 o
-5 7 1 387.397 339.656 17.036 3.554 o
-5 7 2 68.619 79.537 9.777 24.653 o
-5 7 3 0.470 1.369 2.173 728.700 o
-5 7 4 49.923 56.522 5.779 54.288 o
-5 7 5 6.992 3.555 5.185 124.581 o
-5 7 6 8.244 9.185 5.777 98.448 o
-5 7 7 14.489 22.814 7.259 59.901 o
-5 7 8 12.386 22.073 7.259 60.849 o
-5 7 9 73.320 72.589 12.296 17.901 o
-5 8 1 43.979 36.591 6.963 49.760 o
-5 8 2 167.862 155.681 13.184 10.255 o
-5 8 3 0.968 6.630 2.918 375.872 o
-5 8 4 4.490 -1.926 4.889 146.055 o
-5 8 5 227.922 232.995 17.332 5.904 o
-5 8 6 49.470 57.923 10.370 25.939 o
-5 8 7 68.216 71.404 11.407 20.376 o
-5 8 8 18.215 16.888 7.407 57.589 o
-5 9 1 325.798 331.805 18.666 3.893 o
-5 9 2 69.229 72.967 7.789 32.686 o
-5 9 3 35.621 33.628 8.000 43.593 o
-5 9 4 4.306 -2.370 5.333 124.033 o
-5 9 5 6.312 6.666 6.518 81.076 o
-5 9 6 72.375 92.721 13.184 15.676 o
-5 9 7 45.831 56.886 11.111 23.692 o
-5 10 1 98.442 110.053 12.592 14.871 o
-5 10 2 240.113 239.217 17.481 5.634 o
-5 10 3 43.413 43.701 9.333 32.260 o
-5 10 4 12.216 16.888 8.148 50.346 o
-5 10 5 13.607 11.703 7.407 60.171 o
-5 11 1 38.719 39.405 9.481 32.494 o
-5 11 2 133.351 113.609 14.073 11.454 o
-5 11 3 0.048 0.000 6.074 99.979 o
-5 11 4 101.868 86.203 12.592 15.320 o
-5 12 1 54.685 69.478 11.999 19.900 o
-5 12 2 0.007 -1.185 5.481 122.804 o
-4 -12 2 104.044 113.609 12.888 14.072 o
-4 -12 3 18.181 19.999 5.481 92.576 o
-4 -12 4 171.275 187.235 12.888 9.809 o
-4 -12 5 69.954 66.959 8.444 30.259 o
-4 -12 6 54.195 56.145 8.296 34.866 o
-4 -12 7 31.026 14.962 4.592 104.688 o
-4 -12 8 69.875 77.018 10.073 23.721 o
-4 -12 9 43.913 44.294 7.851 41.296 o
-4 -12 10 154.444 184.568 20.295 6.159 o
-4 -11 1 236.954 266.771 15.703 6.013 o
-4 -11 2 6.918 5.037 4.000 194.689 o
-4 -11 3 74.063 68.293 8.592 28.877 o
-4 -11 4 24.848 21.777 5.185 92.627 o
-4 -11 5 9.199 10.073 4.000 179.265 o
-4 -11 6 112.597 118.794 9.925 18.010 o
-4 -11 7 1.427 3.852 3.555 270.273 o
-4 -11 8 103.774 128.571 12.296 14.534 o
-4 -11 9 21.084 25.480 6.222 72.564 o
-4 -11 10 3.304 3.852 4.296 184.009 o
-4 -11 11 62.913 59.108 9.037 29.512 o
-4 -10 1 77.420 80.425 9.333 24.959 o
-4 -10 2 358.745 380.824 18.517 3.443 o
-4 -10 3 282.029 297.881 15.555 5.138 o
-4 -10 4 42.301 36.294 6.074 59.895 o
-4 -10 5 0.236 2.370 2.815 442.112 o
-4 -10 6 73.372 72.293 8.592 28.670 o
-4 -10 7 53.690 56.293 7.407 40.277 o
-4 -10 8 31.058 46.664 7.555 46.885 o
-4 -10 9 12.588 17.777 5.629 94.858 o
-4 -10 10 1.764 0.741 4.000 221.776 o
-4 -10 11 218.927 250.476 15.555 6.518 o
-4 -10 12 3.787 0.296 4.296 187.797 o
-4 -9 1 93.065 89.166 9.185 22.975 o
-4 -9 2 200.031 192.419 11.999 9.310 o
-4 -9 3 39.317 37.035 6.074 61.239 o
-4 -9 4 179.699 169.310 10.814 11.308 o
-4 -9 5 159.097 163.384 10.518 12.695 o
-4 -9 6 2.132 1.926 3.259 319.359 o
-4 -9 7 29.357 16.295 4.444 110.249 o
-4 -9 8 0.065 -0.889 3.259 346.748 o
-4 -9 9 0.490 3.555 4.000 221.239 o
-4 -9 10 171.634 194.049 13.036 9.587 o
-4 -9 11 134.514 153.755 12.296 12.400 o
-4 -9 12 1.182 -4.592 3.852 242.955 o
-4 -8 1 6.493 7.899 2.704 348.094 o
-4 -8 2 93.093 106.794 8.444 23.825 o
-4 -8 3 529.517 503.633 20.443 2.055 o
-4 -8 4 119.233 129.164 8.888 18.753 o
-4 -8 5 75.970 89.166 8.592 26.987 o
-4 -8 6 394.477 376.528 16.888 3.369 o
-4 -8 7 908.175 941.491 32.739 0.730 o
-4 -8 8 190.999 182.938 11.407 10.153 o
-4 -8 9 4.213 4.889 3.704 234.044 o
-4 -8 10 637.470 713.222 28.147 1.254 o
-4 -8 11 85.360 90.943 10.518 20.339 o
-4 -8 12 11.355 6.666 4.148 168.117 o
-4 -8 13 0.250 -0.444 4.444 186.115 o
-4 -7 1 522.776 574.444 16.131 2.130 o
-4 -7 2 0.312 2.298 2.815 441.479 o
-4 -7 3 659.473 613.538 22.666 1.445 o
-4 -7 4 0.102 -1.185 2.370 653.246 o
-4 -7 5 2610.930 2572.800 74.796 0.105 o
-4 -7 6 17.825 13.629 3.852 158.693 o
-4 -7 7 262.428 259.512 13.481 6.291 o
-4 -7 8 621.514 620.056 23.999 1.487 o
-4 -7 9 639.972 673.520 25.925 1.340 o
-4 -7 10 115.519 105.757 10.370 17.526 o
-4 -7 11 0.080 1.630 4.000 226.863 o
-4 -7 12 15.826 14.814 5.777 89.441 o
-4 -7 13 21.756 13.333 5.777 85.235 o
-4 -6 1 289.201 278.179 9.584 6.555 o
-4 -6 2 0.748 1.917 1.670 1119.120 o
-4 -6 3 2.040 2.328 1.778 894.394 o
-4 -6 4 298.794 309.880 13.629 5.223 o
-4 -6 5 1.133 3.407 2.518 512.827 o
-4 -6 6 0.311 2.370 3.111 364.450 o
-4 -6 7 777.092 758.108 26.813 1.033 o
-4 -6 8 210.227 193.753 11.111 9.429 o
-4 -6 9 188.806 191.234 11.703 9.894 o
-4 -6 10 7.772 9.185 4.444 155.757 o
-4 -6 11 9.262 2.370 4.148 180.031 o
-4 -6 12 41.383 40.590 7.555 44.757 o
-4 -6 13 3.386 -0.444 4.592 166.872 o
-4 -5 1 13.209 16.707 2.565 267.020 o
-4 -5 2 2.688 5.439 2.222 559.945 o
-4 -5 3 29.578 39.191 4.222 100.028 o
-4 -5 4 276.086 246.920 11.259 6.775 o
-4 -5 5 2.964 1.778 2.074 674.943 o
-4 -5 6 545.617 545.542 20.147 1.936 o
-4 -5 7 74.659 54.367 6.074 42.683 o
-4 -5 8 87.217 89.758 8.592 25.340 o
-4 -5 9 39.211 51.701 7.111 47.472 o
-4 -5 10 0.117 0.444 3.555 289.596 o
-4 -5 11 80.009 91.536 10.073 21.919 o
-4 -5 12 0.360 -2.815 3.555 289.456 o
-4 -5 13 29.908 36.146 7.111 53.432 o
-4 -5 14 9.378 12.888 9.037 42.508 o
-4 -4 1 147.501 147.982 4.699 20.539 o
-4 -4 2 33.489 36.778 2.872 128.905 o
-4 -4 3 297.473 327.412 7.394 6.250 o
-4 -4 4 149.778 199.690 7.403 15.025 o
-4 -4 5 57.759 49.531 4.298 66.324 o
-4 -4 6 66.425 62.980 8.148 32.564 o
-4 -4 7 24.519 17.332 4.000 132.412 o
-4 -4 8 181.824 196.864 11.259 10.334 o
-4 -4 9 329.036 334.323 15.555 4.336 o
-4 -4 10 411.116 408.675 18.221 3.011 o
-4 -4 11 3.935 10.073 4.296 173.581 o
-4 -4 12 91.244 107.387 11.111 17.937 o
-4 -4 13 190.320 194.938 13.925 8.492 o
-4 -4 14 4.718 -1.778 4.444 174.159 o
-4 -3 1 3405.120 3812.600 60.429 0.063 o
-4 -3 2 149.756 188.729 4.855 17.773 o
-4 -3 3 0.069 -0.889 1.072 3153.270 o
-4 -3 4 16.642 35.818 7.037 59.551 o
-4 -3 5 29.809 48.621 4.019 98.049 o
-4 -3 6 17.227 18.674 2.958 205.899 o
-4 -3 7 2.472 -2.039 3.185 338.947 o
-4 -3 8 0.076 0.340 2.554 559.523 o
-4 -3 9 182.959 175.531 10.666 11.134 o
-4 -3 10 195.737 175.531 11.111 10.302 o
-4 -3 11 62.227 62.515 8.000 34.160 o
-4 -3 12 216.121 220.862 14.073 7.457 o
-4 -3 13 61.185 60.589 9.481 27.822 o
-4 -3 14 1.512 1.630 5.629 113.927 o
-4 -2 1 1174.470 1275.110 26.711 0.497 o
-4 -2 2 1549.830 1707.260 70.359 0.223 o
-4 -2 3 431.701 541.183 20.073 2.401 o
-4 -2 4 558.485 467.147 16.888 2.173 o
-4 -2 5 281.193 294.490 9.183 6.640 o
-4 -2 6 437.069 458.896 13.058 3.070 o
-4 -2 7 3.742 5.028 3.259 294.176 o
-4 -2 8 1.003 -1.612 2.239 694.850 o
-4 -2 9 567.330 553.874 16.658 1.978 o
-4 -2 10 3.865 4.444 3.704 236.779 o
-4 -2 11 68.311 60.145 7.703 34.621 o
-4 -2 12 1.523 1.778 4.296 192.379 o
-4 -2 13 26.996 18.962 6.518 66.175 o
-4 -2 14 55.105 47.701 13.481 17.023 o
-4 -1 1 232.632 308.399 11.851 6.887 o
-4 -1 2 412.638 462.963 11.290 3.363 o
-4 -1 3 447.057 393.875 10.103 3.444 o
-4 -1 4 1482.230 1515.020 31.630 0.333 o
-4 -1 5 270.054 277.298 11.037 6.633 o
-4 -1 6 1.653 5.085 2.025 686.661 o
-4 -1 7 16.694 18.709 3.037 202.861 o
-4 -1 8 134.397 126.243 6.787 20.767 o
-4 -1 9 346.467 308.244 11.345 4.938 o
-4 -1 10 197.733 197.901 11.703 9.463 o
-4 -1 11 117.577 133.460 10.222 16.567 o
-4 -1 12 8.204 4.000 4.444 160.706 o
-4 -1 13 12.513 12.296 5.481 101.905 o
-4 0 1 115.360 131.188 3.454 29.081 o
-4 0 2 14.011 23.619 2.025 284.309 o
-4 0 3 705.874 611.984 14.067 1.525 o
-4 0 4 746.599 715.897 12.972 1.324 o
-4 0 5 795.158 800.462 19.061 1.085 o
-4 0 6 477.922 515.597 10.823 2.731 o
-4 0 7 19.646 19.366 2.351 233.510 o
-4 0 8 301.836 275.563 8.015 6.623 o
-4 0 9 159.330 148.505 7.697 15.992 o
-4 0 10 111.402 105.616 8.222 22.129 o
-4 0 11 67.018 65.330 8.740 29.638 o
-4 0 12 107.117 94.202 10.518 18.371 o
-4 0 13 63.030 65.774 9.481 27.232 o
-4 1 1 262.331 260.613 5.546 8.457 o
-4 1 2 826.099 750.788 15.908 1.111 o
-4 1 3 1710.020 1596.770 40.645 0.260 o
-4 1 4 1398.640 1431.930 24.159 0.384 o
-4 1 5 43.586 33.494 2.422 120.905 o
-4 1 6 21.633 21.621 2.271 220.771 o
-4 1 7 11.436 14.618 2.265 325.735 o
-4 1 8 9.300 17.278 2.629 287.984 o
-4 1 9 10.201 15.942 3.400 210.253 o
-4 1 10 3.790 -0.189 2.736 427.366 o
-4 1 11 107.383 108.128 10.814 17.275 o
-4 1 12 6.311 13.777 5.629 102.738 o
-4 2 1 43.600 43.056 5.333 66.315 o
-4 2 2 20.317 24.074 1.451 270.812 o
-4 2 3 131.416 133.655 5.423 22.807 o
-4 2 4 33.328 60.098 2.777 108.615 o
-4 2 5 520.617 488.667 11.314 2.539 o
-4 2 6 76.605 59.431 3.509 56.819 o
-4 2 7 234.562 251.853 7.416 9.098 o
-4 2 8 361.188 343.037 9.493 4.727 o
-4 2 9 7.018 2.772 2.214 491.039 o
-4 2 10 94.227 82.110 6.537 31.520 o
-4 3 1 117.475 129.756 6.814 22.671 o
-4 3 2 87.578 108.298 5.861 32.386 o
-4 3 3 873.415 774.128 15.648 1.024 o
-4 3 4 14.501 9.507 1.470 431.906 o
-4 3 5 142.736 151.397 4.986 20.614 o
-4 3 6 106.815 111.972 6.912 25.336 o
-4 3 7 164.065 157.357 6.191 16.718 o
-4 3 8 565.989 580.722 17.091 1.919 o
-4 3 9 12.583 15.555 5.185 109.573 o
-4 3 10 81.912 70.070 10.073 22.818 o
-4 3 11 73.954 72.293 10.370 22.662 o
-4 4 1 1.307 0.889 1.926 871.955 o
-4 4 2 1633.530 1598.590 34.044 0.284 o
-4 4 3 374.607 381.841 9.604 4.290 o
-4 4 4 10.107 14.037 1.726 429.778 o
-4 4 5 58.572 57.928 7.703 37.052 o
-4 4 6 100.400 96.443 6.227 29.720 o
-4 4 7 214.361 217.751 13.925 7.598 o
-4 4 8 139.455 146.052 12.148 12.503 o
-4 4 9 81.639 76.129 10.370 21.730 o
-4 4 10 281.508 314.176 19.555 4.225 o
-4 4 11 28.735 12.888 6.370 69.239 o
-4 5 1 1.887 0.889 2.370 584.114 o
-4 5 2 229.925 211.085 11.555 8.310 o
-4 5 3 10.252 9.830 3.333 230.315 o
-4 5 4 111.054 117.336 7.407 23.192 o
-4 5 5 190.931 188.098 17.407 6.837 o
-4 5 6 11.230 13.925 5.185 112.229 o
-4 5 7 52.023 51.257 8.444 34.955 o
-4 5 8 144.742 169.161 14.073 10.121 o
-4 5 9 982.357 1003.100 39.850 0.599 o
-4 5 10 0.537 2.963 5.333 127.034 o
-4 6 1 0.085 5.481 3.704 253.324 o
-4 6 2 656.636 667.002 25.628 1.322 o
-4 6 3 524.648 538.483 15.465 2.226 o
-4 6 4 187.886 199.176 8.824 11.603 o
-4 6 5 168.195 206.048 14.370 8.687 o
-4 6 6 83.177 84.573 10.666 20.455 o
-4 6 7 562.181 538.135 25.776 1.671 o
-4 6 8 92.532 99.091 12.888 15.000 o
-4 6 9 83.955 62.367 10.518 21.765 o
-4 6 10 42.491 45.183 10.222 28.025 o
-4 7 1 126.212 110.942 9.925 17.228 o
-4 7 2 102.527 104.424 10.962 17.500 o
-4 7 3 52.399 57.647 5.330 56.954 o
-4 7 4 10.341 15.851 5.777 93.649 o
-4 7 5 0.087 -4.740 3.852 248.282 o
-4 7 6 8.248 7.703 5.333 114.272 o
-4 7 7 143.898 173.902 15.258 9.199 o
-4 7 8 54.960 65.330 11.111 22.534 o
-4 7 9 139.161 152.125 17.184 8.275 o
-4 8 1 370.397 426.303 20.443 3.000 o
-4 8 2 286.187 291.511 16.740 4.866 o
-4 8 3 189.528 179.235 14.073 8.644 o
-4 8 4 159.489 168.865 14.518 9.351 o
-4 8 5 169.651 176.124 15.258 8.508 o
-4 8 6 14.450 23.258 8.000 50.564 o
-4 8 7 29.784 39.109 9.777 32.158 o
-4 8 8 119.043 137.459 16.740 9.181 o
-4 9 1 148.129 140.274 12.888 11.529 o
-4 9 2 490.945 472.819 23.406 2.101 o
-4 9 3 0.596 -3.852 4.592 173.501 o
-4 9 4 1.529 0.000 5.037 142.873 o
-4 9 5 297.824 305.288 19.703 4.089 o
-4 9 6 22.520 26.221 8.444 43.818 o
-4 9 7 9.337 16.444 8.148 51.140 o
-4 10 1 151.313 149.755 14.666 9.761 o
-4 10 2 174.624 154.051 13.777 9.632 o
-4 10 3 4.634 0.889 5.481 116.795 o
-4 10 4 229.468 247.661 18.221 5.500 o
-4 10 5 58.818 71.255 11.851 19.934 o
-4 10 6 82.617 106.202 14.962 12.359 o
-4 11 1 98.563 113.757 13.777 13.126 o
-4 11 2 8.780 11.703 7.111 66.740 o
-4 11 3 13.868 9.629 6.814 70.135 o
-4 11 4 3.261 8.296 7.111 69.810 o
-4 12 1 49.422 50.960 10.666 25.199 o
-4 12 2 34.697 23.554 9.037 37.105 o
-3 -13 7 4.583 9.481 4.444 162.779 o
-3 -13 8 1.641 5.629 4.296 186.264 o
-3 -13 9 12.113 22.814 5.926 85.615 o
-3 -12 4 91.295 82.944 9.333 23.145 o
-3 -12 5 34.691 42.072 6.666 55.295 o
-3 -12 6 12.949 12.148 4.000 165.496 o
-3 -12 7 138.141 164.125 11.703 12.590 o
-3 -12 8 5.345 9.037 4.444 161.503 o
-3 -12 9 13.659 8.000 4.740 130.508 o
-3 -12 10 4.206 11.111 5.037 129.781 o
-3 -11 1 51.045 54.516 7.703 39.261 o
-3 -11 2 6.305 1.185 2.963 338.372 o
-3 -11 3 229.726 219.381 13.036 7.583 o
-3 -11 4 393.762 401.416 18.369 3.135 o
-3 -11 5 68.017 72.144 8.296 30.771 o
-3 -11 6 15.210 8.888 3.852 172.707 o
-3 -11 7 8.110 3.407 3.407 251.210 o
-3 -11 8 2.502 12.592 4.740 146.328 o
-3 -11 9 36.869 39.553 7.407 47.537 o
-3 -11 10 69.290 71.996 9.777 25.014 o
-3 -11 11 157.501 203.826 14.073 9.200 o
-3 -10 1 161.201 153.102 8.390 14.951 o
-3 -10 2 16.204 9.261 3.481 193.316 o
-3 -10 3 1030.180 970.215 33.776 0.625 o
-3 -10 4 79.253 78.648 8.296 28.329 o
-3 -10 5 1.220 3.407 2.815 419.201 o
-3 -10 6 45.476 43.405 6.370 53.559 o
-3 -10 7 0.796 -1.926 2.815 452.254 o
-3 -10 8 37.172 46.516 7.111 49.023 o
-3 -10 9 144.395 135.385 10.814 13.972 o
-3 -10 10 20.160 10.666 4.592 123.660 o
-3 -10 11 4.414 13.481 5.333 115.417 o
-3 -10 12 327.316 306.621 17.777 4.137 o
-3 -9 1 67.641 56.972 10.296 24.315 o
-3 -9 2 216.784 214.338 9.006 9.868 o
-3 -9 3 615.099 594.722 16.725 1.746 o
-3 -9 4 19.914 26.665 4.889 103.089 o
-3 -9 5 46.105 54.664 6.814 47.152 o
-3 -9 6 72.913 77.759 8.148 30.029 o
-3 -9 7 19.437 19.999 4.592 117.473 o
-3 -9 8 41.758 35.257 6.370 56.995 o
-3 -9 9 23.467 29.332 6.074 72.516 o
-3 -9 10 88.395 111.979 11.111 17.978 o
-3 -9 11 68.845 70.070 9.481 26.199 o
-3 -9 12 149.962 148.866 12.148 11.964 o
-3 -9 13 28.280 43.405 8.740 38.497 o
-3 -8 1 434.370 473.827 14.332 2.951 o
-3 -8 2 2258.720 2214.800 50.145 0.149 o
-3 -8 3 19.273 17.325 3.137 188.667 o
-3 -8 4 283.219 307.510 14.073 5.380 o
-3 -8 5 449.552 443.488 17.925 2.701 o
-3 -8 6 235.476 232.995 12.148 7.620 o
-3 -8 7 359.872 381.565 16.888 3.627 o
-3 -8 8 0.167 0.444 3.111 376.766 o
-3 -8 9 22.052 23.406 5.481 87.536 o
-3 -8 10 41.494 28.739 5.926 64.203 o
-3 -8 11 108.632 101.609 10.370 18.233 o
-3 -8 12 60.295 35.702 7.111 43.353 o
-3 -8 13 45.163 48.294 8.592 35.714 o
-3 -7 1 387.298 354.226 11.300 4.133 o
-3 -7 2 115.421 94.775 5.357 29.152 o
-3 -7 3 10.227 7.621 2.207 393.149 o
-3 -7 4 247.822 239.944 8.222 8.574 o
-3 -7 5 325.217 338.471 14.370 4.545 o
-3 -7 6 63.787 63.849 6.666 41.038 o
-3 -7 7 5.076 3.704 3.111 312.327 o
-3 -7 8 259.868 248.254 12.740 6.676 o
-3 -7 9 632.309 653.091 25.184 1.395 o
-3 -7 10 25.949 29.035 6.222 68.663 o
-3 -7 11 264.350 291.807 16.295 5.250 o
-3 -7 12 9.030 2.518 4.740 143.517 o
-3 -7 13 89.657 92.277 11.407 18.012 o
-3 -6 1 104.693 88.407 9.555 20.856 o
-3 -6 2 6.385 3.473 1.877 610.447 o
-3 -6 3 783.766 764.090 17.909 1.147 o
-3 -6 4 168.670 191.354 7.407 13.966 o
-3 -6 5 163.954 134.061 5.357 18.717 o
-3 -6 6 12.117 3.259 2.815 299.100 o
-3 -6 7 1725.590 1680.930 50.812 0.235 o
-3 -6 8 912.369 915.122 31.406 0.750 o
-3 -6 9 18.763 17.777 4.889 110.143 o
-3 -6 10 46.292 58.071 7.555 41.005 o
-3 -6 11 26.625 20.740 5.481 84.748 o
-3 -6 12 33.959 30.073 6.518 60.032 o
-3 -6 13 36.008 35.998 7.555 46.999 o
-3 -5 1 83.519 67.541 4.592 45.237 o
-3 -5 2 231.709 243.707 7.594 9.296 o
-3 -5 3 51.016 46.521 4.592 69.116 o
-3 -5 4 631.861 679.817 15.429 1.605 o
-3 -5 5 5.212 8.023 1.637 663.229 o
-3 -5 6 51.648 36.495 4.296 76.437 o
-3 -5 7 16.931 16.444 4.444 130.075 o
-3 -5 8 6.286 0.593 3.407 270.625 o
-3 -5 9 1487.610 1521.250 47.701 0.297 o
-3 -5 10 273.641 252.105 13.777 6.069 o
-3 -5 11 163.152 158.643 11.407 11.820 o
-3 -5 12 252.794 258.475 15.407 5.910 o
-3 -5 13 23.244 29.628 7.111 57.187 o
-3 -5 14 90.821 92.721 16.444 10.656 o
-3 -4 1 247.262 275.641 8.064 8.068 o
-3 -4 2 1018.270 1036.350 22.045 0.687 o
-3 -4 3 242.545 232.792 9.325 8.482 o
-3 -4 4 0.018 -1.070 0.875 4788.310 o
-3 -4 5 53.147 70.384 3.069 73.559 o
-3 -4 6 203.929 204.186 19.036 5.869 o
-3 -4 7 98.279 91.134 4.414 36.596 o
-3 -4 8 388.870 372.528 15.703 3.555 o
-3 -4 9 4.504 7.703 3.555 242.122 o
-3 -4 10 203.709 212.418 12.592 8.571 o
-3 -4 11 197.907 194.049 12.592 9.020 o
-3 -4 12 50.036 51.257 8.148 37.090 o
-3 -4 13 187.428 211.678 14.518 8.040 o
-3 -4 14 24.201 12.740 8.888 41.094 o
-3 -3 1 1134.670 1227.690 20.751 0.551 o
-3 -3 2 221.537 206.809 4.907 11.589 o
-3 -3 3 11.928 21.600 2.382 276.271 o
-3 -3 4 17.253 16.214 2.381 256.873 o
-3 -3 5 105.435 81.329 4.218 36.522 o
-3 -3 6 1369.320 1367.640 30.332 0.391 o
-3 -3 7 27.587 36.294 5.037 86.205 o
-3 -3 8 165.981 187.383 10.518 11.752 o
-3 -3 9 52.638 56.886 6.963 43.527 o
-3 -3 10 22.931 27.110 5.629 82.061 o
-3 -3 11 46.490 37.924 6.370 54.300 o
-3 -3 12 0.670 3.704 4.444 179.920 o
-3 -3 13 82.193 81.907 10.073 22.184 o
-3 -3 14 95.570 126.053 18.814 8.235 o
-3 -2 1 349.604 326.664 6.538 5.359 o
-3 -2 2 190.238 187.698 5.736 13.748 o
-3 -2 3 172.507 177.510 5.766 15.463 o
-3 -2 4 906.244 993.661 49.471 0.562 o
-3 -2 5 113.004 104.581 6.000 27.104 o
-3 -2 6 265.426 266.945 9.481 7.283 o
-3 -2 7 23.619 9.969 2.686 214.582 o
-3 -2 8 29.233 19.258 4.296 112.602 o
-3 -2 9 10.217 13.333 3.852 181.261 o
-3 -2 10 0.319 -4.592 2.667 512.128 o
-3 -2 11 2.230 1.630 4.000 218.136 o
-3 -2 12 25.898 24.147 6.518 65.413 o
-3 -2 13 110.108 97.906 10.962 17.188 o
-3 -1 1 1529.790 1371.640 27.601 0.347 o
-3 -1 2 440.617 436.448 17.629 2.794 o
-3 -1 3 1030.250 944.077 27.621 0.677 o
-3 -1 4 642.878 658.404 15.844 1.595 o
-3 -1 5 4.362 5.415 1.750 703.768 o
-3 -1 6 274.672 339.961 18.147 4.435 o
-3 -1 7 0.019 1.820 2.963 407.517 o
-3 -1 8 34.996 53.813 5.009 72.969 o
-3 -1 9 37.781 44.590 6.074 60.084 o
-3 -1 10 177.949 182.938 11.407 10.663 o
-3 -1 11 0.246 2.518 4.000 224.337 o
-3 -1 12 4.588 -3.704 4.000 212.145 o
-3 -1 13 2.115 5.481 5.185 130.097 o
-3 0 1 18.227 30.887 2.025 228.179 o
-3 0 2 2101.110 2078.980 40.679 0.175 o
-3 0 3 994.552 943.009 16.040 0.780 o
-3 0 4 7.481 9.014 1.287 675.142 o
-3 0 5 1515.480 1523.960 27.117 0.331 o
-3 0 6 579.528 558.053 19.464 1.829 o
-3 0 7 117.096 126.744 4.980 26.494 o
-3 0 8 10.566 17.016 3.229 220.358 o
-3 0 9 7.085 4.400 3.259 272.808 o
-3 0 10 40.887 32.887 5.777 65.327 o
-3 0 11 1.402 4.889 4.148 200.867 o
-3 0 12 185.766 233.440 15.110 7.537 o
-3 0 13 27.159 24.739 6.963 58.488 o
-3 1 1 1221.930 1105.490 33.313 0.489 o
-3 1 2 4140.290 3780.590 58.826 0.050 o
-3 1 3 433.946 426.050 8.225 3.531 o
-3 1 4 1.464 1.337 0.910 2517.550 o
-3 1 5 4138.470 4139.370 65.724 0.047 o
-3 1 6 108.697 115.164 4.357 30.743 o
-3 1 7 511.206 568.804 12.479 2.336 o
-3 1 8 4.601 1.905 1.938 676.468 o
-3 1 9 48.068 35.002 3.612 91.146 o
-3 1 10 326.293 343.360 16.592 4.154 o
-3 1 11 404.588 418.156 19.851 2.876 o
-3 1 12 140.065 155.681 12.740 11.682 o
-3 1 13 0.133 -7.259 4.889 154.136 o
-3 2 1 3209.160 3104.960 59.001 0.078 o
-3 2 2 764.346 696.849 13.143 1.305 o
-3 2 3 162.155 164.701 4.206 18.248 o
-3 2 4 500.813 522.952 20.964 2.101 o
-3 2 5 140.481 127.534 4.609 23.072 o
-3 2 6 3.164 1.010 1.355 1252.500 o
-3 2 7 39.559 45.008 5.907 61.031 o
-3 2 8 29.780 29.003 3.833 117.311 o
-3 2 9 1.290 3.494 2.488 519.404 o
-3 2 10 134.102 117.140 7.297 20.513 o
-3 2 11 275.307 281.733 15.999 5.239 o
-3 3 1 16.743 18.666 2.963 207.815 o
-3 3 2 746.318 727.993 19.599 1.219 o
-3 3 3 304.461 352.147 7.453 5.845 o
-3 3 4 1552.720 1490.890 25.474 0.328 o
-3 3 5 76.647 88.026 4.550 44.094 o
-3 3 6 858.112 857.602 16.846 0.977 o
-3 3 7 171.767 175.337 6.388 15.131 o
-3 3 8 18.639 11.111 2.844 225.903 o
-3 3 9 320.117 308.825 11.643 5.281 o
-3 3 10 42.360 39.998 8.000 41.129 o
-3 4 1 163.319 163.532 8.592 14.244 o
-3 4 2 57.069 59.834 2.320 81.482 o
-3 4 3 586.634 606.147 11.767 1.954 o
-3 4 4 404.185 392.274 8.850 3.956 o
-3 4 5 792.079 767.265 19.211 1.114 o
-3 4 6 119.784 120.854 6.158 24.253 o
-3 4 7 98.532 98.374 6.221 29.923 o
-3 4 8 26.488 22.962 6.814 61.133 o
-3 4 9 21.367 21.628 6.666 66.021 o
-3 4 10 55.184 49.183 9.629 28.774 o
-3 4 11 60.016 74.055 11.407 20.910 o
-3 5 1 127.436 170.141 4.840 21.576 o
-3 5 2 619.015 620.534 18.221 1.656 o
-3 5 3 54.686 61.318 2.896 78.053 o
-3 5 4 746.024 783.718 16.237 1.217 o
-3 5 5 501.194 532.653 22.962 1.983 o
-3 5 6 6.940 7.111 4.740 143.133 o
-3 5 7 1643.220 1696.780 56.738 0.236 o
-3 5 8 172.659 189.901 15.110 8.350 o
-3 5 9 23.483 30.665 7.703 50.110 o
-3 5 10 13.183 28.295 8.296 47.126 o
-3 6 1 221.382 256.401 13.184 7.283 o
-3 6 2 131.963 153.162 10.962 14.005 o
-3 6 3 34.943 40.549 4.219 92.632 o
-3 6 4 392.666 411.341 19.851 2.968 o
-3 6 5 224.506 244.106 15.407 6.527 o
-3 6 6 131.678 100.276 11.111 15.423 o
-3 6 7 200.796 216.270 15.407 7.265 o
-3 6 8 17.564 23.406 7.259 58.621 o
-3 6 9 9.579 11.407 6.370 81.042 o
-3 6 10 20.062 33.924 9.629 34.734 o
-3 7 1 5.146 12.296 4.889 134.303 o
-3 7 2 260.135 259.660 15.110 5.865 o
-3 7 3 276.360 290.474 16.740 4.995 o
-3 7 4 90.501 76.574 9.629 22.789 o
-3 7 5 73.772 68.737 9.777 24.681 o
-3 7 6 5.544 5.037 4.444 165.803 o
-3 7 7 111.009 103.091 12.592 14.402 o
-3 7 8 36.766 44.146 8.888 35.864 o
-3 7 9 172.402 168.717 15.999 8.098 o
-3 8 1 1.472 8.000 5.037 136.449 o
-3 8 2 44.636 49.923 8.296 37.470 o
-3 8 3 1072.430 1180.560 42.813 0.491 o
-3 8 4 1.480 -3.259 4.740 161.029 o
-3 8 5 29.052 33.332 8.148 44.025 o
-3 8 6 18.817 25.332 7.851 50.681 o
-3 8 7 38.712 42.516 9.185 33.906 o
-3 9 1 272.812 272.400 16.740 5.159 o
-3 9 2 113.961 117.757 12.592 13.886 o
-3 9 3 102.931 83.684 11.259 17.664 o
-3 9 4 6.620 6.518 6.370 84.476 o
-3 9 5 76.398 74.055 11.407 19.650 o
-3 9 6 3.518 13.184 7.111 68.659 o
-3 9 7 14.993 17.777 7.259 60.672 o
-3 10 1 62.865 76.426 10.666 22.664 o
-3 10 2 273.607 310.324 19.406 4.348 o
-3 10 3 0.017 7.111 6.370 88.576 o
-3 10 4 7.740 15.110 7.407 61.681 o
-3 10 5 11.620 12.888 6.963 67.795 o
-3 11 1 0.054 2.963 5.777 109.044 o
-3 11 2 169.936 177.457 16.295 7.891 o
-3 11 3 174.301 179.976 17.925 6.954 o
-3 11 4 57.964 82.203 12.740 17.570 o
-3 12 2 139.568 122.497 15.407 9.908 o
-2 -13 9 5.676 8.592 6.222 88.180 o
-2 -13 10 1.998 10.666 4.444 167.587 o
-2 -12 1 8.057 9.185 5.481 108.270 o
-2 -12 2 71.203 67.108 10.518 22.752 o
-2 -12 6 22.981 21.332 4.740 106.844 o
-2 -12 7 10.248 14.073 4.444 145.174 o
-2 -12 8 91.945 99.535 10.518 19.399 o
-2 -12 9 123.262 151.829 11.407 14.005 o
-2 -12 10 103.410 112.572 11.703 15.902 o
-2 -12 11 17.909 28.295 7.111 59.552 o
-2 -11 1 92.444 90.647 11.555 17.583 o
-2 -11 2 10.867 9.072 3.877 184.251 o
-2 -11 3 35.142 37.287 4.552 87.771 o
-2 -11 4 589.968 568.207 22.369 1.682 o
-2 -11 5 159.658 156.866 10.073 13.259 o
-2 -11 6 60.752 81.314 8.592 29.977 o
-2 -11 7 0.224 -0.741 2.815 461.869 o
-2 -11 8 50.263 47.998 7.407 42.337 o
-2 -11 9 17.603 21.184 5.777 85.415 o
-2 -11 10 21.901 41.924 7.259 53.631 o
-2 -11 11 312.350 346.767 18.666 3.946 o
-2 -11 12 140.938 186.790 14.073 9.961 o
-2 -10 1 60.223 62.643 5.766 48.538 o
-2 -10 2 24.199 26.020 3.951 126.373 o
-2 -10 3 64.218 53.465 8.148 33.919 o
-2 -10 4 170.538 161.765 7.609 14.707 o
-2 -10 5 0.132 4.296 2.815 428.772 o
-2 -10 6 100.405 111.239 8.592 22.277 o
-2 -10 7 2.007 5.777 3.704 242.641 o
-2 -10 8 3.944 1.333 3.259 306.893 o
-2 -10 9 16.009 17.036 5.037 109.354 o
-2 -10 10 5.669 4.148 4.296 176.922 o
-2 -10 11 168.303 158.051 12.148 10.997 o
-2 -10 12 2.556 5.185 4.889 144.873 o
-2 -9 1 152.656 150.377 7.403 16.801 o
-2 -9 2 30.106 22.506 3.374 137.619 o
-2 -9 3 118.029 129.170 6.548 23.142 o
-2 -9 4 0.124 -1.531 1.590 1438.660 o
-2 -9 5 29.067 21.917 3.374 140.757 o
-2 -9 6 73.930 71.996 7.407 33.536 o
-2 -9 7 15.653 29.480 5.185 98.151 o
-2 -9 8 13.340 17.332 4.444 135.859 o
-2 -9 9 20.345 18.221 4.740 112.494 o
-2 -9 10 457.500 439.784 19.999 2.524 o
-2 -9 11 146.524 174.494 12.592 11.173 o
-2 -9 12 12.095 2.074 4.444 154.045 o
-2 -9 13 3.870 0.148 4.296 187.772 o
-2 -8 1 1.265 3.628 1.996 751.105 o
-2 -8 2 198.702 181.596 10.518 10.436 o
-2 -8 3 199.033 189.117 11.111 9.917 o
-2 -8 4 327.781 323.943 10.194 5.278 o
-2 -8 5 335.335 301.308 9.686 5.418 o
-2 -8 6 0.018 -1.206 1.831 1098.910 o
-2 -8 7 50.298 42.664 5.926 55.989 o
-2 -8 8 14.486 17.332 4.592 127.528 o
-2 -8 9 27.237 33.035 6.074 69.088 o
-2 -8 10 379.038 398.601 18.814 3.200 o
-2 -8 11 20.478 19.851 5.926 80.515 o
-2 -8 12 15.406 2.667 4.444 146.302 o
-2 -8 13 113.183 121.312 13.036 13.270 o
-2 -7 1 562.146 544.629 14.789 2.081 o
-2 -7 2 1.398 -0.687 2.518 545.926 o
-2 -7 3 1039.500 979.090 22.360 0.690 o
-2 -7 4 1786.880 1777.980 37.081 0.236 o
-2 -7 5 220.557 197.894 7.070 10.978 o
-2 -7 6 1.795 0.851 1.621 1120.540 o
-2 -7 7 283.965 278.950 9.050 6.786 o
-2 -7 8 42.119 38.665 6.222 57.697 o
-2 -7 9 74.857 76.129 8.592 28.140 o
-2 -7 10 6.388 9.185 4.592 150.244 o
-2 -7 11 15.417 14.962 5.037 111.422 o
-2 -7 12 2.875 10.370 4.889 139.760 o
-2 -7 13 131.179 135.089 13.036 12.185 o
-2 -6 1 225.376 257.109 8.514 8.949 o
-2 -6 2 1.345 0.940 1.452 1391.610 o
-2 -6 3 1330.620 1329.210 28.230 0.416 o
-2 -6 4 734.548 719.542 16.654 1.295 o
-2 -6 5 1.325 -0.870 1.259 1863.470 o
-2 -6 6 281.221 316.916 9.155 6.397 o
-2 -6 7 262.742 274.920 8.814 7.428 o
-2 -6 8 31.025 32.089 3.523 121.100 o
-2 -6 9 236.484 236.995 12.888 7.268 o
-2 -6 10 172.027 190.494 11.999 10.332 o
-2 -6 11 75.961 81.759 9.037 26.020 o
-2 -6 12 24.965 31.850 6.963 57.931 o
-2 -6 13 102.973 81.611 10.370 19.541 o
-2 -5 1 713.121 811.843 18.588 1.218 o
-2 -5 2 151.483 152.146 5.493 18.957 o
-2 -5 3 151.190 132.259 4.870 20.892 o
-2 -5 4 48.258 32.791 3.185 99.490 o
-2 -5 5 191.412 196.125 6.200 13.115 o
-2 -5 6 86.358 90.087 4.301 41.119 o
-2 -5 7 123.445 123.269 5.399 24.906 o
-2 -5 8 358.068 383.489 11.300 4.301 o
-2 -5 9 354.028 359.359 16.444 3.831 o
-2 -5 10 109.708 107.683 9.185 20.174 o
-2 -5 11 351.705 312.398 16.147 4.121 o
-2 -5 12 295.221 293.288 16.295 4.837 o
-2 -5 13 12.903 11.407 5.629 97.525 o
-2 -4 1 70.006 70.126 3.499 57.650 o
-2 -4 2 1.147 -0.062 0.991 2788.460 o
-2 -4 3 677.818 641.689 14.131 1.558 o
-2 -4 4 161.760 198.076 5.674 15.570 o
-2 -4 5 2.099 13.333 2.963 320.547 o
-2 -4 6 423.711 515.082 12.654 2.992 o
-2 -4 7 312.278 286.622 12.592 5.402 o
-2 -4 8 1959.880 2059.830 60.886 0.173 o
-2 -4 9 139.098 107.683 8.592 18.382 o
-2 -4 10 212.382 205.604 12.148 8.636 o
-2 -4 11 325.207 331.508 16.592 4.226 o
-2 -4 12 120.534 112.572 11.111 15.742 o
-2 -4 13 49.028 47.257 7.851 39.668 o
-2 -3 1 1798.350 1985.410 39.124 0.217 o
-2 -3 2 239.821 213.760 5.702 10.229 o
-2 -3 3 31.201 20.886 1.561 205.087 o
-2 -3 4 0.296 3.504 1.407 1422.860 o
-2 -3 5 2.516 7.851 2.370 485.623 o
-2 -3 6 147.777 153.607 8.148 16.222 o
-2 -3 7 243.300 244.254 11.111 7.652 o
-2 -3 8 64.304 57.182 6.518 42.841 o
-2 -3 9 752.198 718.999 25.925 1.111 o
-2 -3 10 1053.480 1099.390 37.035 0.553 o
-2 -3 11 46.164 25.628 5.629 66.317 o
-2 -3 12 135.883 135.830 10.962 14.280 o
-2 -3 13 8.465 9.333 5.481 107.746 o
-2 -2 1 645.853 717.214 15.470 1.518 o
-2 -2 2 13.587 8.643 1.561 443.070 o
-2 -2 3 784.339 784.256 36.139 0.867 o
-2 -2 4 719.574 724.321 26.813 1.140 o
-2 -2 5 83.317 81.092 4.266 44.137 o
-2 -2 6 108.110 125.312 7.111 23.688 o
-2 -2 7 794.738 803.883 26.517 0.985 o
-2 -2 8 18.271 24.295 4.444 121.091 o
-2 -2 9 138.468 144.422 9.777 15.298 o
-2 -2 10 7.714 10.370 4.296 163.426 o
-2 -2 11 9.328 8.740 4.296 161.452 o
-2 -2 12 17.246 14.073 5.481 96.285 o
-2 -2 13 84.417 77.759 10.222 21.775 o
-2 -1 1 1192.340 1296.800 25.715 0.487 o
-2 -1 2 12.233 14.717 1.530 417.107 o
-2 -1 3 55.009 47.822 3.333 80.016 o
-2 -1 4 262.946 254.041 7.329 8.117 o
-2 -1 5 801.904 883.315 19.986 1.005 o
-2 -1 6 339.206 326.323 11.925 4.825 o
-2 -1 7 424.418 399.638 15.555 3.185 o
-2 -1 8 487.552 471.782 18.517 2.396 o
-2 -1 9 119.101 128.571 9.185 18.294 o
-2 -1 10 17.404 20.147 5.185 101.325 o
-2 -1 11 4.488 3.259 4.148 193.361 o
-2 -1 12 39.530 35.850 7.111 50.045 o
-2 -1 13 219.648 215.826 15.258 6.947 o
-2 0 1 2560.250 2252.630 43.100 0.130 o
-2 0 2 15544.600 14656.100 277.860 0.003 o
-2 0 3 11.533 13.326 1.221 492.991 o
-2 0 4 8582.300 8429.770 129.955 0.011 o
-2 0 5 137.149 121.144 4.033 24.916 o
-2 0 6 192.983 161.349 8.040 12.895 o
-2 0 7 86.854 75.484 5.009 40.528 o
-2 0 8 0.770 2.074 2.815 436.032 o
-2 0 9 11.244 13.777 4.296 151.047 o
-2 0 10 153.560 135.385 10.222 14.095 o
-2 0 11 16.513 12.296 5.037 111.726 o
-2 0 12 20.999 20.888 6.666 66.385 o
-2 0 13 290.583 284.252 17.629 4.669 o
-2 1 1 2870.380 2955.000 52.938 0.093 o
-2 1 2 308.316 320.924 6.755 6.182 o
-2 1 3 1.680 4.083 0.933 1849.110 o
-2 1 4 160.318 181.085 8.013 14.385 o
-2 1 5 276.773 267.389 6.626 7.661 o
-2 1 6 841.821 971.831 18.200 0.914 o
-2 1 7 6.731 4.180 1.770 627.043 o
-2 1 8 2.269 2.732 2.741 428.580 o
-2 1 9 50.403 51.553 6.963 45.066 o
-2 1 10 6.612 9.481 4.592 149.479 o
-2 1 11 5.932 -1.333 3.852 221.566 o
-2 1 12 11.666 2.074 4.889 132.000 o
-2 1 13 9.655 17.481 9.777 36.294 o
-2 2 1 88.690 94.307 3.629 41.953 o
-2 2 2 3679.060 3789.690 59.054 0.058 o
-2 2 3 2640.730 2639.130 42.128 0.114 o
-2 2 4 1028.070 1005.250 17.798 0.714 o
-2 2 5 373.155 376.008 8.528 4.445 o
-2 2 6 1585.120 1625.720 44.573 0.273 o
-2 2 7 174.943 171.475 6.132 15.232 o
-2 2 8 28.403 29.106 3.986 115.180 o
-2 2 9 36.788 37.720 7.037 51.416 o
-2 2 10 22.630 20.591 5.333 91.785 o
-2 2 11 0.006 -7.259 3.111 381.179 o
-2 2 12 145.573 171.235 13.333 10.651 o
-2 3 1 677.508 667.798 14.733 1.514 o
-2 3 2 820.615 805.277 14.119 1.094 o
-2 3 3 629.660 673.197 27.971 1.308 o
-2 3 4 640.151 676.381 13.012 1.635 o
-2 3 5 0.734 -0.311 1.987 885.863 o
-2 3 6 1182.330 1226.700 22.690 0.519 o
-2 3 7 98.915 114.366 12.222 15.295 o
-2 3 8 38.243 31.545 4.093 96.640 o
-2 3 9 83.816 73.758 7.029 32.823 o
-2 3 10 14.997 9.455 4.000 163.603 o
-2 3 11 59.235 80.277 10.370 23.739 o
-2 4 1 985.045 1020.590 21.259 0.724 o
-2 4 2 108.387 112.739 3.503 32.969 o
-2 4 3 164.720 174.108 4.854 17.004 o
-2 4 4 404.076 412.181 11.092 3.680 o
-2 4 5 370.179 378.507 11.388 4.179 o
-2 4 6 342.521 342.291 11.245 4.768 o
-2 4 7 2.546 4.465 2.489 482.463 o
-2 4 8 571.304 585.124 17.441 1.881 o
-2 4 9 208.395 194.345 14.592 7.710 o
-2 4 10 3.889 12.444 6.074 92.086 o
-2 5 1 16.927 7.694 2.592 270.011 o
-2 5 2 680.768 747.833 17.270 1.367 o
-2 5 3 1446.050 1571.890 27.030 0.343 o
-2 5 4 5.072 3.834 2.039 584.425 o
-2 5 5 1731.930 1720.210 37.507 0.249 o
-2 5 6 172.501 180.486 14.222 9.010 o
-2 5 7 75.288 93.462 11.259 19.343 o
-2 5 8 36.068 38.813 8.444 39.478 o
-2 5 9 297.079 278.326 19.258 4.304 o
-2 5 10 0.909 5.037 5.185 132.166 o
-2 6 1 0.498 1.505 1.234 1947.240 o
-2 6 2 188.261 217.698 11.029 9.834 o
-2 6 3 8.783 13.912 2.457 330.936 o
-2 6 4 88.804 82.203 9.333 23.477 o
-2 6 5 340.087 349.582 18.962 3.655 o
-2 6 6 7.648 8.444 5.185 120.371 o
-2 6 7 110.547 117.016 13.184 13.299 o
-2 6 8 33.142 38.517 9.037 36.071 o
-2 6 9 63.948 62.071 10.666 23.241 o
-2 7 1 0.020 4.592 3.704 256.053 o
-2 7 2 19.861 15.851 5.185 100.983 o
-2 7 3 9.205 11.407 5.481 105.836 o
-2 7 4 104.086 83.981 10.518 19.034 o
-2 7 5 175.716 194.493 14.962 8.302 o
-2 7 6 66.602 82.499 11.407 20.073 o
-2 7 7 353.752 355.803 21.332 3.228 o
-2 7 8 137.220 129.460 15.703 9.638 o
-2 7 9 40.609 30.665 9.037 35.459 o
-2 8 1 250.475 229.292 14.518 6.484 o
-2 8 2 21.467 18.517 5.629 86.745 o
-2 8 3 0.878 1.778 4.000 223.271 o
-2 8 4 62.918 60.145 9.925 25.945 o
-2 8 5 21.580 19.110 7.259 57.918 o
-2 8 6 0.045 3.555 5.037 142.385 o
-2 8 7 0.092 7.259 5.185 131.738 o
-2 8 8 60.528 60.589 11.259 21.824 o
-2 9 1 486.696 463.635 22.073 2.210 o
-2 9 2 173.954 186.346 14.073 8.978 o
-2 9 3 3.434 4.148 4.740 152.748 o
-2 9 4 2.812 3.111 4.740 155.046 o
-2 9 5 86.880 122.053 14.962 11.955 o
-2 9 6 12.067 11.999 6.666 73.227 o
-2 10 1 5.484 3.704 5.629 108.660 o
-2 10 2 0.108 0.741 5.629 115.915 o
-2 10 3 0.447 4.592 6.074 97.832 o
-2 10 4 152.429 164.125 14.962 9.308 o
-2 10 5 89.609 84.277 12.444 16.300 o
-2 11 1 54.441 65.922 10.518 24.470 o
-2 11 2 0.149 5.037 6.074 97.892 o
-2 11 3 9.986 1.037 5.926 96.032 o
-2 11 4 143.194 137.015 15.851 9.272 o
-2 12 1 1.856 -2.963 5.333 127.249 o
-2 12 2 38.979 46.368 10.518 27.082 o
-1 -13 1 129.352 123.238 14.962 10.579 o
-1 -13 2 19.318 12.296 6.518 72.031 o
-1 -13 3 32.971 30.813 8.296 42.167 o
-1 -12 1 212.761 198.789 16.295 6.823 o
-1 -12 2 248.656 227.662 16.888 5.773 o
-1 -12 3 155.445 123.682 12.888 11.568 o
-1 -12 4 204.259 192.419 14.814 7.723 o
-1 -12 5 4.262 4.000 6.963 73.208 o
-1 -12 8 0.040 9.185 3.852 227.153 o
-1 -12 9 1.154 2.074 3.407 300.832 o
-1 -12 10 0.574 -0.296 3.555 288.019 o
-1 -12 11 1.598 -0.741 4.000 223.960 o
-1 -12 12 154.924 176.124 22.962 5.197 o
-1 -11 1 125.199 109.757 11.999 14.297 o
-1 -11 2 93.183 108.720 12.444 15.418 o
-1 -11 3 231.500 198.938 14.370 7.235 o
-1 -11 4 1.835 1.484 3.037 369.117 o
-1 -11 5 77.661 64.914 5.504 43.113 o
-1 -11 6 0.662 2.185 2.287 641.479 o
-1 -11 7 30.186 42.664 6.074 64.632 o
-1 -11 8 1.717 4.000 3.407 289.782 o
-1 -11 9 7.688 13.036 4.740 136.425 o
-1 -11 10 1.092 1.926 4.000 222.098 o
-1 -11 11 43.059 42.961 7.703 42.793 o
-1 -11 12 57.019 43.998 7.851 38.154 o
-1 -10 1 135.466 131.010 8.152 18.295 o
-1 -10 2 0.011 2.332 4.074 217.729 o
-1 -10 3 188.441 199.991 8.435 11.803 o
-1 -10 4 92.112 86.307 5.453 35.461 o
-1 -10 5 10.699 7.660 2.549 329.978 o
-1 -10 6 325.879 330.497 11.067 5.120 o
-1 -10 7 379.253 345.216 25.184 2.695 o
-1 -10 8 103.831 97.313 8.444 23.060 o
-1 -10 9 0.159 4.148 3.852 237.989 o
-1 -10 10 177.357 173.161 11.999 10.459 o
-1 -10 11 43.367 50.368 8.296 37.693 o
-1 -10 12 169.680 198.641 14.222 8.835 o
-1 -10 13 72.703 101.313 14.222 13.806 o
-1 -9 1 181.868 175.356 7.830 13.302 o
-1 -9 2 26.339 29.497 3.645 129.068 o
-1 -9 3 12.332 12.424 4.815 125.923 o
-1 -9 4 143.397 150.982 6.867 18.285 o
-1 -9 5 846.242 856.234 20.769 0.956 o
-1 -9 6 735.494 738.492 18.680 1.243 o
-1 -9 7 3.488 -0.078 3.555 269.450 o
-1 -9 8 29.783 30.521 3.927 113.413 o
-1 -9 9 70.314 69.033 8.296 30.641 o
-1 -9 10 115.612 97.165 9.925 18.669 o
-1 -9 11 30.457 56.590 8.888 35.880 o
-1 -9 12 145.727 159.829 12.888 11.236 o
-1 -9 13 5.720 0.444 4.740 151.884 o
-1 -8 1 28.182 25.076 3.369 139.281 o
-1 -8 2 0.106 1.497 1.709 1162.850 o
-1 -8 3 224.770 208.678 7.715 10.244 o
-1 -8 4 10.510 4.342 2.518 355.174 o
-1 -8 5 183.308 190.397 7.312 13.111 o
-1 -8 6 156.169 143.441 6.442 17.881 o
-1 -8 7 16.689 11.702 2.594 257.355 o
-1 -8 8 249.258 234.535 8.904 8.388 o
-1 -8 9 12.607 19.217 4.148 149.430 o
-1 -8 10 2.666 0.148 4.000 219.344 o
-1 -8 11 9.353 7.555 4.592 145.893 o
-1 -8 12 86.531 93.165 10.962 19.141 o
-1 -8 13 114.818 120.423 12.296 14.169 o
-1 -7 1 30.818 23.907 3.014 146.722 o
-1 -7 2 31.371 26.909 3.704 120.085 o
-1 -7 3 430.128 432.932 11.651 3.318 o
-1 -7 4 20.719 20.382 2.594 209.064 o
-1 -7 5 74.334 77.121 7.326 33.259 o
-1 -7 6 70.148 56.919 8.222 32.090 o
-1 -7 7 195.910 213.493 7.959 11.360 o
-1 -7 8 119.456 133.484 15.110 10.589 o
-1 -7 9 323.145 336.934 11.260 5.082 o
-1 -7 10 160.534 180.927 8.483 13.954 o
-1 -7 11 23.597 15.407 5.185 97.186 o
-1 -7 12 60.148 55.108 8.888 30.915 o
-1 -7 13 0.518 -7.259 4.148 212.555 o
-1 -6 1 161.962 153.675 5.902 17.366 o
-1 -6 2 2.030 5.551 1.589 925.110 o
-1 -6 3 858.908 973.339 22.732 0.855 o
-1 -6 4 216.654 211.635 6.751 10.977 o
-1 -6 5 195.250 183.422 6.285 13.228 o
-1 -6 6 0.304 3.953 1.666 1066.550 o
-1 -6 7 87.228 79.518 4.870 40.323 o
-1 -6 8 24.915 21.630 4.518 110.594 o
-1 -6 9 110.580 101.212 5.968 27.949 o
-1 -6 10 41.963 50.042 5.481 63.342 o
-1 -6 11 371.443 383.982 13.555 3.898 o
-1 -6 12 193.840 182.198 13.036 9.074 o
-1 -6 13 2.154 -3.259 3.852 238.355 o
-1 -5 1 36.421 46.731 3.096 108.678 o
-1 -5 2 0.577 2.847 1.174 1866.370 o
-1 -5 3 26.799 19.957 2.087 207.798 o
-1 -5 4 0.643 2.020 1.138 2063.080 o
-1 -5 5 1014.260 1148.270 24.564 0.635 o
-1 -5 6 125.961 165.862 6.073 20.438 o
-1 -5 7 714.630 708.604 31.406 1.070 o
-1 -5 8 127.920 111.312 5.807 24.397 o
-1 -5 9 57.796 85.018 8.592 30.159 o
-1 -5 10 186.221 165.606 10.962 10.995 o
-1 -5 11 218.109 215.826 13.184 7.854 o
-1 -5 12 7.457 2.370 3.852 210.514 o
-1 -5 13 170.062 158.051 12.740 10.470 o
-1 -4 1 540.450 563.054 12.929 2.197 o
-1 -4 2 59.247 68.155 3.032 69.470 o
-1 -4 3 2.585 0.639 0.819 2390.810 o
-1 -4 4 2052.270 2229.950 43.995 0.170 o
-1 -4 5 314.612 314.520 8.483 5.861 o
-1 -4 6 421.153 436.525 16.147 3.030 o
-1 -4 7 38.412 55.553 6.074 57.061 o
-1 -4 8 975.122 950.379 31.406 0.688 o
-1 -4 9 32.529 30.369 5.185 81.544 o
-1 -4 10 142.120 138.645 10.073 14.884 o
-1 -4 11 8.462 20.888 5.777 93.098 o
-1 -4 12 182.839 197.012 13.481 8.923 o
-1 -4 13 1.079 1.333 5.037 142.514 o
-1 -3 1 82.756 86.800 3.288 47.328 o
-1 -3 2 865.410 850.139 17.441 0.967 o
-1 -3 3 97.575 105.127 3.543 37.183 o
-1 -3 4 1319.060 1380.770 27.915 0.412 o
-1 -3 5 0.098 3.555 1.926 864.279 o
-1 -3 6 1730.800 1700.490 49.479 0.235 o
-1 -3 7 134.856 143.681 8.296 17.561 o
-1 -3 8 131.530 114.498 7.851 20.017 o
-1 -3 9 148.523 147.829 9.925 14.349 o
-1 -3 10 184.897 195.234 12.148 9.686 o
-1 -3 11 24.862 30.073 6.222 68.989 o
-1 -3 12 2.744 0.889 4.000 217.568 o
-1 -3 13 21.561 9.629 5.777 86.871 o
-1 -2 1 196.556 214.641 7.407 11.601 o
-1 -2 2 486.792 454.746 13.925 2.707 o
-1 -2 3 121.473 117.757 5.481 25.552 o
-1 -2 4 15.545 19.555 2.815 222.226 o
-1 -2 5 24.124 26.665 3.259 151.735 o
-1 -2 6 193.322 178.346 8.740 11.913 o
-1 -2 7 143.750 159.680 8.888 15.442 o
-1 -2 8 75.518 72.441 7.407 33.148 o
-1 -2 9 468.878 488.819 19.999 2.356 o
-1 -2 10 49.832 56.145 7.703 39.359 o
-1 -2 11 112.580 121.905 11.851 14.862 o
-1 -2 12 70.562 71.255 9.185 26.953 o
-1 -2 13 1.346 4.889 5.185 131.637 o
-1 -1 1 992.095 924.010 25.480 0.731 o
-1 -1 2 1608.080 1606.520 43.479 0.273 o
-1 -1 3 3.005 3.960 1.178 1269.220 o
-1 -1 4 6.173 3.555 2.370 456.409 o
-1 -1 5 194.772 165.754 7.703 12.895 o
-1 -1 6 94.278 98.499 6.370 30.329 o
-1 -1 7 18.799 22.369 4.000 139.025 o
-1 -1 8 280.000 287.066 13.629 5.696 o
-1 -1 9 78.644 79.981 8.148 28.859 o
-1 -1 10 31.314 35.554 6.370 61.909 o
-1 -1 11 54.930 65.626 8.888 30.909 o
-1 -1 12 1.636 2.370 4.740 158.219 o
-1 -1 13 1.016 -8.740 4.296 196.698 o
-1 0 1 1560.030 926.233 25.628 0.413 o
-1 0 2 88.346 67.048 2.633 52.102 o
-1 0 3 3.202 3.341 0.894 1616.320 o
-1 0 4 2207.170 2172.590 35.233 0.163 o
-1 0 5 1531.360 1662.920 28.160 0.308 o
-1 0 6 0.458 0.444 1.778 1097.530 o
-1 0 7 0.441 -0.444 1.926 960.995 o
-1 0 8 307.389 292.992 13.925 5.161 o
-1 0 9 10.509 13.481 4.148 161.423 o
-1 0 10 246.368 233.736 13.629 6.822 o
-1 0 11 124.309 128.719 11.111 14.998 o
-1 0 12 59.378 47.849 8.148 35.472 o
-1 0 13 87.121 73.626 15.703 11.825 o
-1 1 1 1626.140 1633.380 43.849 0.266 o
-1 1 2 11763.800 11542.800 178.437 0.006 o
-1 1 3 3558.920 3614.000 67.986 0.061 o
-1 1 4 44.167 42.840 2.372 111.563 o
-1 1 5 919.341 1033.310 18.695 0.794 o
-1 1 6 376.815 399.213 11.441 3.988 o
-1 1 7 100.055 85.616 5.549 33.148 o
-1 1 8 869.634 891.716 30.813 0.804 o
-1 1 9 117.203 111.535 9.185 19.254 o
-1 1 10 162.698 144.866 10.962 12.573 o
-1 1 11 105.114 133.904 12.888 13.539 o
-1 1 12 3.611 -2.370 4.444 177.034 o
-1 2 1 112.120 129.548 3.695 29.597 o
-1 2 2 135.465 152.185 11.676 13.043 o
-1 2 3 349.084 351.597 7.275 5.086 o
-1 2 4 1.412 1.333 1.045 2153.130 o
-1 2 5 697.554 751.454 14.522 1.371 o
-1 2 6 122.890 122.062 5.624 24.684 o
-1 2 7 667.607 638.338 17.296 1.525 o
-1 2 8 21.376 27.657 4.049 126.715 o
-1 2 9 12.151 9.629 4.148 162.149 o
-1 2 10 120.251 123.534 11.851 14.389 o
-1 2 11 155.931 162.347 12.444 11.165 o
-1 2 12 9.583 15.703 6.222 83.044 o
-1 3 1 238.559 257.768 6.654 9.079 o
-1 3 2 354.703 343.740 8.853 4.889 o
-1 3 3 18.105 24.556 2.557 213.969 o
-1 3 4 90.935 111.622 3.922 37.206 o
-1 3 5 49.729 38.871 2.912 97.380 o
-1 3 6 56.864 52.228 5.629 53.378 o
-1 3 7 473.139 423.002 13.287 2.930 o
-1 3 8 19.605 23.040 3.986 137.194 o
-1 3 9 173.617 173.732 9.090 12.856 o
-1 3 10 11.436 17.332 5.629 96.127 o
-1 3 11 16.500 13.333 5.629 93.321 o
-1 4 1 2255.590 2361.060 46.586 0.145 o
-1 4 2 264.474 257.296 5.938 8.354 o
-1 4 3 105.634 109.079 3.709 33.774 o
-1 4 4 226.324 234.841 8.814 9.197 o
-1 4 5 268.257 247.481 13.259 6.359 o
-1 4 6 553.312 535.648 23.177 1.803 o
-1 4 7 2.030 -0.173 2.145 708.188 o
-1 4 8 13.770 12.640 3.520 193.369 o
-1 4 9 0.845 1.513 2.670 485.189 o
-1 4 10 9.593 8.074 3.666 207.113 o
-1 5 1 189.351 207.422 6.666 12.622 o
-1 5 2 819.637 870.002 15.909 1.030 o
-1 5 3 731.091 784.671 18.873 1.206 o
-1 5 4 276.282 267.801 11.407 6.504 o
-1 5 5 6.237 2.454 2.241 503.345 o
-1 5 6 77.696 87.669 5.998 37.044 o
-1 5 7 199.904 188.812 8.968 11.179 o
-1 5 8 0.021 -4.905 2.297 698.245 o
-1 5 9 11.057 9.037 5.629 100.417 o
-1 5 10 33.550 28.739 8.296 42.273 o
-1 6 1 120.831 131.327 5.473 24.540 o
-1 6 2 416.448 452.014 12.595 3.283 o
-1 6 3 1.390 0.770 1.972 834.901 o
-1 6 4 302.023 312.242 10.642 5.740 o
-1 6 5 0.022 -0.663 2.131 811.252 o
-1 6 6 0.485 -3.407 4.000 228.579 o
-1 6 7 275.932 302.028 19.258 4.396 o
-1 6 8 33.226 41.776 9.333 33.981 o
-1 6 9 78.866 53.627 10.370 23.102 o
-1 7 1 1.141 4.047 1.841 849.544 o
-1 7 2 181.050 168.664 7.262 14.008 o
-1 7 3 352.061 344.005 11.388 4.610 o
-1 7 4 97.401 103.683 11.407 17.080 o
-1 7 5 252.904 268.993 17.036 5.374 o
-1 7 6 473.275 514.595 26.073 1.944 o
-1 7 7 131.218 151.533 16.295 9.062 o
-1 7 8 1.166 5.333 4.889 147.248 o
-1 8 1 36.028 34.072 7.259 50.099 o
-1 8 2 52.953 48.590 8.296 35.878 o
-1 8 3 39.427 49.923 8.296 38.587 o
-1 8 4 26.801 35.554 7.555 49.877 o
-1 8 5 12.854 20.147 6.814 68.083 o
-1 8 6 272.991 326.472 21.036 3.973 o
-1 8 7 287.247 280.400 20.295 4.186 o
-1 9 1 371.734 357.581 19.258 3.346 o
-1 9 2 12.610 7.703 5.481 104.191 o
-1 9 4 2.878 4.444 5.481 116.770 o
-1 9 5 72.750 89.462 12.740 16.551 o
-1 9 6 97.411 98.499 13.629 13.693 o
-1 10 1 7.644 10.666 6.222 86.087 o
-1 10 2 59.856 60.145 9.629 27.440 o
-1 10 3 202.495 213.011 16.740 6.698 o
-1 10 4 17.516 14.370 6.814 67.237 o
-1 10 5 19.741 18.369 7.259 58.750 o
-1 11 1 358.056 336.693 20.888 3.317 o
-1 11 2 328.000 367.803 22.369 3.226 o
-1 11 3 36.272 42.664 9.629 31.818 o
-1 11 4 20.638 33.332 9.185 37.655 o
-1 12 1 24.588 24.739 8.592 42.263 o
-1 12 2 0.115 0.000 5.777 110.426 o
0 -14 4 39.886 46.072 9.925 29.629 o
0 -14 5 74.715 60.737 15.555 12.562 o
0 -13 1 5.878 11.999 7.111 67.907 o
0 -13 2 17.107 11.407 7.111 63.316 o
0 -13 3 24.285 33.480 8.888 39.136 o
0 -13 4 2.672 -0.148 5.926 102.734 o
0 -13 5 140.332 112.868 13.333 11.957 o
0 -13 6 0.016 -4.889 5.037 145.415 o
0 -12 1 102.245 96.869 12.592 15.017 o
0 -12 2 19.511 25.776 7.851 50.417 o
0 -12 3 7.548 5.037 5.629 105.868 o
0 -12 4 6.715 2.518 5.629 108.002 o
0 -12 5 14.675 18.221 7.111 62.913 o
0 -12 6 21.959 13.777 5.926 81.642 o
0 -12 7 94.134 105.165 11.999 16.201 o
0 -12 10 29.302 19.110 8.888 39.541 o
0 -12 11 14.623 13.925 5.333 103.382 o
0 -12 12 3.088 3.407 5.037 137.537 o
0 -11 1 192.540 175.383 13.925 8.698 o
0 -11 2 114.993 105.017 11.851 15.208 o
0 -11 3 226.814 201.308 14.370 7.312 o
0 -11 4 106.537 107.979 11.703 15.851 o
0 -11 5 23.471 6.963 5.185 101.909 o
0 -11 6 265.970 224.403 14.666 6.197 o
0 -11 7 64.234 63.114 5.505 48.663 o
0 -11 8 2.879 2.092 2.594 466.151 o
0 -11 9 37.355 48.738 7.259 47.260 o
0 -11 10 46.369 66.071 8.592 33.815 o
0 -11 11 6.314 13.333 5.185 118.899 o
0 -11 12 8.827 13.184 5.777 96.140 o
0 -10 1 9.853 3.555 4.889 133.749 o
0 -10 2 539.113 479.486 22.369 1.973 o
0 -10 3 138.098 131.611 8.641 17.324 o
0 -10 4 4.139 3.831 1.974 641.449 o
0 -10 5 1.076 1.759 2.370 594.865 o
0 -10 6 17.850 26.199 3.663 151.490 o
0 -10 7 326.091 319.010 11.006 5.215 o
0 -10 8 120.599 104.101 6.809 24.063 o
0 -10 9 7.570 9.609 3.089 273.676 o
0 -10 10 23.069 25.628 6.074 73.936 o
0 -10 11 53.147 47.405 7.851 38.664 o
0 -10 12 0.313 -3.407 4.296 198.918 o
0 -10 13 1.481 0.148 5.185 134.921 o
0 -9 1 2.324 3.030 2.667 446.076 o
0 -9 2 12.094 9.574 2.306 340.474 o
0 -9 3 0.066 1.541 2.444 592.904 o
0 -9 4 1.387 2.507 1.884 849.468 o
0 -9 5 12.752 9.578 2.381 322.939 o
0 -9 6 185.346 183.124 7.507 13.076 o
0 -9 7 3.884 8.211 2.667 384.775 o
0 -9 8 162.404 158.675 7.476 15.565 o
0 -9 9 265.771 256.840 10.098 7.231 o
0 -9 10 21.714 20.357 3.872 140.207 o
0 -9 11 81.484 86.351 9.925 22.428 o
0 -9 12 7.085 9.481 5.481 109.171 o
0 -9 13 14.949 12.592 5.629 95.071 o
0 -8 1 101.071 88.881 5.137 33.810 o
0 -8 2 550.012 572.760 14.911 2.069 o
0 -8 3 455.368 441.393 12.188 3.057 o
0 -8 4 240.832 191.868 7.117 10.161 o
0 -8 5 93.237 77.016 4.552 40.006 o
0 -8 6 268.923 277.492 9.155 7.145 o
0 -8 7 279.424 270.326 9.525 6.883 o
0 -8 8 164.563 159.138 7.380 15.470 o
0 -8 9 39.941 47.632 4.963 72.220 o
0 -8 10 10.005 9.067 3.089 259.282 o
0 -8 11 14.201 21.907 4.190 140.978 o
0 -8 12 100.804 121.164 11.851 15.566 o
0 -8 13 207.864 210.493 14.962 7.372 o
0 -7 1 224.591 207.061 7.332 10.455 o
0 -7 2 1193.400 1233.040 26.767 0.498 o
0 -7 3 414.847 378.394 10.398 3.796 o
0 -7 4 301.809 313.107 10.888 5.689 o
0 -7 5 66.061 66.400 4.007 57.763 o
0 -7 6 57.054 59.885 4.295 63.234 o
0 -7 7 40.347 55.466 9.555 30.720 o
0 -7 8 49.357 48.034 4.444 71.611 o
0 -7 9 72.885 68.576 5.645 43.364 o
0 -7 10 6.845 23.019 6.148 84.148 o
0 -7 11 11.187 12.920 3.452 208.321 o
0 -7 12 40.521 46.777 5.702 62.473 o
0 -7 13 61.984 75.389 10.518 23.246 o
0 -6 1 728.571 779.872 17.899 1.230 o
0 -6 2 674.506 703.180 16.187 1.451 o
0 -6 3 140.012 187.667 8.148 15.492 o
0 -6 4 772.665 842.677 18.785 1.090 o
0 -6 5 344.730 373.203 10.308 4.650 o
0 -6 6 0.206 2.416 1.516 1356.460 o
0 -6 7 52.082 62.443 4.765 61.148 o
0 -6 8 224.129 221.266 8.483 9.676 o
0 -6 9 63.441 83.144 6.180 41.034 o
0 -6 10 85.387 92.957 7.481 28.924 o
0 -6 11 879.401 874.680 32.295 0.787 o
0 -6 12 13.664 11.851 5.185 110.509 o
0 -6 13 205.540 205.160 14.518 7.685 o
0 -5 1 556.286 556.587 13.049 2.139 o
0 -5 2 145.354 183.024 8.148 15.264 o
0 -5 3 359.814 376.233 9.412 4.531 o
0 -5 4 0.051 4.592 1.362 1442.600 o
0 -5 5 399.620 483.676 12.814 3.275 o
0 -5 6 374.220 421.595 11.412 3.901 o
0 -5 7 111.386 102.844 5.629 28.480 o
0 -5 8 708.255 713.073 25.332 1.196 o
0 -5 9 101.234 108.572 8.740 21.995 o
0 -5 10 345.524 346.915 16.740 3.928 o
0 -5 11 56.025 53.331 7.851 37.305 o
0 -5 12 76.239 62.663 9.037 27.299 o
0 -5 13 199.230 209.307 14.814 7.644 o
0 -4 1 740.609 751.730 16.163 1.258 o
0 -4 2 0.026 -0.593 0.780 5981.550 o
0 -4 3 1170.400 1284.510 26.131 0.499 o
0 -4 4 3139.550 3730.980 72.057 0.069 o
0 -4 5 6.421 10.292 1.831 525.696 o
0 -4 6 0.726 4.000 2.222 640.971 o
0 -4 7 959.504 927.862 30.073 0.719 o
0 -4 8 843.578 790.403 27.406 0.922 o
0 -4 9 1257.650 1242.330 40.294 0.419 o
0 -4 10 369.421 375.788 17.629 3.485 o
0 -4 11 23.223 23.406 6.074 74.548 o
0 -4 12 704.789 738.998 29.776 1.094 o
0 -4 13 0.059 2.518 5.037 143.226 o
0 -3 1 1041.790 1065.170 21.412 0.661 o
0 -3 2 202.841 201.768 5.283 12.684 o
0 -3 3 61.681 78.625 3.089 63.049 o
0 -3 4 181.649 180.568 7.703 13.246 o
0 -3 5 82.300 92.573 5.481 37.243 o
0 -3 6 257.202 249.439 10.814 7.325 o
0 -3 7 650.119 580.947 20.888 1.553 o
0 -3 8 220.096 218.492 11.555 8.491 o
0 -3 9 306.928 352.100 16.295 4.359 o
0 -3 10 151.834 179.383 11.407 11.863 o
0 -3 11 25.205 19.703 5.777 80.144 o
0 -3 12 34.711 29.628 6.814 56.188 o
0 -3 13 7.204 -1.333 4.444 167.902 o
0 -2 1 1033.110 1071.580 20.947 0.668 o
0 -2 2 6459.540 6341.320 119.196 0.019 o
0 -2 3 25.903 18.369 2.370 201.723 o
0 -2 4 6.908 5.481 1.778 596.658 o
0 -2 5 169.435 171.087 8.000 14.114 o
0 -2 6 157.761 147.237 8.000 15.844 o
0 -2 7 164.716 191.234 10.073 12.071 o
0 -2 8 0.200 -2.222 1.926 979.275 o
0 -2 9 44.269 41.331 6.370 54.524 o
0 -2 10 34.422 31.998 6.222 63.207 o
0 -2 11 129.040 135.978 11.111 14.495 o
0 -2 12 177.636 188.123 13.629 9.118 o
0 -2 13 213.000 226.625 15.999 6.680 o
0 -1 1 3429.500 1574.860 42.516 0.101 o
0 -1 2 16.260 14.370 1.481 363.544 o
0 -1 3 175.762 153.607 6.370 15.702 o
0 -1 4 98.951 105.461 5.481 31.255 o
0 -1 5 482.608 465.857 16.295 2.565 o
0 -1 6 968.442 995.399 31.406 0.676 o
0 -1 7 300.747 311.509 13.777 5.153 o
0 -1 8 8.059 8.444 3.555 222.944 o
0 -1 9 628.547 646.573 24.888 1.418 o
0 -1 10 227.645 225.736 13.333 7.437 o
0 -1 11 47.845 57.478 8.444 35.163 o
0 -1 12 170.202 170.939 13.629 9.608 o
0 0 1 651.945 295.807 8.740 2.436 o
0 0 2 935.439 873.832 17.648 0.867 o
0 0 3 1328.080 1337.720 27.023 0.419 o
0 0 4 268.399 320.875 8.582 6.761 o
0 0 5 13.533 31.554 4.000 140.474 o
0 0 6 194.846 249.142 11.407 8.867 o
0 0 7 1.510 0.889 2.222 668.188 o
0 0 8 81.473 66.663 7.259 33.136 o
0 0 9 625.129 560.207 22.666 1.590 o
0 0 10 0.647 1.333 3.555 283.129 o
0 0 11 216.843 224.255 14.370 7.279 o
0 0 12 13.699 36.591 8.000 48.959 o
0 1 1 1019.300 1053.430 20.842 0.686 o
0 1 2 7578.600 7654.020 196.782 0.013 o
0 1 3 9.214 6.186 1.144 705.867 o
0 1 4 0.726 5.111 1.455 1187.550 o
0 1 5 2.741 5.212 1.707 811.554 o
0 1 6 96.509 80.783 4.850 37.213 o
0 1 7 318.026 308.102 14.370 4.826 o
0 1 8 331.785 350.174 16.295 4.109 o
0 1 9 206.716 192.123 12.148 9.017 o
0 1 10 79.846 67.996 8.740 27.463 o
0 1 11 13.483 7.555 5.037 118.926 o
0 1 12 1.822 -0.296 4.740 160.307 o
0 2 0 1257.370 1346.170 26.287 0.447 o
0 2 1 3623.220 3721.980 71.007 0.058 o
0 2 2 1625.940 1689.760 33.877 0.276 o
0 2 3 120.156 107.328 4.421 28.911 o
0 2 4 464.875 469.886 12.373 2.883 o
0 2 5 592.784 664.737 16.678 1.709 o
0 2 6 251.124 241.999 8.943 8.199 o
0 2 7 12.454 12.296 3.852 175.890 o
0 2 8 315.527 304.637 11.453 5.422 o
0 2 9 33.702 25.925 5.481 77.010 o
0 2 10 215.530 220.418 14.370 7.350 o
0 2 11 104.052 79.981 9.777 20.834 o
0 3 0 234.283 281.269 7.024 8.700 o
0 3 1 233.537 260.436 7.024 9.103 o
0 3 2 801.609 898.352 19.720 0.998 o
0 3 3 1.267 0.226 1.038 2478.040 o
0 3 4 230.344 254.496 6.409 9.537 o
0 3 5 456.620 494.267 13.918 2.770 o
0 3 6 654.650 636.715 17.328 1.559 o
0 3 7 329.780 343.388 12.001 4.826 o
0 3 8 0.010 -0.528 2.130 812.557 o
0 3 9 76.060 75.981 9.185 25.898 o
0 3 10 146.478 155.977 12.296 11.822 o
0 3 11 68.277 83.092 10.962 21.053 o
0 4 0 126.115 127.327 4.520 25.600 o
0 4 1 111.523 139.747 5.090 26.116 o
0 4 2 16.395 12.586 1.570 364.239 o
0 4 3 237.011 277.767 8.959 8.079 o
0 4 4 522.900 558.440 15.058 2.206 o
0 4 5 867.233 870.918 21.832 0.911 o
0 4 6 1002.060 999.301 24.911 0.696 o
0 4 7 41.577 45.636 5.104 69.809 o
0 4 8 0.082 0.749 2.633 522.091 o
0 4 9 29.058 32.177 4.955 88.459 o
0 4 10 0.014 -1.926 3.407 317.714 o
0 5 0 312.565 349.217 9.448 5.434 o
0 5 1 227.680 238.368 11.777 7.898 o
0 5 2 219.025 245.082 8.178 9.536 o
0 5 3 49.911 37.803 4.963 68.529 o
0 5 4 310.173 285.347 10.136 5.935 o
0 5 5 21.546 21.207 3.555 153.260 o
0 5 6 48.716 46.843 6.963 46.381 o
0 5 7 138.095 112.047 13.999 11.385 o
0 5 8 111.868 113.452 7.915 22.251 o
0 5 9 22.778 14.552 3.986 139.471 o
0 6 0 24.791 30.532 3.555 134.259 o
0 6 1 334.546 404.571 11.431 4.442 o
0 6 2 94.466 100.523 5.408 33.143 o
0 6 3 73.247 63.245 6.148 41.263 o
0 6 4 0.349 -0.965 5.037 144.851 o
0 6 5 195.793 218.398 11.918 9.069 o
0 6 6 45.993 47.231 5.266 64.300 o
0 6 7 20.324 25.934 5.407 89.669 o
0 6 8 27.484 27.406 7.851 47.923 o
0 6 9 22.836 19.258 7.407 55.543 o
0 7 0 6.321 12.605 2.420 373.302 o
0 7 1 10.793 12.478 3.704 191.276 o
0 7 2 354.092 348.998 11.313 4.561 o
0 7 3 392.605 379.026 15.695 3.498 o
0 7 4 166.862 186.518 11.333 11.102 o
0 7 5 45.142 55.291 6.704 48.302 o
0 7 6 8.007 25.628 7.851 53.780 o
0 7 7 87.869 54.812 9.925 23.425 o
0 7 8 6.050 8.888 6.370 84.081 o
0 8 0 52.771 45.463 4.298 71.682 o
0 8 1 51.405 46.568 4.494 69.972 o
0 8 2 2.875 4.658 2.439 489.533 o
0 8 3 55.989 57.627 9.333 29.365 o
0 8 4 11.798 8.296 5.777 95.675 o
0 8 5 7.719 5.333 5.333 116.356 o
0 8 6 4.874 7.111 6.074 93.380 o
0 8 7 35.498 26.962 8.148 43.229 o
0 9 0 245.139 250.772 15.555 6.056 o
0 9 1 32.452 24.295 6.222 66.341 o
0 9 2 8.243 5.629 4.592 150.085 o
0 9 3 240.213 266.771 18.073 5.277 o
0 9 4 0.176 3.555 5.185 134.330 o
0 9 5 85.065 89.462 12.888 15.629 o
0 9 6 53.153 50.812 10.222 26.493 o
0 10 0 63.333 54.367 9.481 27.951 o
0 10 1 0.182 -6.370 4.296 199.334 o
0 10 2 15.727 7.407 5.185 110.704 o
0 10 3 102.434 92.721 11.999 16.076 o
0 10 4 20.995 26.073 7.407 54.998 o
0 10 5 77.738 74.500 12.592 16.976 o
0 11 0 140.342 153.014 14.073 10.529 o
0 11 1 13.205 12.444 6.222 81.709 o
0 11 2 718.496 721.666 33.035 1.025 o
0 11 3 63.390 51.849 9.925 26.379 o
0 12 0 3.209 -4.296 4.889 148.387 o
0 12 1 87.258 94.499 12.592 15.886 o
1 -14 3 121.301 120.720 14.814 11.011 o
1 -14 4 111.487 130.645 16.147 9.927 o
1 -14 5 44.064 36.591 9.629 31.153 o
1 -14 6 49.153 43.998 9.777 29.257 o
1 -14 7 0.031 -7.851 5.629 116.400 o
1 -13 0 43.657 28.739 9.037 35.101 o
1 -13 1 35.173 19.258 7.851 46.917 o
1 -13 2 0.170 2.815 6.074 98.759 o
1 -13 3 8.255 8.888 7.259 65.024 o
1 -13 5 21.742 16.147 7.111 60.452 o
1 -13 6 0.073 -1.630 5.777 110.468 o
1 -13 7 7.730 2.667 5.777 101.899 o
1 -13 8 2.429 -5.333 4.889 149.824 o
1 -12 0 675.821 630.722 30.517 1.202 o
1 -12 1 246.970 231.514 17.332 5.636 o
1 -12 2 28.180 34.072 8.592 40.539 o
1 -12 3 61.954 72.885 11.407 20.804 o
1 -12 4 278.498 253.290 17.332 5.066 o
1 -12 5 25.882 40.442 8.148 43.930 o
1 -12 6 35.081 42.813 8.592 38.236 o
1 -12 7 3.028 2.815 4.740 154.908 o
1 -12 8 2.735 1.333 4.740 157.020 o
1 -12 9 48.061 54.071 9.333 30.781 o
1 -11 0 9.116 13.333 6.814 71.555 o
1 -11 1 1.355 6.814 5.926 100.917 o
1 -11 2 465.788 447.339 22.814 2.282 o
1 -11 3 229.817 216.566 15.555 6.630 o
1 -11 4 6.413 6.074 4.889 137.386 o
1 -11 5 25.502 15.851 6.074 75.517 o
1 -11 6 200.297 184.716 13.629 8.520 o
1 -11 7 14.257 6.814 5.185 112.887 o
1 -11 8 104.511 74.500 9.777 21.059 o
1 -11 9 221.169 192.842 9.217 10.021 o
1 -11 10 31.828 39.060 8.814 37.723 o
1 -11 11 145.040 168.273 12.592 11.357 o
1 -11 12 5.010 12.592 5.777 99.836 o
1 -10 0 111.411 104.128 11.407 16.141 o
1 -10 1 89.012 104.572 11.851 16.796 o
1 -10 2 7.846 5.777 5.037 128.316 o
1 -10 3 94.562 104.572 10.962 18.083 o
1 -10 4 1.182 0.000 4.000 225.671 o
1 -10 5 219.604 201.160 13.184 8.004 o
1 -10 6 7.145 11.011 4.592 146.852 o
1 -10 7 22.383 20.331 3.381 160.193 o
1 -10 8 163.690 171.704 7.952 14.533 o
1 -10 9 37.666 38.072 4.745 81.463 o
1 -10 10 240.487 231.777 18.436 5.397 o
1 -10 11 157.070 144.285 14.222 10.009 o
1 -10 12 1.591 4.148 4.889 147.553 o
1 -10 13 28.636 39.109 9.925 31.508 o
1 -9 0 17.421 15.258 5.629 91.636 o
1 -9 1 395.685 383.639 18.962 3.123 o
1 -9 3 1156.260 1163.500 26.363 0.536 o
1 -9 4 606.943 602.634 17.999 1.723 o
1 -9 5 169.966 175.491 13.777 9.445 o
1 -9 6 30.759 31.262 3.648 118.830 o
1 -9 7 231.441 189.358 7.952 10.269 o
1 -9 8 0.091 1.254 2.250 699.232 o
1 -9 9 26.740 34.172 4.552 98.998 o
1 -9 10 120.331 126.843 7.686 20.874 o
1 -9 11 3.387 1.718 2.879 385.245 o
1 -9 12 0.438 -2.866 3.259 343.186 o
1 -9 13 0.466 4.740 5.333 125.954 o
1 -8 0 72.245 64.580 4.418 52.029 o
1 -8 1 192.836 218.026 7.755 11.515 o
1 -8 2 424.435 418.460 11.604 3.429 o
1 -8 3 407.340 384.721 10.782 3.808 o
1 -8 4 220.493 201.858 7.083 10.879 o
1 -8 5 41.544 33.058 4.370 86.653 o
1 -8 6 151.845 145.291 6.496 18.162 o
1 -8 7 0.902 -1.124 1.699 1169.660 o
1 -8 8 5.889 15.291 3.089 265.807 o
1 -8 9 59.135 38.532 4.490 67.265 o
1 -8 10 154.744 177.635 9.851 13.158 o
1 -8 11 27.760 29.171 9.333 35.832 o
1 -8 12 20.467 19.415 4.291 127.090 o
1 -8 13 3.859 6.442 3.648 238.120 o
1 -7 0 69.412 71.401 6.289 40.396 o
1 -7 1 380.383 415.754 11.138 3.893 o
1 -7 2 265.770 303.825 8.792 6.983 o
1 -7 3 42.299 38.832 4.518 80.576 o
1 -7 4 360.763 363.497 10.082 4.529 o
1 -7 5 52.852 78.042 5.029 54.040 o
1 -7 6 9.748 12.182 3.259 233.978 o
1 -7 7 1.650 4.433 2.087 667.681 o
1 -7 8 10.116 9.965 2.724 299.883 o
1 -7 9 2.529 0.518 2.409 555.466 o
1 -7 10 364.455 360.448 15.399 3.862 o
1 -7 11 165.500 149.550 8.362 14.799 o
1 -7 12 8.049 4.772 3.183 274.957 o
1 -7 13 38.594 28.485 5.060 79.433 o
1 -7 14 0.686 -1.333 4.444 184.905 o
1 -6 0 360.941 400.729 10.713 4.229 o
1 -6 1 439.715 495.732 12.148 2.979 o
1 -6 2 156.916 132.181 8.740 15.657 o
1 -6 3 546.402 506.095 12.190 2.327 o
1 -6 4 3.919 9.875 1.831 603.422 o
1 -6 5 0.173 2.992 1.561 1257.420 o
1 -6 6 22.301 29.285 3.089 160.335 o
1 -6 7 77.341 87.179 5.407 39.925 o
1 -6 8 0.025 -1.442 3.037 399.757 o
1 -6 9 397.972 405.506 12.969 3.605 o
1 -6 10 208.214 219.381 13.036 8.133 o
1 -6 11 42.422 39.257 7.259 47.156 o
1 -6 12 24.628 10.814 5.333 94.597 o
1 -6 13 86.366 79.092 10.962 19.717 o
1 -5 0 1573.160 1661.990 33.786 0.290 o
1 -5 1 126.567 127.085 6.370 22.416 o
1 -5 2 385.645 497.855 11.558 3.424 o
1 -5 3 4524.120 4833.780 92.581 0.036 o
1 -5 4 182.346 191.011 6.138 13.937 o
1 -5 5 63.117 59.922 3.586 65.174 o
1 -5 6 60.596 76.849 4.385 55.168 o
1 -5 7 47.154 34.220 4.740 74.986 o
1 -5 8 207.465 195.234 10.962 9.581 o
1 -5 9 897.448 923.122 31.998 0.754 o
1 -5 10 20.641 21.777 5.481 89.512 o
1 -5 11 247.126 266.030 15.258 5.985 o
1 -5 12 69.772 69.181 9.777 25.122 o
1 -5 13 42.649 38.072 8.148 40.216 o
1 -4 0 69.529 83.060 3.179 55.848 o
1 -4 1 229.911 274.297 6.867 9.029 o
1 -4 2 2798.870 2904.590 55.967 0.096 o
1 -4 3 1727.010 1818.200 36.233 0.244 o
1 -4 4 1.422 2.128 1.852 883.825 o
1 -4 5 1051.250 1127.300 24.439 0.618 o
1 -4 6 268.223 314.620 12.888 5.839 o
1 -4 7 190.962 173.013 9.481 11.660 o
1 -4 8 299.453 306.473 14.222 5.118 o
1 -4 9 0.020 -0.593 2.815 465.382 o
1 -4 10 6.634 10.370 4.296 166.141 o
1 -4 11 298.530 326.768 17.332 4.405 o
1 -4 12 314.011 325.583 18.221 4.100 o
1 -4 13 19.098 13.629 5.926 83.809 o
1 -3 0 117.940 165.055 4.448 23.886 o
1 -3 1 575.707 556.071 11.637 2.100 o
1 -3 2 6382.500 6536.470 123.173 0.019 o
1 -3 3 256.547 271.953 8.444 7.741 o
1 -3 4 304.464 283.807 10.666 5.952 o
1 -3 5 35.422 42.813 4.296 89.335 o
1 -3 6 5.559 11.703 2.963 297.755 o
1 -3 7 197.556 167.236 9.185 11.680 o
1 -3 8 69.473 76.426 7.851 32.022 o
1 -3 9 450.332 475.634 20.147 2.462 o
1 -3 10 2.789 3.852 3.407 282.887 o
1 -3 11 644.503 653.091 26.813 1.329 o
1 -3 12 139.083 139.682 11.999 12.826 o
1 -3 13 28.633 26.517 8.000 46.319 o
1 -2 0 1032.150 1061.430 20.664 0.674 o
1 -2 1 1519.250 1547.900 29.845 0.322 o
1 -2 2 3665.810 3697.160 70.275 0.058 o
1 -2 3 853.309 891.271 26.073 0.872 o
1 -2 4 243.798 260.253 10.073 7.775 o
1 -2 5 309.068 359.062 13.629 4.740 o
1 -2 6 9.372 11.111 3.111 254.391 o
1 -2 7 179.152 177.457 9.777 11.922 o
1 -2 8 290.991 291.659 14.222 5.350 o
1 -2 9 1636.570 1677.380 52.738 0.246 o
1 -2 10 4.052 6.074 3.407 267.436 o
1 -2 11 12.220 15.851 5.481 100.389 o
1 -2 12 98.704 91.832 10.962 18.251 o
1 -1 1 1200.500 1136.410 30.961 0.501 o
1 -1 2 2772.120 2641.820 71.404 0.098 o
1 -1 3 281.483 245.439 9.185 7.226 o
1 -1 4 11.239 15.555 2.667 275.260 o
1 -1 5 193.594 221.603 9.925 10.180 o
1 -1 6 246.238 198.789 9.925 8.682 o
1 -1 7 80.890 97.610 7.407 29.575 o
1 -1 8 399.726 390.157 17.332 3.235 o
1 -1 9 87.948 91.388 9.481 22.650 o
1 -1 10 0.028 -0.296 3.555 291.700 o
1 -1 11 105.365 110.202 11.703 15.855 o
1 -1 12 3.944 -1.037 4.000 214.617 o
1 0 1 112.293 99.832 4.148 32.216 o
1 0 2 4596.720 4994.340 133.756 0.032 o
1 0 3 205.656 181.013 7.851 11.756 o
1 0 4 345.677 391.046 14.222 4.044 o
1 0 5 204.225 246.180 10.962 8.825 o
1 0 6 187.322 189.160 9.925 11.146 o
1 0 7 12.999 10.370 3.407 209.650 o
1 0 8 1296.110 1300.390 42.516 0.388 o
1 0 9 4.244 13.777 4.592 149.930 o
1 0 10 47.819 55.108 7.703 39.989 o
1 0 11 3.512 -1.333 4.444 177.294 o
1 0 12 3.399 10.370 5.037 131.577 o
1 1 0 341.436 358.174 10.962 4.713 o
1 1 1 1069.890 1018.410 20.583 0.662 o
1 1 2 4314.680 4139.000 79.232 0.044 o
1 1 3 59.172 54.332 3.137 74.783 o
1 1 4 188.466 220.468 7.312 11.930 o
1 1 5 20.726 22.045 2.868 189.292 o
1 1 6 16.979 11.999 3.407 190.332 o
1 1 7 664.088 588.798 22.517 1.467 o
1 1 8 107.784 102.350 9.777 19.420 o
1 1 9 34.017 25.036 5.481 77.108 o
1 1 10 2.371 -4.444 2.963 388.848 o
1 1 11 49.991 47.257 8.296 36.626 o
1 2 0 8847.600 9281.620 174.904 0.010 o
1 2 1 9787.540 10487.300 279.067 0.007 o
1 2 2 84.822 96.174 4.069 41.464 o
1 2 3 1509.350 1667.020 34.614 0.302 o
1 2 4 755.529 784.995 18.729 1.166 o
1 2 5 0.248 0.554 1.831 1051.820 o
1 2 6 0.541 0.986 1.957 891.497 o
1 2 7 198.559 175.383 10.814 10.382 o
1 2 8 76.929 79.537 8.888 26.536 o
1 2 9 116.441 122.794 10.370 16.813 o
1 2 10 70.811 59.256 8.888 28.914 o
1 2 11 74.766 63.849 9.185 26.884 o
1 3 0 73.978 88.685 3.586 49.799 o
1 3 1 1975.240 2100.630 41.843 0.186 o
1 3 2 389.684 387.856 10.592 3.992 o
1 3 3 512.251 520.264 16.140 2.293 o
1 3 4 208.232 206.710 7.740 11.037 o
1 3 5 621.604 599.120 16.456 1.727 o
1 3 6 281.789 247.545 9.912 7.002 o
1 3 7 206.299 206.635 9.237 10.340 o
1 3 8 12.573 10.814 4.000 168.369 o
1 3 9 55.056 50.220 7.851 37.887 o
1 3 10 42.071 54.516 8.592 35.710 o
1 4 0 657.880 733.756 16.486 1.449 o
1 4 1 2058.050 2286.680 46.081 0.165 o
1 4 2 81.686 112.556 5.227 35.541 o
1 4 3 248.098 251.843 8.732 8.209 o
1 4 4 327.634 365.215 11.620 4.762 o
1 4 5 0.750 3.259 2.314 608.288 o
1 4 6 59.891 56.252 7.185 40.035 o
1 4 7 28.578 28.936 4.414 103.437 o
1 4 8 2.621 4.456 3.069 338.735 o
1 4 9 0.000 -0.148 3.407 317.825 o
1 4 10 35.780 32.739 7.407 48.954 o
1 5 0 708.907 786.978 18.156 1.256 o
1 5 1 72.521 69.869 4.266 51.517 o
1 5 2 97.886 81.522 5.018 36.091 o
1 5 3 32.214 24.520 4.740 93.839 o
1 5 4 27.467 27.218 3.844 122.687 o
1 5 5 6.738 11.921 4.666 142.858 o
1 5 6 37.910 49.513 8.666 36.538 o
1 5 7 249.536 228.560 13.844 6.736 o
1 5 8 67.358 59.803 6.727 40.218 o
1 5 9 62.420 44.294 7.555 38.642 o
1 6 0 105.773 119.190 5.516 28.246 o
1 6 1 0.439 1.401 1.772 1061.040 o
1 6 2 184.113 177.273 7.648 13.235 o
1 6 3 98.064 92.893 6.012 31.258 o
1 6 4 6.923 10.476 2.844 308.544 o
1 6 5 651.959 649.091 24.658 1.373 o
1 6 6 103.236 122.836 8.191 22.141 o
1 6 7 58.717 57.359 12.444 18.921 o
1 6 8 29.302 37.015 5.622 73.765 o
1 7 0 162.936 155.248 6.834 16.294 o
1 7 1 97.677 75.441 14.733 12.659 o
1 7 2 108.937 96.699 11.851 15.811 o
1 7 3 11.387 8.868 2.822 281.527 o
1 7 4 161.598 162.823 8.602 14.374 o
1 7 5 1.668 6.814 3.060 338.261 o
1 7 6 25.249 28.520 4.822 97.487 o
1 7 7 199.445 231.069 18.369 5.982 o
1 7 8 18.039 9.333 6.666 70.803 o
1 8 0 527.391 523.544 14.975 2.267 o
1 8 1 150.710 159.005 7.688 16.280 o
1 8 2 61.141 65.069 5.642 48.563 o
1 8 3 238.504 254.533 15.999 5.997 o
1 8 4 67.647 62.041 6.471 41.319 o
1 8 5 120.388 126.201 14.518 11.243 o
1 8 6 531.738 537.838 28.443 1.640 o
1 8 7 114.013 108.128 14.814 11.453 o
1 9 0 22.198 25.223 5.926 77.406 o
1 9 1 12.737 7.334 2.815 278.023 o
1 9 2 9.201 16.147 6.370 79.797 o
1 9 3 458.081 403.934 22.666 2.416 o
1 9 4 11.567 18.814 7.111 64.078 o
1 9 5 48.423 53.331 10.518 25.732 o
1 10 0 175.999 155.829 13.481 9.766 o
1 10 1 803.672 779.885 32.443 0.904 o
1 10 2 6.896 11.407 6.370 82.737 o
1 10 3 2.783 -0.593 4.889 149.170 o
1 10 4 132.115 171.828 16.147 8.903 o
1 11 0 244.751 234.032 16.888 5.784 o
1 11 1 117.034 111.683 13.481 12.771 o
1 11 2 295.018 313.139 20.295 3.975 o
1 11 3 14.561 23.999 7.703 53.858 o
1 12 0 88.105 92.721 12.296 16.409 o
1 12 1 1.646 4.148 5.926 101.821 o
2 -14 3 34.491 18.962 8.296 43.186 o
2 -14 4 22.676 2.518 7.407 58.560 o
2 -14 5 1.514 -5.333 6.518 85.931 o
2 -14 6 10.804 -5.185 5.777 100.295 o
2 -14 7 0.790 -13.481 5.037 144.109 o
2 -14 8 62.565 71.107 11.999 19.314 o
2 -13 0 4.149 3.555 6.666 79.768 o
2 -13 1 160.757 171.976 17.777 7.332 o
2 -13 2 3.791 -4.148 6.370 88.432 o
2 -13 3 9.867 2.667 6.518 80.160 o
2 -13 4 0.261 1.185 5.777 109.706 o
2 -13 5 9.932 13.481 7.259 63.467 o
2 -13 6 225.289 238.032 17.481 5.857 o
2 -13 7 154.732 162.051 14.666 9.482 o
2 -13 8 152.007 153.755 14.518 9.793 o
2 -13 9 1.483 4.889 6.074 96.896 o
2 -13 10 13.678 9.777 6.370 78.997 o
2 -12 0 199.889 217.011 17.332 6.472 o
2 -12 1 117.250 115.386 13.777 12.342 o
2 -12 2 18.461 16.147 7.703 53.866 o
2 -12 3 1.164 6.814 5.777 106.124 o
2 -12 4 37.858 34.369 7.851 44.142 o
2 -12 5 116.329 145.163 13.481 12.115 o
2 -12 6 69.962 74.500 10.073 23.847 o
2 -12 7 18.514 12.592 5.777 88.142 o
2 -12 8 124.373 126.941 13.629 11.999 o
2 -12 9 1.593 -0.741 4.296 194.899 o
2 -12 10 3.638 7.703 5.333 119.958 o
2 -12 11 0.010 1.333 5.037 144.299 o
2 -11 0 13.388 14.222 6.222 80.997 o
2 -11 1 94.708 96.424 11.851 16.694 o
2 -11 2 597.759 589.243 26.962 1.484 o
2 -11 3 62.578 65.182 9.629 26.769 o
2 -11 4 44.501 36.146 6.963 49.654 o
2 -11 5 303.403 299.214 17.332 4.501 o
2 -11 6 20.770 11.111 5.037 107.122 o
2 -11 7 30.871 33.035 7.407 50.492 o
2 -11 8 3.236 2.222 4.148 199.181 o
2 -11 9 0.645 2.370 4.000 223.010 o
2 -11 10 13.195 28.295 7.555 55.436 o
2 -11 11 8.173 18.073 6.666 73.680 o
2 -11 12 165.026 153.162 14.222 9.627 o
2 -10 0 380.500 364.840 19.703 3.209 o
2 -10 1 258.433 237.291 15.703 5.903 o
2 -10 2 5.112 4.296 4.592 158.138 o
2 -10 3 1.200 2.518 4.000 220.467 o
2 -10 4 2.830 5.333 4.296 183.242 o
2 -10 5 163.670 172.717 12.444 10.660 o
2 -10 6 63.860 64.293 8.296 32.229 o
2 -10 7 0.348 -1.630 2.963 415.450 o
2 -10 8 29.636 25.589 4.049 114.212 o
2 -10 9 20.819 17.223 3.872 145.806 o
2 -10 10 11.167 7.795 4.296 158.149 o
2 -10 11 23.803 22.914 4.595 108.974 o
2 -10 12 166.968 162.308 9.550 13.172 o
2 -9 0 0.043 -2.370 3.704 268.757 o
2 -9 1 251.944 240.402 14.962 6.212 o
2 -9 2 339.786 335.064 17.332 3.952 o
2 -9 3 1137.870 1088.580 37.628 0.510 o
2 -9 4 20.987 26.962 6.074 74.843 o
2 -9 5 194.233 188.209 11.185 10.070 o
2 -9 6 98.863 101.519 5.588 31.412 o
2 -9 7 337.403 334.826 12.592 4.692 o
2 -9 8 0.011 0.296 2.200 755.165 o
2 -9 9 131.964 125.649 7.481 19.970 o
2 -9 10 50.749 45.831 5.540 58.908 o
2 -9 11 185.624 191.544 9.970 11.139 o
2 -9 12 58.130 74.422 16.214 11.975 o
2 -9 13 64.015 63.519 7.382 36.895 o
2 -8 0 118.737 117.460 10.666 16.375 o
2 -8 1 884.026 901.937 32.146 0.773 o
2 -8 2 285.495 259.913 13.629 5.832 o
2 -8 3 56.888 58.552 3.656 69.940 o
2 -8 4 9.775 6.461 2.074 436.190 o
2 -8 5 425.670 448.830 29.776 1.970 o
2 -8 6 0.244 -0.593 1.781 1137.650 o
2 -8 7 249.068 262.869 9.594 7.745 o
2 -8 8 187.971 187.202 8.310 12.253 o
2 -8 9 395.313 389.521 13.076 3.692 o
2 -8 10 259.733 272.251 16.295 5.452 o
2 -8 11 216.528 221.356 10.391 9.094 o
2 -8 12 253.907 265.487 11.953 6.860 o
2 -8 13 1.185 5.019 3.543 269.913 o
2 -7 0 164.325 163.669 7.481 15.216 o
2 -7 1 16.965 17.598 2.370 254.951 o
2 -7 2 0.214 -1.662 2.000 908.169 o
2 -7 3 39.139 44.761 3.006 107.540 o
2 -7 4 136.431 121.353 5.085 23.495 o
2 -7 5 151.832 168.014 7.851 15.650 o
2 -7 6 24.509 26.264 4.815 99.842 o
2 -7 7 110.239 96.115 5.630 29.397 o
2 -7 8 152.762 135.978 6.895 18.063 o
2 -7 9 0.383 0.889 3.407 311.239 o
2 -7 10 455.739 464.927 15.045 2.797 o
2 -7 11 21.834 26.021 5.481 86.587 o
2 -7 12 161.906 175.493 9.669 12.979 o
2 -7 13 9.325 3.615 6.222 87.368 o
2 -6 0 372.467 363.729 9.460 4.443 o
2 -6 1 8.185 2.035 0.950 976.391 o
2 -6 2 232.798 254.532 7.045 9.236 o
2 -6 3 269.121 310.048 8.429 6.906 o
2 -6 4 1163.340 1194.280 25.705 0.527 o
2 -6 5 3.977 10.205 2.087 513.025 o
2 -6 6 297.084 284.732 9.235 6.386 o
2 -6 7 454.471 481.322 20.814 2.386 o
2 -6 8 46.452 52.607 5.259 62.450 o
2 -6 9 970.739 1034.000 25.728 0.702 o
2 -6 10 18.391 21.628 5.629 88.028 o
2 -6 11 493.128 499.781 22.369 2.100 o
2 -6 12 11.130 9.185 5.185 115.340 o
2 -6 13 1.770 1.037 4.740 159.329 o
2 -5 0 9.341 19.473 1.709 399.497 o
2 -5 1 116.752 131.318 4.191 27.549 o
2 -5 2 208.448 207.241 5.796 11.953 o
2 -5 3 1385.290 1532.540 31.335 0.358 o
2 -5 4 3231.420 3652.350 71.256 0.068 o
2 -5 5 164.980 198.047 6.895 14.389 o
2 -5 6 97.154 128.211 5.757 28.469 o
2 -5 7 22.384 26.073 4.740 104.562 o
2 -5 8 215.179 237.439 12.444 7.971 o
2 -5 9 2.776 6.074 3.555 255.868 o
2 -5 10 28.567 31.850 6.370 64.244 o
2 -5 11 776.058 808.476 31.258 0.936 o
2 -5 12 4.241 4.444 4.740 150.853 o
2 -5 13 4.743 1.481 5.481 116.325 o
2 -4 0 19.231 17.688 1.337 319.203 o
2 -4 1 19.823 20.276 2.296 233.452 o
2 -4 2 67.206 76.573 3.014 60.352 o
2 -4 3 2733.290 2939.470 94.876 0.085 o
2 -4 4 163.481 168.071 5.796 16.637 o
2 -4 5 319.244 305.139 12.148 5.233 o
2 -4 6 685.309 713.518 23.999 1.262 o
2 -4 7 303.930 297.732 13.481 5.267 o
2 -4 8 0.935 3.259 3.111 353.162 o
2 -4 9 294.458 317.583 15.407 4.873 o
2 -4 10 407.744 406.897 19.110 2.958 o
2 -4 11 152.980 138.793 11.111 13.084 o
2 -4 12 177.459 154.940 12.740 10.259 o
2 -3 0 234.918 249.142 9.629 8.355 o
2 -3 1 2721.580 2728.840 52.246 0.105 o
2 -3 2 294.455 288.080 7.171 6.806 o
2 -3 3 1710.560 1831.850 40.583 0.240 o
2 -3 4 1192.030 1199.820 35.257 0.473 o
2 -3 5 861.189 866.680 27.406 0.862 o
2 -3 6 3.987 4.592 2.370 488.866 o
2 -3 7 8.840 4.592 2.815 322.432 o
2 -3 8 19.614 13.481 3.852 154.244 o
2 -3 9 13.291 10.814 4.148 157.796 o
2 -3 10 79.493 61.626 7.851 31.517 o
2 -3 11 166.051 148.274 11.999 11.413 o
2 -3 12 20.290 19.703 6.074 77.683 o
2 -2 0 2086.640 2047.830 56.293 0.166 o
2 -2 1 1741.000 1744.490 33.822 0.250 o
2 -2 2 390.245 382.306 12.148 3.867 o
2 -2 3 737.210 711.296 21.777 1.213 o
2 -2 4 233.917 214.196 9.185 9.144 o
2 -2 5 1209.750 1270.170 38.517 0.438 o
2 -2 6 134.280 128.275 7.851 19.000 o
2 -2 7 101.606 110.498 8.000 23.572 o
2 -2 8 224.157 244.846 13.184 7.353 o
2 -2 9 195.631 177.161 11.703 9.902 o
2 -2 10 176.873 172.124 12.148 10.391 o
2 -2 11 21.874 20.591 6.074 76.340 o
2 -2 12 18.972 9.185 5.481 96.985 o
2 -1 0 9241.900 8607.460 195.160 0.010 o
2 -1 1 826.719 867.717 24.591 0.931 o
2 -1 2 2843.740 2759.870 75.240 0.091 o
2 -1 3 1653.260 1707.440 48.590 0.247 o
2 -1 4 186.500 164.569 8.000 13.221 o
2 -1 5 2.056 1.630 1.926 807.024 o
2 -1 6 46.294 54.516 6.222 52.268 o
2 -1 7 3.404 4.444 2.815 382.630 o
2 -1 8 345.635 296.992 14.814 4.478 o
2 -1 9 744.238 686.408 26.962 1.129 o
2 -1 10 525.413 508.077 22.814 1.950 o
2 -1 11 7.160 5.629 4.889 136.500 o
2 -1 12 0.007 -1.630 3.407 317.773 o
2 0 0 3584.650 3182.910 85.314 0.062 o
2 0 1 19.111 20.443 2.370 232.129 o
2 0 2 1523.080 1527.770 43.257 0.298 o
2 0 3 15.969 6.666 2.222 325.465 o
2 0 4 60.602 54.219 5.481 52.415 o
2 0 5 239.328 284.844 12.592 6.769 o
2 0 6 55.738 62.367 6.814 42.757 o
2 0 7 54.987 50.960 6.370 48.232 o
2 0 8 137.314 123.386 9.481 16.542 o
2 0 9 480.084 438.451 20.295 2.400 o
2 0 10 149.235 147.385 11.851 12.314 o
2 0 11 68.190 79.537 10.814 21.613 o
2 1 0 4239.600 4246.460 113.609 0.041 o
2 1 1 8743.580 9056.280 170.357 0.010 o
2 1 2 720.386 684.728 15.499 1.379 o
2 1 3 1667.240 1747.530 36.084 0.260 o
2 1 4 140.672 184.864 9.333 14.301 o
2 1 5 5.942 10.073 3.259 261.876 o
2 1 6 0.265 -0.296 2.370 647.715 o
2 1 7 137.166 122.645 8.888 17.435 o
2 1 8 10.558 2.667 2.815 315.385 o
2 1 9 1.096 -2.518 3.111 368.826 o
2 1 10 181.252 188.272 13.481 9.099 o
2 1 11 11.544 6.074 4.740 135.766 o
2 2 0 901.840 910.637 53.405 0.550 o
2 2 1 1583.280 1611.690 32.734 0.295 o
2 2 2 123.946 133.654 5.178 24.353 o
2 2 3 422.121 465.651 12.397 3.200 o
2 2 4 161.482 151.952 7.333 16.055 o
2 2 5 533.064 569.109 15.791 2.112 o
2 2 6 64.426 53.627 6.518 43.375 o
2 2 7 56.729 39.998 6.370 49.665 o
2 2 8 80.873 70.367 8.592 27.660 o
2 2 9 404.350 417.415 20.443 2.827 o
2 2 10 81.064 79.092 10.073 22.441 o
2 3 0 925.932 1006.040 21.628 0.781 o
2 3 1 1666.830 1815.120 37.080 0.253 o
2 3 2 732.376 814.120 19.002 1.176 o
2 3 3 1556.310 1555.050 33.668 0.306 o
2 3 4 122.627 107.252 6.032 25.136 o
2 3 5 380.015 378.418 12.386 3.967 o
2 3 6 328.421 339.866 12.296 4.824 o
2 3 7 11.540 8.592 4.148 165.072 o
2 3 8 17.488 25.184 5.926 80.748 o
2 3 9 228.473 251.957 15.555 6.333 o
2 3 10 25.394 26.517 7.259 55.144 o
2 4 0 10.426 8.433 1.726 478.848 o
2 4 1 296.695 313.993 13.333 5.283 o
2 4 2 982.822 1024.280 23.607 0.710 o
2 4 3 71.856 46.015 4.346 57.828 o
2 4 4 502.614 492.713 14.730 2.473 o
2 4 5 337.794 348.860 12.296 4.639 o
2 4 6 1.618 0.107 2.207 687.245 o
2 4 7 0.711 1.689 2.465 564.100 o
2 4 8 9.911 6.963 3.852 192.914 o
2 4 9 36.033 42.368 8.296 40.164 o
2 5 0 72.406 71.379 4.195 51.629 o
2 5 1 70.859 89.228 6.740 35.282 o
2 5 2 568.623 558.870 15.360 2.008 o
2 5 3 24.622 28.619 3.797 128.310 o
2 5 4 17.091 16.992 3.415 180.441 o
2 5 5 453.731 442.890 14.680 2.902 o
2 5 6 145.480 157.550 8.853 15.434 o
2 5 7 26.777 29.206 4.870 94.241 o
2 5 8 74.900 66.663 9.333 26.156 o
2 5 9 7.880 0.889 4.148 186.411 o
2 6 0 132.752 158.138 6.727 19.209 o
2 6 1 213.938 196.290 7.867 10.949 o
2 6 2 49.625 34.975 4.296 78.953 o
2 6 3 103.870 96.062 6.441 28.450 o
2 6 4 66.006 53.122 5.376 51.015 o
2 6 5 191.759 179.644 9.090 11.724 o
2 6 6 55.197 63.499 13.621 16.368 o
2 6 7 41.614 49.833 6.158 56.009 o
2 6 8 56.454 55.844 6.682 44.488 o
2 7 0 186.995 192.211 8.015 12.365 o
2 7 1 211.922 215.411 8.919 10.085 o
2 7 2 230.806 252.691 10.123 8.244 o
2 7 3 242.081 231.143 10.040 8.260 o
2 7 4 10.633 13.189 3.558 201.549 o
2 7 5 5.922 13.479 3.630 214.328 o
2 7 6 11.338 17.014 4.195 152.481 o
2 7 7 41.734 48.452 6.496 52.824 o
2 8 0 6.237 7.335 4.296 171.098 o
2 8 1 66.628 48.985 5.125 53.651 o
2 8 2 80.004 92.391 11.111 19.356 o
2 8 3 230.987 216.316 10.309 8.733 o
2 8 4 13.670 15.902 3.983 159.538 o
2 8 5 0.982 3.425 3.137 346.399 o
2 8 6 72.529 82.647 12.740 16.750 o
2 9 0 165.622 159.001 7.902 14.896 o
2 9 1 172.811 180.955 9.104 12.686 o
2 9 2 51.199 45.078 5.441 59.909 o
2 9 3 76.499 74.171 6.846 35.260 o
2 9 4 4.555 5.185 5.629 108.855 o
2 9 5 15.434 21.628 7.407 57.734 o
2 10 0 7.426 9.447 3.132 269.801 o
2 10 1 162.533 166.939 13.925 9.704 o
2 10 2 18.019 18.814 6.814 65.949 o
2 10 3 0.042 6.074 5.037 140.314 o
2 11 0 146.266 156.718 14.370 10.037 o
2 11 1 67.132 64.589 10.370 23.734 o
2 11 2 15.077 23.110 7.259 59.620 o
2 12 0 2.541 7.555 6.222 90.762 o
3 -14 3 56.980 61.923 12.148 19.620 o
3 -14 4 17.463 11.259 8.148 49.723 o
3 -14 5 1.093 -10.073 4.889 152.319 o
3 -14 6 2.267 1.481 6.666 81.370 o
3 -14 7 0.055 -5.037 5.333 129.656 o
3 -13 0 0.180 0.148 5.481 122.506 o
3 -13 1 0.057 -6.963 5.481 122.744 o
3 -13 2 25.996 25.332 9.037 38.481 o
3 -13 3 35.213 22.221 8.444 41.453 o
3 -13 4 26.688 15.258 6.666 64.977 o
3 -13 5 87.704 82.944 11.407 18.485 o
3 -13 6 54.819 59.849 10.370 25.264 o
3 -13 7 44.785 35.998 9.037 34.290 o
3 -13 8 42.106 50.516 10.073 28.406 o
3 -12 0 58.723 44.294 9.185 30.614 o
3 -12 1 0.429 -1.778 5.629 115.969 o
3 -12 2 46.889 38.813 9.185 32.888 o
3 -12 3 63.718 38.961 8.740 32.377 o
3 -12 4 188.263 194.790 15.407 7.768 o
3 -12 5 24.257 15.703 6.370 70.963 o
3 -12 6 18.526 9.185 5.777 89.537 o
3 -12 7 60.724 66.071 10.073 25.328 o
3 -12 8 17.622 28.295 7.555 53.977 o
3 -12 9 122.972 151.829 13.629 11.574 o
3 -12 10 7.462 9.925 5.481 108.515 o
3 -12 11 102.631 153.014 16.888 9.262 o
3 -11 0 64.396 63.700 10.370 24.060 o
3 -11 1 141.468 151.088 15.110 9.688 o
3 -11 2 29.573 33.628 8.148 43.861 o
3 -11 3 101.118 100.869 11.111 17.459 o
3 -11 4 8.271 0.148 4.444 165.120 o
3 -11 5 3.676 1.481 4.000 212.799 o
3 -11 6 18.753 12.592 5.481 95.543 o
3 -11 7 493.588 507.632 23.999 1.999 o
3 -11 8 81.517 68.144 9.777 23.832 o
3 -11 9 171.114 175.680 14.370 9.023 o
3 -11 10 13.621 21.480 6.963 64.976 o
3 -11 11 122.550 121.312 13.629 12.181 o
3 -11 12 18.884 9.333 6.222 78.996 o
3 -10 0 16.703 3.407 5.777 93.528 o
3 -10 1 1034.170 1060.280 39.257 0.559 o
3 -10 2 4.547 1.037 4.592 163.020 o
3 -10 3 0.499 7.111 4.296 187.447 o
3 -10 4 15.074 11.703 4.740 125.188 o
3 -10 5 4.347 -1.185 3.407 285.398 o
3 -10 6 141.394 134.497 10.962 14.000 o
3 -10 7 145.922 136.719 11.407 13.194 o
3 -10 8 56.886 67.404 9.481 27.941 o
3 -10 9 119.042 110.498 12.296 14.207 o
3 -10 10 9.230 1.630 4.148 181.217 o
3 -10 11 2.497 2.576 3.704 248.292 o
3 -10 12 178.930 186.390 10.436 11.236 o
3 -9 0 307.656 318.472 17.481 4.326 o
3 -9 1 252.756 241.143 14.814 6.238 o
3 -9 2 1014.580 1014.210 36.146 0.604 o
3 -9 3 1575.260 1456.070 47.701 0.286 o
3 -9 4 122.935 125.608 10.222 16.462 o
3 -9 5 57.448 57.182 7.703 37.401 o
3 -9 6 38.093 45.331 7.111 48.911 o
3 -9 7 101.318 117.624 6.510 26.770 o
3 -9 8 41.661 30.445 8.148 41.337 o
3 -9 9 1.575 -2.683 2.314 633.736 o
3 -9 10 11.908 13.665 3.822 177.361 o
3 -9 11 1.277 -2.249 2.879 425.572 o
3 -9 12 2.534 -0.827 3.137 347.996 o
3 -8 0 155.120 155.829 11.259 12.399 o
3 -8 1 222.676 195.827 12.592 8.267 o
3 -8 2 561.201 536.801 22.073 1.822 o
3 -8 3 17.733 14.518 4.296 136.612 o
3 -8 4 619.689 637.685 24.295 1.463 o
3 -8 5 306.773 307.242 9.753 5.864 o
3 -8 6 451.374 490.202 13.790 2.823 o
3 -8 7 3.631 2.476 2.192 586.752 o
3 -8 8 10.992 6.567 2.717 307.923 o
3 -8 9 15.446 15.919 3.852 162.007 o
3 -8 10 16.080 19.049 4.081 144.989 o
3 -8 11 29.996 27.300 5.481 79.334 o
3 -8 12 2.525 6.410 3.298 292.068 o
3 -8 13 117.075 90.943 12.740 14.195 o
3 -7 0 260.542 314.472 15.258 5.394 o
3 -7 1 3.264 5.333 3.259 296.627 o
3 -7 2 6.630 7.180 1.630 628.671 o
3 -7 3 570.679 507.345 12.493 2.201 o
3 -7 4 665.347 692.866 16.595 1.477 o
3 -7 5 190.824 221.234 7.830 11.494 o
3 -7 6 806.411 860.310 20.811 1.005 o
3 -7 7 234.231 257.736 9.407 8.322 o
3 -7 8 284.845 292.850 10.672 6.247 o
3 -7 9 203.820 197.989 15.184 7.496 o
3 -7 10 23.965 22.210 4.279 119.103 o
3 -7 11 6.330 4.233 3.269 277.180 o
3 -7 12 97.877 95.913 8.362 24.125 o
3 -7 13 226.643 226.625 17.777 5.824 o
3 -6 0 123.162 110.019 3.769 29.180 o
3 -6 1 274.232 229.416 6.236 8.426 o
3 -6 2 309.034 330.902 8.393 5.824 o
3 -6 3 70.239 74.382 3.507 56.157 o
3 -6 4 2.223 3.111 1.495 1092.810 o
3 -6 5 716.088 814.927 19.205 1.201 o
3 -6 6 138.107 128.573 6.191 21.079 o
3 -6 7 317.331 288.333 11.629 5.494 o
3 -6 8 499.705 498.080 14.953 2.463 o
3 -6 9 150.664 145.574 7.952 16.546 o
3 -6 10 162.967 155.681 11.407 11.896 o
3 -6 11 11.652 16.888 5.333 105.019 o
3 -6 12 708.318 697.222 29.332 1.128 o
3 -5 0 160.104 223.662 10.666 11.081 o
3 -5 1 165.799 143.117 8.148 15.227 o
3 -5 2 1.147 1.910 1.778 973.737 o
3 -5 3 2202.790 2410.750 47.927 0.147 o
3 -5 4 67.106 83.794 4.164 51.355 o
3 -5 5 180.617 157.624 6.220 15.264 o
3 -5 6 141.131 120.763 5.902 21.625 o
3 -5 7 1326.360 1359.650 42.368 0.371 o
3 -5 8 213.132 207.085 11.703 8.809 o
3 -5 9 94.630 96.424 9.629 21.300 o
3 -5 10 0.732 -3.259 2.963 410.184 o
3 -5 11 46.376 35.554 7.111 47.772 o
3 -5 12 119.223 106.794 11.703 15.127 o
3 -4 0 303.023 269.882 11.259 5.986 o
3 -4 1 27.494 41.974 5.777 70.808 o
3 -4 2 920.184 913.115 19.310 0.850 o
3 -4 3 723.064 737.172 16.592 1.301 o
3 -4 4 7.345 8.562 1.885 509.558 o
3 -4 5 7.340 16.888 3.259 234.267 o
3 -4 6 361.609 362.173 14.814 3.955 o
3 -4 7 34.950 46.072 5.777 64.941 o
3 -4 8 93.236 109.461 8.592 23.258 o
3 -4 9 4.311 8.592 3.704 225.030 o
3 -4 10 0.269 -2.963 2.963 416.552 o
3 -4 11 314.337 274.030 16.147 4.750 o
3 -4 12 0.951 2.667 4.889 150.092 o
3 -3 0 14.226 21.628 2.815 223.704 o
3 -3 1 229.021 274.482 6.727 9.101 o
3 -3 2 1688.660 1697.960 33.965 0.264 o
3 -3 3 1119.990 1283.950 37.035 0.478 o
3 -3 4 25.309 24.147 3.555 140.274 o
3 -3 5 1048.300 1100.280 34.220 0.573 o
3 -3 6 284.196 337.434 14.370 5.085 o
3 -3 7 0.387 1.185 2.518 556.237 o
3 -3 8 290.537 264.253 13.777 5.675 o
3 -3 9 67.133 49.034 6.963 40.405 o
3 -3 10 142.562 139.385 11.111 13.628 o
3 -3 12 254.962 256.549 16.740 5.513 o
3 -2 0 3588.710 3516.650 66.758 0.062 o
3 -2 1 228.300 202.927 5.505 11.115 o
3 -2 2 5.023 1.926 1.333 1021.440 o
3 -2 3 312.254 321.435 11.851 5.268 o
3 -2 4 123.307 91.536 5.777 26.932 o
3 -2 5 1475.860 1507.770 45.183 0.306 o
3 -2 6 1.464 -1.185 2.074 778.792 o
3 -2 7 454.153 419.045 17.777 2.755 o
3 -2 8 14.568 15.851 4.592 128.644 o
3 -2 9 41.309 45.627 6.963 49.108 o
3 -2 10 3.617 -2.370 3.555 268.670 o
3 -2 11 8.766 0.741 4.148 183.937 o
3 -1 0 100.091 72.730 3.178 43.221 o
3 -1 1 279.301 245.439 8.740 7.398 o
3 -1 2 3.687 2.963 1.481 978.538 o
3 -1 3 1368.290 1587.750 46.072 0.320 o
3 -1 4 717.136 740.331 24.591 1.173 o
3 -1 5 36.739 29.924 4.592 89.174 o
3 -1 6 114.231 111.683 8.000 21.891 o
3 -1 7 50.572 41.924 6.074 54.562 o
3 -1 8 79.323 77.018 8.888 26.378 o
3 -1 9 117.071 107.979 10.962 16.351 o
3 -1 10 67.977 41.924 7.703 36.728 o
3 -1 11 0.254 -2.667 3.852 247.458 o
3 0 0 261.920 320.074 12.148 6.082 o
3 0 1 56.747 78.944 4.592 55.160 o
3 0 2 463.880 506.595 17.036 2.513 o
3 0 3 153.894 180.124 8.740 14.179 o
3 0 4 1593.570 1809.800 53.331 0.241 o
3 0 5 134.843 140.126 8.740 17.100 o
3 0 6 517.384 513.706 20.443 2.081 o
3 0 7 141.502 111.831 8.888 17.527 o
3 0 8 10.137 11.999 4.148 164.287 o
3 0 9 47.922 42.220 7.259 44.982 o
3 0 10 34.086 34.961 7.407 49.141 o
3 0 11 30.613 37.480 8.000 44.379 o
3 1 0 3819.300 3971.900 75.827 0.052 o
3 1 1 556.703 572.170 12.642 2.117 o
3 1 2 468.556 513.706 17.777 2.429 o
3 1 3 2447.080 2826.530 79.833 0.104 o
3 1 4 1.437 2.074 2.518 520.845 o
3 1 5 69.414 86.795 6.963 34.909 o
3 1 6 247.185 258.031 13.629 6.557 o
3 1 7 35.200 26.221 5.333 78.354 o
3 1 8 14.897 11.407 4.592 131.920 o
3 1 9 83.374 70.515 9.481 24.378 o
3 1 10 393.967 357.581 19.555 3.160 o
3 2 0 2244.690 2465.230 39.367 0.146 o
3 2 1 68.918 60.751 2.458 68.476 o
3 2 2 2004.330 2231.510 45.462 0.173 o
3 2 3 83.489 71.250 4.590 44.511 o
3 2 4 676.590 613.242 22.814 1.405 o
3 2 5 1047.700 1058.660 35.554 0.576 o
3 2 6 296.392 271.956 14.666 5.317 o
3 2 7 86.299 78.055 9.333 24.020 o
3 2 8 19.111 25.036 5.777 82.734 o
3 2 9 266.209 275.215 16.444 5.302 o
3 2 10 8.937 6.963 5.037 125.820 o
3 3 0 273.758 270.933 6.159 7.795 o
3 3 1 2850.800 3114.280 61.740 0.089 o
3 3 2 122.001 123.176 14.740 11.021 o
3 3 3 1161.440 1165.920 26.911 0.530 o
3 3 4 241.437 234.540 9.202 8.535 o
3 3 5 21.413 26.730 4.218 121.635 o
3 3 6 9.418 11.111 4.148 167.352 o
3 3 7 21.802 13.629 4.889 108.884 o
3 3 8 5.029 2.963 4.000 204.983 o
3 3 9 0.177 0.889 3.704 265.445 o
3 4 0 374.859 445.140 11.889 3.734 o
3 4 1 14.355 16.352 2.527 263.747 o
3 4 2 88.024 125.229 13.703 13.423 o
3 4 3 529.653 650.620 75.840 0.500 o
3 4 4 66.098 60.310 5.690 47.181 o
3 4 5 322.910 295.393 11.558 5.358 o
3 4 6 9.249 18.654 3.951 169.700 o
3 4 7 7.086 11.555 5.185 119.053 o
3 4 8 101.338 113.164 12.296 15.081 o
3 4 9 4.582 4.592 4.889 141.811 o
3 5 0 70.681 87.541 8.296 29.002 o
3 5 1 186.373 224.293 8.420 11.302 o
3 5 2 78.661 79.346 5.912 38.355 o
3 5 3 41.097 39.534 4.605 79.968 o
3 5 4 175.575 187.727 9.090 12.358 o
3 5 5 382.661 387.891 13.949 3.729 o
3 5 6 34.173 43.221 5.702 67.288 o
3 5 7 17.370 9.037 4.592 129.680 o
3 5 8 51.500 37.035 7.555 42.428 o
3 6 0 1.078 3.888 2.055 718.880 o
3 6 1 31.142 27.316 5.259 82.627 o
3 6 2 8.730 9.619 3.016 274.547 o
3 6 3 106.827 128.061 7.445 22.957 o
3 6 4 218.744 220.838 16.881 6.300 o
3 6 5 100.411 107.046 8.349 23.109 o
3 6 6 2.633 8.638 3.341 277.374 o
3 6 7 2.848 7.020 4.666 155.495 o
3 7 0 32.008 24.482 3.732 120.303 o
3 7 1 1.914 -0.434 3.407 302.902 o
3 7 2 34.711 40.646 4.840 81.330 o
3 7 3 6.630 16.317 4.444 150.427 o
3 7 4 65.984 54.244 6.326 44.036 o
3 7 5 33.070 44.583 5.796 66.246 o
3 7 6 60.894 71.152 12.066 19.262 o
3 8 0 6.010 3.540 4.889 140.243 o
3 8 1 103.566 100.082 7.358 25.656 o
3 8 2 33.362 32.685 4.653 90.055 o
3 8 3 353.930 355.081 13.844 4.197 o
3 8 4 252.591 250.660 11.664 7.151 o
3 8 5 20.384 37.218 5.584 80.999 o
3 9 0 121.092 134.616 7.804 20.139 o
3 9 1 95.000 105.720 7.883 25.122 o
3 9 2 121.074 128.538 9.237 18.036 o
3 9 3 154.527 139.195 12.814 11.362 o
3 9 4 39.907 35.369 5.630 67.163 o
3 10 0 0.228 5.512 2.984 376.419 o
3 10 1 4.597 2.429 4.518 166.246 o
3 10 2 37.433 41.474 5.901 63.229 o
3 10 3 69.375 49.479 9.925 25.813 o
3 11 0 19.134 23.999 7.111 59.921 o
3 11 1 1.376 2.815 5.037 140.800 o
4 -14 3 19.111 8.444 7.851 53.046 o
4 -14 4 0.392 2.370 7.111 72.301 o
4 -14 5 6.342 -9.925 5.926 99.558 o
4 -14 6 228.823 243.513 19.258 5.231 o
4 -13 0 24.603 27.702 9.037 38.518 o
4 -13 1 58.203 58.515 11.851 20.425 o
4 -13 2 0.005 -9.629 5.629 116.428 o
4 -13 3 12.239 10.814 6.814 70.641 o
4 -13 4 57.240 61.034 10.666 23.937 o
4 -13 5 156.329 186.494 15.407 8.619 o
4 -13 6 213.035 227.958 17.777 6.015 o
4 -13 7 8.037 8.148 6.370 83.048 o
4 -13 8 13.380 24.739 8.000 50.654 o
4 -13 9 14.088 17.184 7.555 56.990 o
4 -12 0 63.996 73.626 12.444 18.113 o
4 -12 1 62.256 64.441 10.666 23.289 o
4 -12 2 9.968 10.370 6.370 81.123 o
4 -12 3 13.983 9.777 6.666 72.803 o
4 -12 4 45.973 41.479 8.444 37.135 o
4 -12 5 37.298 23.110 7.407 50.015 o
4 -12 6 56.663 56.293 9.481 28.727 o
4 -12 7 37.855 55.997 9.777 29.953 o
4 -12 8 6.091 0.593 4.444 169.925 o
4 -12 9 96.579 103.535 13.036 14.464 o
4 -12 10 0.849 6.666 5.629 111.955 o
4 -11 0 73.972 75.240 11.259 20.151 o
4 -11 1 9.695 7.703 5.481 107.297 o
4 -11 2 222.783 230.773 16.295 6.359 o
4 -11 3 143.256 138.496 12.592 12.053 o
4 -11 4 250.263 274.771 17.332 5.292 o
4 -11 5 7.824 9.037 5.037 125.931 o
4 -11 6 98.366 85.166 10.666 19.147 o
4 -11 7 9.518 9.185 4.740 136.593 o
4 -11 8 102.558 86.203 10.814 18.466 o
4 -11 9 4.760 8.296 5.777 102.043 o
4 -11 10 7.262 5.481 5.926 96.452 o
4 -11 11 32.462 32.443 8.740 38.750 o
4 -10 0 70.769 70.663 10.518 22.622 o
4 -10 1 299.452 308.250 18.073 4.356 o
4 -10 2 2.315 3.704 3.852 229.201 o
4 -10 3 390.733 404.823 20.147 2.971 o
4 -10 4 140.353 118.646 10.962 14.525 o
4 -10 5 77.994 81.462 9.925 23.054 o
4 -10 6 1049.330 987.103 36.739 0.588 o
4 -10 7 94.206 103.683 11.555 17.026 o
4 -10 8 27.799 23.110 6.370 66.956 o
4 -10 9 47.117 37.924 8.296 38.222 o
4 -10 10 62.474 59.552 9.777 26.579 o
4 -10 11 29.624 38.220 8.740 38.740 o
4 -10 12 101.338 125.608 15.407 10.967 o
4 -9 0 86.964 87.536 10.073 21.429 o
4 -9 1 297.480 303.954 16.444 4.715 o
4 -9 2 262.847 263.512 15.258 5.749 o
4 -9 3 395.613 363.655 17.777 3.315 o
4 -9 4 282.683 281.585 15.258 5.311 o
4 -9 5 71.351 67.848 8.592 29.347 o
4 -9 6 44.328 34.961 6.370 55.902 o
4 -9 7 180.507 180.124 12.888 9.621 o
4 -9 8 85.825 70.811 9.481 24.070 o
4 -9 9 83.036 89.462 11.111 19.234 o
4 -9 10 83.606 94.951 7.860 27.791 o
4 -9 11 124.681 122.957 9.999 16.767 o
4 -9 12 54.946 53.531 6.665 45.502 o
4 -8 0 169.911 151.681 11.703 11.424 o
4 -8 1 427.324 424.674 19.110 2.789 o
4 -8 2 221.048 228.551 13.184 7.622 o
4 -8 3 3.823 3.259 3.259 300.287 o
4 -8 4 1090.850 1031.690 35.850 0.558 o
4 -8 5 2306.180 2307.790 70.515 0.130 o
4 -8 6 436.753 461.709 21.332 2.477 o
4 -8 7 65.616 63.493 9.111 28.479 o
4 -8 8 139.201 146.824 7.648 17.895 o
4 -8 9 53.794 67.437 6.262 46.451 o
4 -8 10 251.744 253.757 13.184 6.649 o
4 -8 11 0.098 -0.696 2.927 429.101 o
4 -8 12 4.853 1.962 3.394 277.366 o
4 -7 0 0.103 1.778 3.111 369.983 o
4 -7 1 0.674 -1.333 2.667 504.737 o
4 -7 2 170.664 126.793 9.037 14.544 o
4 -7 3 143.794 124.275 8.888 16.811 o
4 -7 4 1262.300 1270.410 27.713 0.456 o
4 -7 5 87.387 91.074 9.629 22.340 o
4 -7 6 350.579 380.920 11.698 4.359 o
4 -7 7 0.766 3.481 2.741 446.540 o
4 -7 8 398.798 400.769 13.204 3.597 o
4 -7 9 24.770 26.560 4.271 114.602 o
4 -7 10 7.085 6.237 2.973 306.275 o
4 -7 11 37.811 40.794 5.901 63.208 o
4 -7 12 140.056 133.456 10.187 15.050 o
4 -6 0 70.031 84.573 7.407 33.025 o
4 -6 1 79.508 77.166 6.814 34.322 o
4 -6 2 643.997 575.359 13.276 1.772 o
4 -6 3 23.470 26.790 3.852 130.503 o
4 -6 4 1558.660 1593.200 50.138 0.271 o
4 -6 5 60.090 69.625 7.177 38.253 o
4 -6 6 51.983 48.788 4.484 68.818 o
4 -6 7 797.594 842.049 21.469 1.022 o
4 -6 8 0.674 -0.995 2.083 813.298 o
4 -6 9 0.410 -3.565 2.297 683.373 o
4 -6 10 23.870 28.739 6.222 69.947 o
4 -6 11 46.015 40.739 7.703 42.303 o
4 -6 12 0.337 -1.778 4.296 198.842 o
4 -5 1 795.613 835.788 17.572 1.075 o
4 -5 2 226.475 251.483 9.777 8.528 o
4 -5 3 412.801 422.799 10.888 3.566 o
4 -5 4 366.850 338.250 9.851 4.641 o
4 -5 5 59.270 47.797 4.444 64.391 o
4 -5 6 54.183 60.493 6.592 45.119 o
4 -5 7 87.132 90.647 7.407 29.068 o
4 -5 8 29.681 30.517 5.629 75.683 o
4 -5 9 23.182 19.851 4.889 103.258 o
4 -5 10 7.384 2.815 3.852 209.927 o
4 -5 11 0.071 -4.889 3.407 317.251 o
4 -5 12 9.494 -2.222 4.148 182.860 o
4 -4 0 618.816 644.796 21.628 1.531 o
4 -4 1 23.558 33.852 1.959 195.548 o
4 -4 2 153.287 142.466 7.481 17.007 o
4 -4 3 13.210 7.413 1.589 457.861 o
4 -4 4 601.225 619.551 20.073 1.654 o
4 -4 5 291.075 314.324 13.036 5.428 o
4 -4 6 287.107 307.065 13.629 5.421 o
4 -4 7 195.507 195.530 11.259 9.841 o
4 -4 8 0.743 3.852 3.111 352.093 o
4 -4 9 143.093 120.275 9.925 15.627 o
4 -4 10 9.430 13.481 4.740 133.020 o
4 -4 11 2.631 2.815 4.444 175.918 o
4 -4 12 49.618 53.923 12.740 18.831 o
4 -3 0 790.418 850.533 26.517 0.961 o
4 -3 1 18.930 12.632 1.530 335.678 o
4 -3 2 877.597 863.045 18.904 0.931 o
4 -3 3 47.171 26.813 3.407 101.396 o
4 -3 4 881.930 969.771 30.221 0.764 o
4 -3 5 21.723 26.813 4.148 123.418 o
4 -3 6 7.067 5.037 3.111 290.969 o
4 -3 7 9.393 5.777 3.259 253.917 o
4 -3 8 237.537 231.958 13.184 7.193 o
4 -3 9 130.140 115.238 9.481 17.441 o
4 -3 10 90.659 89.906 10.666 19.589 o
4 -3 11 5.511 1.778 4.148 192.455 o
4 -2 0 29.516 37.035 1.993 164.078 o
4 -2 1 1072.200 1031.750 21.560 0.651 o
4 -2 2 64.366 92.277 5.185 44.751 o
4 -2 3 1011.980 950.824 29.480 0.675 o
4 -2 4 633.358 696.630 23.554 1.390 o
4 -2 5 117.133 120.127 7.851 21.334 o
4 -2 6 90.311 84.573 7.111 30.060 o
4 -2 7 76.652 54.367 6.963 37.123 o
4 -2 8 197.405 169.606 11.407 10.163 o
4 -2 9 16.119 27.850 6.370 72.144 o
4 -2 10 25.287 21.332 5.481 85.634 o
4 -2 11 42.141 60.293 9.629 29.785 o
4 -1 0 10.008 18.695 1.707 395.354 o
4 -1 1 720.169 635.759 19.999 1.351 o
4 -1 2 30.103 15.407 2.815 169.485 o
4 -1 3 49.265 49.183 5.185 62.604 o
4 -1 4 204.012 237.291 11.259 8.835 o
4 -1 5 324.375 310.621 14.073 4.780 o
4 -1 6 40.928 26.962 5.333 73.695 o
4 -1 7 95.357 87.092 9.333 22.449 o
4 -1 8 503.511 451.635 20.295 2.268 o
4 -1 9 266.003 253.587 15.258 5.777 o
4 -1 10 22.494 29.184 7.111 57.565 o
4 -1 11 34.163 35.109 9.185 35.256 o
4 0 0 555.033 447.002 10.683 2.489 o
4 0 1 0.913 9.037 2.074 619.054 o
4 0 2 89.992 71.996 5.333 38.651 o
4 0 3 82.956 69.330 5.777 39.212 o
4 0 4 129.446 139.682 8.444 18.020 o
4 0 5 343.246 357.581 15.999 4.002 o
4 0 6 173.680 138.200 9.481 13.550 o
4 0 7 91.192 113.905 11.111 17.704 o
4 0 8 50.700 60.145 8.592 33.564 o
4 0 9 2.963 6.814 5.037 135.024 o
4 0 10 114.724 81.611 10.222 18.840 o
4 1 0 396.814 382.744 13.029 3.714 o
4 1 1 7.385 2.843 2.148 501.328 o
4 1 2 45.220 48.590 5.037 67.120 o
4 1 3 27.855 32.887 4.889 90.734 o
4 1 4 7.593 13.777 4.148 168.671 o
4 1 5 5.368 10.962 3.704 215.263 o
4 1 6 523.098 548.652 22.814 1.892 o
4 1 7 56.315 56.441 8.148 35.217 o
4 1 8 257.654 243.513 14.962 6.085 o
4 1 9 9.603 12.296 4.889 127.164 o
4 1 10 112.651 102.350 12.592 14.337 o
4 2 0 975.671 1009.950 21.713 0.734 o
4 2 1 18.300 11.312 1.561 348.458 o
4 2 2 35.317 45.555 2.739 119.039 o
4 2 3 288.200 278.030 13.333 5.705 o
4 2 4 37.654 37.776 5.629 67.838 o
4 2 5 285.739 301.436 15.258 5.128 o
4 2 6 7.808 10.666 4.000 182.634 o
4 2 7 122.735 131.682 10.962 15.205 o
4 2 8 48.912 46.812 7.703 40.762 o
4 2 9 12.552 18.073 5.926 87.099 o
4 3 0 733.184 709.326 22.647 1.207 o
4 3 1 2785.980 2804.790 78.409 0.091 o
4 3 2 300.276 286.080 13.184 5.475 o
4 3 3 0.004 -0.593 2.815 465.666 o
4 3 4 134.092 135.830 9.925 15.713 o
4 3 5 593.657 558.726 23.406 1.649 o
4 3 6 15.111 18.666 5.333 100.315 o
4 3 7 813.799 783.736 31.554 0.904 o
4 3 8 74.262 68.589 10.073 23.703 o
4 4 0 806.721 818.632 34.731 0.850 o
4 4 1 1213.370 1166.270 26.606 0.505 o
4 4 2 728.219 735.547 19.216 1.251 o
4 4 3 394.232 436.500 13.970 3.414 o
4 4 4 0.142 0.186 4.444 186.156 o
4 4 5 480.257 504.670 22.814 2.114 o
4 4 6 332.976 308.991 17.184 4.166 o
4 4 7 79.115 68.737 9.925 23.619 o
4 4 8 53.232 51.701 8.888 32.337 o
4 5 0 597.193 631.639 16.550 1.749 o
4 5 1 9.096 15.034 2.811 276.856 o
4 5 2 128.720 129.620 7.114 20.716 o
4 5 3 81.334 75.265 6.321 36.290 o
4 5 4 28.973 32.771 4.765 92.322 o
4 5 5 78.817 96.082 8.288 27.055 o
4 5 6 25.192 21.184 5.926 76.735 o
4 5 7 49.338 69.922 10.518 24.785 o
4 6 0 68.824 57.104 4.819 52.874 o
4 6 1 6.292 6.995 2.670 361.830 o
4 6 2 18.512 21.107 5.481 91.755 o
4 6 3 0.916 3.622 2.739 443.397 o
4 6 4 2.098 8.865 4.889 142.422 o
4 6 5 381.865 374.826 14.970 3.686 o
4 6 6 221.909 189.605 14.222 7.620 o
4 7 0 19.976 25.029 3.822 140.901 o
4 7 1 43.153 34.364 4.661 79.565 o
4 7 2 78.247 73.203 6.651 35.848 o
4 7 3 17.055 12.983 3.613 175.315 o
4 7 4 92.077 111.508 8.874 22.573 o
4 7 5 10.521 7.918 5.777 96.974 o
4 8 0 68.109 50.967 5.289 51.200 o
4 8 1 101.479 118.031 8.047 22.983 o
4 8 2 72.472 62.615 6.367 40.365 o
4 8 3 23.817 21.377 4.577 110.558 o
4 8 4 10.614 4.535 3.374 238.029 o
4 8 5 9.658 12.740 6.814 71.434 o
4 9 0 130.830 138.709 8.057 18.513 o
4 9 1 0.245 -1.018 2.488 589.181 o
4 9 2 16.837 12.414 3.902 160.230 o
4 9 3 4.783 5.932 3.415 262.349 o
4 10 0 13.217 14.073 5.037 114.873 o
4 10 1 23.507 14.137 6.000 78.874 o
4 10 2 14.112 24.958 4.975 108.748 o
4 11 0 62.321 65.922 9.185 28.482 o
5 -13 0 8.873 6.370 6.666 76.434 o
5 -13 1 144.256 124.275 15.110 9.991 o
5 -13 2 58.929 62.663 11.703 20.622 o
5 -13 3 2.506 -1.037 6.222 93.497 o
5 -13 4 47.184 31.406 9.037 34.273 o
5 -13 5 9.371 12.296 7.259 63.918 o
5 -13 6 62.542 73.181 11.999 19.246 o
5 -13 7 33.081 21.925 8.444 41.953 o
5 -13 8 358.675 371.640 22.814 2.980 o
5 -12 0 246.521 284.252 20.295 4.553 o
5 -12 1 85.562 80.870 11.703 18.088 o
5 -12 2 0.028 -2.667 5.333 129.692 o
5 -12 3 4.048 2.815 5.333 122.548 o
5 -12 4 19.063 14.814 6.518 71.481 o
5 -12 5 29.591 42.664 9.037 36.328 o
5 -12 6 0.410 -1.185 4.889 153.609 o
5 -12 7 486.370 532.061 26.517 1.855 o
5 -12 8 126.562 108.720 13.184 12.779 o
5 -12 9 89.745 88.573 12.444 16.171 o
5 -11 0 16.449 15.555 6.666 70.020 o
5 -11 1 38.411 29.480 7.555 47.255 o
5 -11 2 8.064 8.888 5.629 103.422 o
5 -11 3 0.097 -1.333 4.592 174.715 o
5 -11 4 180.993 171.087 13.333 9.463 o
5 -11 5 39.481 37.183 8.148 41.057 o
5 -11 6 30.058 32.146 7.111 54.116 o
5 -11 7 776.388 721.814 31.258 0.986 o
5 -11 8 0.927 -3.259 4.444 184.243 o
5 -11 9 32.989 32.146 8.296 42.010 o
5 -11 10 43.580 33.924 8.296 39.427 o
5 -10 0 539.635 576.355 26.665 1.645 o
5 -10 1 117.749 123.090 13.036 13.025 o
5 -10 2 254.060 232.403 14.962 6.246 o
5 -10 3 1.476 2.518 4.148 204.677 o
5 -10 4 245.327 201.012 14.073 7.030 o
5 -10 5 96.460 90.055 10.666 19.103 o
5 -10 6 166.896 162.347 13.036 10.284 o
5 -10 7 183.704 176.272 13.629 9.114 o
5 -10 8 27.188 31.110 7.259 53.673 o
5 -10 9 17.922 34.665 8.296 45.236 o
5 -10 10 139.045 173.309 14.962 9.554 o
5 -10 11 40.037 51.701 10.222 27.933 o
5 -9 0 399.518 454.894 21.925 2.627 o
5 -9 1 273.901 242.476 14.666 5.903 o
5 -9 2 703.537 727.887 28.887 1.121 o
5 -9 3 647.848 636.500 26.073 1.357 o
5 -9 4 58.456 41.627 6.666 46.325 o
5 -9 5 4.147 6.814 4.000 201.229 o
5 -9 6 99.839 106.942 11.555 16.550 o
5 -9 7 107.735 94.647 11.259 16.948 o
5 -9 8 2.027 3.852 4.148 200.509 o
5 -9 9 13.626 17.332 5.777 90.224 o
5 -9 10 5.210 9.333 5.629 106.060 o
5 -9 11 79.735 104.424 13.925 13.893 o
5 -8 0 215.210 196.419 12.740 8.397 o
5 -8 1 67.114 51.405 7.851 35.062 o
5 -8 2 20.919 26.221 5.777 80.911 o
5 -8 3 789.362 778.107 29.035 0.971 o
5 -8 4 626.061 630.870 25.480 1.423 o
5 -8 5 400.492 420.378 19.851 2.894 o
5 -8 6 318.165 332.101 17.925 4.078 o
5 -8 7 20.228 23.406 5.777 82.502 o
5 -8 8 72.015 62.367 9.185 27.364 o
5 -8 9 255.701 243.359 11.031 7.370 o
5 -8 10 24.742 24.850 4.653 104.750 o
5 -8 11 20.779 23.313 7.851 50.407 o
5 -8 12 0.025 -0.283 4.889 154.342 o
5 -7 0 343.367 319.805 15.555 4.259 o
5 -7 1 39.544 38.368 6.074 60.776 o
5 -7 2 58.972 74.352 8.000 33.620 o
5 -7 3 0.389 -0.296 2.963 414.886 o
5 -7 4 248.970 248.402 13.629 6.618 o
5 -7 5 391.694 391.639 18.814 3.138 o
5 -7 6 12.567 18.312 3.333 200.415 o
5 -7 7 110.936 114.152 12.666 14.026 o
5 -7 8 2.867 0.731 2.341 571.577 o
5 -7 9 62.733 67.357 9.992 25.312 o
5 -7 10 62.738 57.269 6.407 44.078 o
5 -7 11 128.181 127.437 9.554 16.994 o
5 -7 12 304.159 279.067 13.932 5.309 o
5 -6 0 1.838 0.593 2.518 528.537 o
5 -6 1 79.882 82.351 7.111 32.412 o
5 -6 2 264.852 242.032 12.592 6.682 o
5 -6 3 80.411 89.123 4.935 40.727 o
5 -6 4 13.547 11.512 3.407 204.888 o
5 -6 5 222.274 216.674 8.185 9.973 o
5 -6 6 1531.640 1501.230 33.785 0.318 o
5 -6 7 441.856 453.384 14.107 2.985 o
5 -6 8 10.996 10.028 3.057 253.520 o
5 -6 9 24.142 14.612 3.725 147.469 o
5 -6 10 224.208 234.476 14.666 6.898 o
5 -6 11 54.215 56.145 8.888 31.802 o
5 -5 0 10.022 5.629 2.815 306.909 o
5 -5 1 550.215 522.430 55.175 0.816 o
5 -5 2 23.697 24.451 2.287 202.080 o
5 -5 3 335.192 301.685 8.792 5.552 o
5 -5 4 813.705 788.412 18.941 1.067 o
5 -5 5 321.068 326.029 11.555 5.148 o
5 -5 6 306.704 322.401 11.023 5.499 o
5 -5 7 31.621 34.072 5.629 73.058 o
5 -5 8 0.807 -1.185 2.815 452.072 o
5 -5 9 0.775 -2.963 2.963 409.596 o
5 -5 10 0.034 -2.222 3.555 291.663 o
5 -5 11 3.024 6.074 4.889 143.249 o
5 -4 0 229.330 288.305 9.037 8.127 o
5 -4 1 254.360 252.395 6.863 8.550 o
5 -4 2 28.780 36.001 2.795 143.361 o
5 -4 3 81.481 76.486 6.437 35.578 o
5 -4 4 100.649 98.220 5.052 32.980 o
5 -4 5 37.386 39.405 5.185 73.999 o
5 -4 6 18.889 18.369 4.000 143.190 o
5 -4 7 222.315 238.476 12.740 7.650 o
5 -4 8 45.232 31.554 5.926 61.374 o
5 -4 9 81.617 71.404 8.888 26.450 o
5 -4 10 26.527 23.258 6.074 72.502 o
5 -4 11 95.076 95.091 11.407 17.533 o
5 -3 0 1029.860 1038.660 21.622 0.679 o
5 -3 1 433.949 485.411 17.629 2.692 o
5 -3 2 603.879 626.684 14.970 1.778 o
5 -3 3 744.798 763.145 24.591 1.111 o
5 -3 4 21.880 15.703 3.407 167.347 o
5 -3 5 202.478 209.752 10.814 9.580 o
5 -3 6 0.336 -2.815 2.074 838.440 o
5 -3 7 9.664 8.296 3.704 203.264 o
5 -3 8 255.493 230.625 13.629 6.666 o
5 -3 9 230.924 227.366 14.222 7.000 o
5 -3 10 88.109 98.647 11.703 17.321 o
5 -3 11 2.019 -2.815 4.000 222.245 o
5 -2 0 99.529 89.174 6.666 29.281 o
5 -2 1 42.798 42.654 3.025 103.031 o
5 -2 2 26.448 44.886 4.592 92.207 o
5 -2 3 121.809 102.795 6.518 24.600 o
5 -2 4 251.963 272.549 12.592 6.632 o
5 -2 5 353.674 380.824 16.295 3.756 o
5 -2 6 15.017 18.666 4.592 125.530 o
5 -2 7 125.923 113.164 9.037 18.624 o
5 -2 8 19.478 16.147 4.889 110.273 o
5 -2 9 3.462 4.889 4.148 194.045 o
5 -2 10 151.881 160.717 12.888 10.981 o
5 -1 0 1966.740 2052.220 40.851 0.190 o
5 -1 1 698.707 773.811 24.443 1.178 o
5 -1 2 70.878 48.886 4.889 53.387 o
5 -1 3 259.395 223.810 10.814 7.599 o
5 -1 4 127.610 127.978 8.444 18.745 o
5 -1 5 499.055 507.632 20.443 2.164 o
5 -1 6 161.720 145.311 10.222 13.326 o
5 -1 7 105.973 108.868 9.185 20.492 o
5 -1 8 0.037 -2.518 2.667 518.120 o
5 -1 9 225.813 224.699 14.666 6.965 o
5 -1 10 11.838 6.666 4.889 128.069 o
5 0 0 223.657 241.076 7.226 9.803 o
5 0 1 334.348 315.954 12.740 4.836 o
5 0 2 145.799 152.570 8.444 16.075 o
5 0 3 368.606 410.749 16.592 3.469 o
5 0 4 0.088 -1.481 2.815 464.213 o
5 0 5 501.984 496.818 20.591 2.166 o
5 0 6 36.944 42.664 6.814 52.693 o
5 0 7 151.649 146.496 11.111 12.953 o
5 0 8 348.710 327.212 17.777 3.842 o
5 0 9 67.935 64.885 9.629 26.115 o
5 1 0 20.565 41.364 10.222 30.784 o
5 1 1 72.964 80.274 3.964 50.448 o
5 1 2 330.413 301.751 24.221 3.170 o
5 1 3 4.838 3.555 2.815 370.536 o
5 1 4 238.109 226.477 12.592 7.466 o
5 1 5 66.624 84.870 9.333 26.049 o
5 1 6 0.099 -0.148 3.111 380.093 o
5 1 7 13.412 10.814 5.037 116.797 o
5 1 8 579.631 482.152 22.814 1.819 o
5 1 9 146.441 175.087 13.629 10.316 o
5 2 0 190.148 211.758 8.444 11.412 o
5 2 1 13.327 16.773 2.241 299.523 o
5 2 2 781.046 748.775 26.665 1.036 o
5 2 3 648.563 676.038 25.480 1.332 o
5 2 4 906.770 914.529 32.739 0.742 o
5 2 5 667.241 618.871 25.184 1.359 o
5 2 6 195.089 172.421 12.296 9.636 o
5 2 7 217.006 224.551 14.962 7.031 o
5 2 8 9.503 13.925 5.777 95.218 o
5 3 0 121.083 118.946 5.629 25.230 o
5 3 1 12.860 11.703 3.555 196.020 o
5 3 2 9.984 5.926 3.259 249.994 o
5 3 3 419.943 462.746 20.295 2.633 o
5 3 4 96.505 101.165 10.518 18.951 o
5 3 5 106.587 107.239 11.259 16.600 o
5 3 6 36.233 33.183 6.814 54.845 o
5 3 7 549.460 512.373 24.591 1.789 o
5 3 8 5.811 3.555 4.444 166.957 o
5 4 0 95.437 101.533 5.499 32.491 o
5 4 1 489.578 501.990 14.505 2.528 o
5 4 2 129.841 130.201 9.925 16.221 o
5 4 3 24.723 22.221 5.481 85.735 o
5 4 4 1.506 1.185 3.407 301.519 o
5 4 5 0.182 -1.037 3.852 247.815 o
5 4 6 296.053 292.251 17.481 4.592 o
5 4 7 27.201 23.258 7.111 56.887 o
5 5 0 618.872 666.251 17.702 1.606 o
5 5 1 1080.830 1103.300 26.711 0.595 o
5 5 2 285.829 304.470 11.566 5.917 o
5 5 3 133.637 161.941 8.888 16.120 o
5 5 4 8.076 16.740 5.629 99.579 o
5 5 5 50.089 39.257 7.703 41.431 o
5 5 6 40.047 46.072 8.740 35.999 o
5 6 0 220.412 223.576 9.162 9.477 o
5 6 1 398.408 381.371 13.093 3.700 o
5 6 2 227.579 244.755 19.629 5.134 o
5 6 3 234.571 248.961 11.252 7.771 o
5 6 4 13.453 13.184 5.629 96.179 o
5 6 5 2.176 -2.222 4.444 180.847 o
5 7 0 197.071 186.542 8.742 11.511 o
5 7 1 1.851 7.777 3.038 335.894 o
5 7 2 33.238 41.627 5.330 74.007 o
5 7 3 165.114 156.065 9.412 13.593 o
5 7 4 24.268 30.305 6.963 58.533 o
5 8 0 47.818 42.220 7.259 45.014 o
5 8 1 119.692 131.262 9.512 17.593 o
5 8 2 172.234 168.368 9.655 12.617 o
5 8 3 2.106 4.818 3.926 219.854 o
5 8 4 6.451 10.814 5.926 94.904 o
5 9 0 153.877 176.717 12.888 10.607 o
5 9 1 54.830 58.664 8.888 31.493 o
5 9 2 1.165 2.667 4.592 168.951 o
5 10 0 39.212 35.109 7.555 46.182 o
5 10 1 1.944 1.630 4.740 158.350 o
6 -13 0 270.912 292.103 21.628 4.021 o
6 -13 1 9.521 1.926 8.000 54.829 o
6 -13 2 54.623 42.813 10.370 26.198 o
6 -13 3 55.545 49.775 10.666 24.653 o
6 -13 4 30.623 38.220 9.481 33.782 o
6 -13 5 0.685 -1.778 5.185 136.219 o
6 -13 6 0.001 -0.444 5.185 137.247 o
6 -13 7 164.804 150.792 16.295 8.294 o
6 -12 0 38.652 36.591 9.925 30.388 o
6 -12 1 167.629 176.568 16.147 8.033 o
6 -12 2 3.070 7.555 6.814 76.003 o
6 -12 3 8.472 2.815 5.777 101.145 o
6 -12 4 2.318 7.555 6.222 90.921 o
6 -12 5 43.850 33.332 8.000 41.578 o
6 -12 6 1.574 0.741 5.333 127.132 o
6 -12 7 1.195 4.740 5.333 124.999 o
6 -12 8 74.992 59.552 10.222 23.646 o
6 -12 9 0.043 -3.111 5.037 145.369 o
6 -11 0 518.868 546.282 27.258 1.712 o
6 -11 1 69.530 77.759 11.703 19.313 o
6 -11 2 408.336 418.896 22.517 2.623 o
6 -11 3 37.934 30.221 7.703 45.956 o
6 -11 4 26.104 17.777 6.666 64.650 o
6 -11 5 31.833 29.035 7.555 49.326 o
6 -11 6 44.073 23.406 7.111 50.630 o
6 -11 7 2.090 -0.148 4.740 159.744 o
6 -11 8 54.351 58.219 10.814 23.854 o
6 -11 9 10.958 3.852 5.629 103.050 o
6 -11 10 9.974 12.148 6.963 68.710 o
6 -10 0 216.395 207.382 15.110 7.160 o
6 -10 1 28.651 17.925 5.777 78.267 o
6 -10 2 558.116 542.727 25.184 1.699 o
6 -10 3 2.843 1.333 4.740 156.797 o
6 -10 4 229.857 218.048 14.814 6.893 o
6 -10 5 19.044 19.703 6.074 78.520 o
6 -10 6 31.044 31.554 7.703 47.743 o
6 -10 7 150.492 152.718 13.629 10.560 o
6 -10 8 192.597 201.012 15.703 7.461 o
6 -10 9 36.072 44.294 9.481 32.524 o
6 -10 10 28.080 30.369 8.740 39.810 o
6 -9 0 265.419 262.327 16.147 5.480 o
6 -9 1 382.783 360.248 18.814 3.308 o
6 -9 2 65.004 66.515 8.888 29.247 o
6 -9 3 101.224 106.646 11.111 17.246 o
6 -9 4 173.964 175.976 12.592 10.114 o
6 -9 5 8.707 4.889 4.296 167.850 o
6 -9 6 0.303 3.111 4.000 222.894 o
6 -9 7 120.464 149.311 13.184 12.179 o
6 -9 8 242.269 262.327 17.481 5.444 o
6 -9 9 146.412 150.792 14.073 10.365 o
6 -9 10 0.239 -3.111 4.148 213.574 o
6 -9 11 17.174 20.591 7.555 55.394 o
6 -8 0 33.849 33.183 6.222 63.196 o
6 -8 1 827.606 794.995 30.073 0.903 o
6 -8 2 175.133 212.122 13.184 9.101 o
6 -8 3 513.792 523.765 22.369 1.984 o
6 -8 4 35.351 48.738 7.555 45.321 o
6 -8 5 242.010 263.512 15.555 6.002 o
6 -8 6 490.906 553.986 25.480 1.860 o
6 -8 7 13.078 20.740 6.370 76.024 o
6 -8 8 131.950 144.126 13.184 11.816 o
6 -8 9 28.630 44.590 9.333 34.480 o
6 -8 10 63.378 79.537 11.851 19.329 o
6 -8 11 0.026 5.333 5.926 102.716 o
6 -7 0 170.930 139.385 10.222 12.978 o
6 -7 1 166.026 157.606 10.518 12.485 o
6 -7 2 462.245 481.856 20.443 2.374 o
6 -7 3 400.227 398.897 18.517 3.086 o
6 -7 4 188.833 191.975 12.592 9.340 o
6 -7 5 85.898 67.996 8.296 28.117 o
6 -7 6 38.312 34.220 7.111 50.755 o
6 -7 7 736.770 723.443 30.665 1.045 o
6 -7 8 282.693 264.187 12.130 6.224 o
6 -7 9 11.871 4.509 3.078 263.162 o
6 -7 10 0.168 0.598 4.740 163.186 o
6 -7 11 1.847 1.612 6.148 95.607 o
6 -6 0 424.121 373.714 16.444 3.203 o
6 -6 1 406.342 364.840 16.147 3.398 o
6 -6 2 391.537 361.877 16.444 3.497 o
6 -6 3 492.461 492.818 21.036 2.188 o
6 -6 4 265.378 282.918 15.258 5.558 o
6 -6 5 1.533 -1.349 1.861 940.932 o
6 -6 6 284.114 277.145 10.175 6.542 o
6 -6 7 17.219 22.420 4.963 106.823 o
6 -6 8 43.166 33.033 5.481 67.879 o
6 -6 9 36.957 34.625 5.303 74.272 o
6 -6 10 6.053 3.652 3.778 220.767 o
6 -6 11 39.272 23.905 5.080 80.462 o
6 -5 0 713.603 701.518 24.739 1.208 o
6 -5 1 154.639 160.569 9.629 13.883 o
6 -5 2 41.044 34.665 5.481 68.733 o
6 -5 3 105.736 108.057 5.148 30.337 o
6 -5 4 0.813 1.347 2.592 515.057 o
6 -5 5 227.458 259.702 9.467 8.483 o
6 -5 6 49.102 59.861 7.333 41.532 o
6 -5 7 3.364 5.155 3.481 264.683 o
6 -5 8 208.697 182.198 11.851 9.275 o
6 -5 9 31.463 22.369 5.777 74.709 o
6 -5 10 19.450 27.406 6.814 63.299 o
6 -5 11 172.543 167.236 13.481 9.694 o
6 -4 0 155.124 136.746 5.333 19.598 o
6 -4 1 13.584 17.526 2.164 301.964 o
6 -4 2 586.435 624.749 15.249 1.831 o
6 -4 3 47.199 43.302 3.771 84.914 o
6 -4 4 19.567 28.691 3.555 148.693 o
6 -4 5 169.672 166.050 9.481 12.971 o
6 -4 6 159.111 195.679 11.259 11.295 o
6 -4 7 325.809 318.472 15.851 4.411 o
6 -4 8 0.053 2.667 3.407 306.908 o
6 -4 9 3.728 8.444 4.296 176.353 o
6 -4 10 19.390 25.184 6.518 68.517 o
6 -3 0 213.755 205.223 6.228 11.522 o
6 -3 1 71.637 51.995 5.926 45.080 o
6 -3 2 241.967 228.099 9.399 8.549 o
6 -3 3 11.383 6.856 2.164 389.707 o
6 -3 4 9.202 8.296 2.963 282.636 o
6 -3 5 76.721 85.907 8.444 27.630 o
6 -3 6 36.499 33.035 5.481 72.380 o
6 -3 7 294.380 258.031 14.073 5.592 o
6 -3 8 5.030 3.555 3.407 269.196 o
6 -3 9 130.906 122.349 12.296 13.310 o
6 -3 10 68.140 85.462 11.259 20.208 o
6 -2 0 268.140 339.479 12.814 5.644 o
6 -2 1 247.087 233.133 7.402 8.986 o
6 -2 2 612.606 639.611 21.628 1.553 o
6 -2 3 0.028 -1.037 2.074 856.139 o
6 -2 4 262.203 269.289 12.888 6.371 o
6 -2 5 118.049 100.276 8.296 21.499 o
6 -2 6 118.522 108.720 10.370 17.183 o
6 -2 7 9.548 7.259 3.555 218.875 o
6 -2 8 90.043 76.277 9.629 22.856 o
6 -2 9 70.347 63.552 9.185 27.514 o
6 -2 10 204.303 176.865 14.073 8.283 o
6 -1 0 176.314 153.617 4.714 16.978 o
6 -1 1 95.619 111.387 6.963 27.097 o
6 -1 2 111.355 140.718 8.444 19.733 o
6 -1 3 1098.290 1180.260 37.628 0.508 o
6 -1 4 32.664 43.257 6.222 61.209 o
6 -1 5 264.945 231.366 12.740 6.747 o
6 -1 6 29.902 39.405 6.370 61.653 o
6 -1 7 10.982 8.296 4.000 176.579 o
6 -1 8 16.718 11.111 4.592 129.020 o
6 -1 9 122.902 132.571 13.777 11.792 o
6 0 0 341.879 336.752 27.850 2.607 o
6 0 1 78.716 74.265 4.186 47.955 o
6 0 2 24.825 16.444 4.000 132.689 o
6 0 3 15.223 11.407 3.704 178.098 o
6 0 4 551.283 560.800 22.517 1.798 o
6 0 5 354.719 318.916 15.999 4.079 o
6 0 6 22.505 18.962 5.185 96.465 o
6 0 7 3.732 9.629 4.444 164.633 o
6 0 8 8.073 7.703 4.296 165.873 o
6 0 9 0.917 -2.815 3.555 285.739 o
6 1 0 392.369 449.689 16.147 3.185 o
6 1 1 413.380 388.985 10.985 3.711 o
6 1 2 86.536 97.151 7.481 28.349 o
6 1 3 75.191 71.996 7.851 31.348 o
6 1 4 866.426 894.086 32.443 0.788 o
6 1 5 0.037 6.222 3.555 271.525 o
6 1 6 510.198 533.987 23.851 1.909 o
6 1 7 42.865 58.071 9.333 31.257 o
6 1 8 25.061 22.517 6.370 68.609 o
6 2 0 0.094 -1.481 1.411 1827.270 o
6 2 1 159.725 146.644 9.481 14.152 o
6 2 2 4.870 8.296 3.704 223.194 o
6 2 3 142.452 159.829 11.111 13.085 o
6 2 4 21.315 17.925 5.037 102.404 o
6 2 5 80.607 71.700 9.629 24.182 o
6 2 6 147.512 163.828 12.592 11.347 o
6 2 7 119.758 112.276 12.444 13.928 o
6 2 8 3.603 5.333 5.926 99.620 o
6 3 0 331.407 340.545 15.555 4.276 o
6 3 1 2010.740 2083.390 63.404 0.165 o
6 3 2 4.820 3.704 3.111 314.512 o
6 3 3 12.565 11.703 4.740 129.251 o
6 3 4 22.258 17.036 5.333 93.867 o
6 3 5 456.956 426.600 21.628 2.444 o
6 3 6 5.380 4.740 4.148 188.187 o
6 3 7 89.626 94.795 12.148 16.524 o
6 4 0 1243.890 1269.870 41.776 0.413 o
6 4 1 108.242 114.053 9.333 19.709 o
6 4 2 112.074 109.165 9.333 19.576 o
6 4 3 72.771 85.166 9.925 23.416 o
6 4 4 348.587 341.434 18.666 3.659 o
6 4 5 15.989 9.037 5.629 95.751 o
6 4 6 143.728 150.792 15.258 9.516 o
6 5 0 373.464 363.210 17.332 3.537 o
6 5 1 114.353 123.386 11.851 14.720 o
6 5 2 92.492 86.499 10.370 20.248 o
6 5 3 5.193 12.444 5.333 115.101 o
6 5 4 14.503 15.258 5.926 86.679 o
6 5 5 117.045 98.054 12.296 14.640 o
6 6 0 1.794 3.407 3.407 291.335 o
6 6 1 467.977 466.894 21.925 2.289 o
6 6 2 73.458 100.721 11.555 18.553 o
6 6 3 188.519 211.974 15.110 7.716 o
6 6 4 4.572 4.148 4.592 159.486 o
6 7 0 168.516 151.977 11.555 11.602 o
6 7 1 18.153 19.406 5.777 85.684 o
6 7 2 414.575 400.083 21.036 2.767 o
6 7 3 38.340 26.665 7.555 47.700 o
6 8 0 38.223 27.258 6.666 56.940 o
6 8 1 0.111 1.926 4.000 226.118 o
6 8 2 274.310 237.143 16.295 5.495 o
6 9 0 9.364 5.777 4.740 139.910 o
6 9 1 100.409 119.386 14.370 12.221 o
7 -13 2 27.375 19.555 8.000 47.575 o
7 -13 3 33.756 36.591 8.888 37.097 o
7 -13 4 131.687 139.089 16.444 9.091 o
7 -13 5 0.561 -3.407 5.185 136.406 o
7 -12 0 2.047 2.815 7.111 71.499 o
7 -12 1 1.171 -2.518 5.333 128.160 o
7 -12 2 30.609 28.887 8.740 39.459 o
7 -12 3 3.355 -2.667 6.074 97.348 o
7 -12 4 143.249 155.977 16.740 8.434 o
7 -12 5 222.158 165.606 14.666 7.689 o
7 -12 6 44.457 55.108 10.073 27.851 o
7 -12 7 28.451 21.480 6.963 58.627 o
7 -11 0 2.020 -4.000 5.481 120.392 o
7 -11 1 554.799 523.320 26.221 1.692 o
7 -11 2 9.449 -0.148 5.037 130.256 o
7 -11 3 160.931 178.050 14.962 8.890 o
7 -11 4 105.984 121.757 13.777 12.663 o
7 -11 5 53.720 56.738 9.925 27.248 o
7 -11 6 4.649 2.370 5.185 128.696 o
7 -11 7 150.786 139.385 15.407 9.370 o
7 -11 8 22.339 18.962 6.814 63.909 o
7 -11 9 17.254 15.110 6.518 72.393 o
7 -10 0 103.870 111.387 12.444 14.771 o
7 -10 1 13.709 10.222 5.926 89.263 o
7 -10 2 65.858 68.144 9.777 25.648 o
7 -10 3 73.998 63.256 9.629 25.470 o
7 -10 4 21.790 19.851 6.518 68.658 o
7 -10 5 21.766 23.554 6.666 65.354 o
7 -10 6 1.728 1.778 4.592 168.670 o
7 -10 7 9.064 8.888 5.481 107.338 o
7 -10 8 8.860 8.740 5.481 107.638 o
7 -10 9 6.527 0.296 5.037 134.545 o
7 -9 0 200.255 210.196 14.814 7.611 o
7 -9 1 36.178 41.035 8.000 42.522 o
7 -9 2 1.587 0.741 4.000 222.492 o
7 -9 3 27.631 42.368 7.851 45.815 o
7 -9 4 13.938 19.555 5.629 92.827 o
7 -9 5 251.600 266.623 17.036 5.408 o
7 -9 6 34.301 32.739 7.555 48.003 o
7 -9 7 86.684 90.647 11.703 17.682 o
7 -9 8 0.135 -1.333 4.148 213.956 o
7 -9 9 171.074 169.310 15.555 8.380 o
7 -9 10 0.355 3.111 5.481 120.523 o
7 -8 0 209.061 197.308 13.036 8.411 o
7 -8 1 46.284 42.961 7.259 45.370 o
7 -8 2 0.777 -1.630 2.815 452.563 o
7 -8 3 5.601 5.926 4.148 185.677 o
7 -8 4 65.982 60.145 8.888 29.589 o
7 -8 5 83.453 88.129 11.111 19.253 o
7 -8 6 219.926 211.085 14.962 7.110 o
7 -8 7 7.610 12.148 5.481 107.148 o
7 -8 8 5.188 14.962 6.074 90.141 o
7 -8 9 261.649 283.067 19.555 4.573 o
7 -8 10 14.661 3.852 4.889 125.873 o
7 -7 0 24.200 20.295 5.333 90.436 o
7 -7 1 105.886 137.459 10.370 17.053 o
7 -7 2 154.224 151.088 10.814 12.993 o
7 -7 3 6.294 4.740 3.555 240.529 o
7 -7 4 173.204 182.790 12.888 9.819 o
7 -7 5 9.755 8.444 4.740 136.827 o
7 -7 6 135.840 137.015 14.222 10.819 o
7 -7 7 14.346 8.296 5.333 106.810 o
7 -7 8 395.898 451.487 24.443 2.448 o
7 -7 9 148.484 155.384 14.518 9.875 o
7 -7 10 51.430 68.589 11.407 21.803 o
7 -6 0 54.202 37.924 5.777 56.732 o
7 -6 1 132.871 130.349 9.481 16.617 o
7 -6 2 174.436 182.346 11.703 10.605 o
7 -6 3 577.873 626.278 25.628 1.530 o
7 -6 4 857.259 897.641 33.776 0.780 o
7 -6 5 126.719 123.534 11.111 15.009 o
7 -6 6 409.440 428.081 21.777 2.657 o
7 -6 7 0.411 5.481 5.037 140.196 o
7 -6 8 0.072 -3.216 2.549 566.203 o
7 -6 9 8.583 11.928 3.863 188.082 o
7 -6 10 22.930 12.798 4.370 125.612 o
7 -5 0 29.776 23.406 4.444 104.732 o
7 -5 1 30.451 37.924 5.926 67.964 o
7 -5 2 140.478 129.756 9.629 15.864 o
7 -5 3 661.890 692.482 26.962 1.258 o
7 -5 4 414.929 418.452 13.872 3.328 o
7 -5 5 42.950 41.767 5.037 71.132 o
7 -5 6 11.436 4.193 2.378 369.188 o
7 -5 7 20.731 22.882 4.128 129.554 o
7 -5 8 142.620 123.830 10.518 14.782 o
7 -5 9 4.167 0.741 3.704 244.443 o
7 -5 10 6.814 2.370 4.444 165.956 o
7 -4 0 241.478 233.291 11.703 7.629 o
7 -4 1 47.689 38.961 5.333 65.017 o
7 -4 2 227.283 231.118 10.073 8.712 o
7 -4 3 431.914 479.495 13.562 3.000 o
7 -4 4 339.432 327.058 10.878 4.972 o
7 -4 5 0.256 1.037 3.111 372.408 o
7 -4 6 1.801 1.037 2.963 389.493 o
7 -4 7 264.314 263.956 14.518 5.924 o
7 -4 8 1.219 -1.185 3.259 335.905 o
7 -4 9 0.021 -3.259 3.259 347.173 o
7 -4 10 21.745 24.739 6.666 65.076 o
7 -3 0 1013.360 957.387 21.169 0.728 o
7 -3 1 60.315 60.191 4.518 59.068 o
7 -3 2 110.329 102.605 5.227 29.726 o
7 -3 3 46.290 45.404 4.414 75.620 o
7 -3 4 75.946 101.758 7.851 28.534 o
7 -3 5 6.486 6.963 3.555 233.968 o
7 -3 6 105.813 88.277 9.037 21.940 o
7 -3 7 177.707 152.422 11.259 11.428 o
7 -3 8 113.516 99.535 11.111 16.640 o
7 -3 9 46.321 49.183 8.592 35.407 o
7 -2 0 27.950 41.175 3.106 129.912 o
7 -2 1 254.558 298.066 12.962 6.220 o
7 -2 2 711.922 737.220 25.184 1.173 o
7 -2 3 14.299 19.110 4.444 132.424 o
7 -2 4 47.955 47.257 6.518 50.373 o
7 -2 5 233.182 222.329 12.740 7.580 o
7 -2 6 20.866 11.851 4.296 133.129 o
7 -2 7 6.370 5.926 3.852 207.820 o
7 -2 8 59.840 78.648 10.222 24.237 o
7 -2 9 184.074 175.235 13.629 9.118 o
7 -1 0 488.295 522.309 11.211 2.631 o
7 -1 1 410.282 369.853 13.621 3.593 o
7 -1 2 14.366 17.481 4.148 147.408 o
7 -1 3 241.750 244.550 12.740 7.113 o
7 -1 4 99.223 101.758 8.296 23.733 o
7 -1 5 7.639 6.074 3.704 215.999 o
7 -1 6 10.069 5.037 4.000 184.369 o
7 -1 7 28.059 39.405 7.259 51.910 o
7 -1 8 52.262 48.886 8.296 35.989 o
7 0 0 22.373 23.554 4.148 125.163 o
7 0 1 210.445 201.394 7.647 11.107 o
7 0 2 220.849 222.705 8.257 9.876 o
7 0 3 1850.440 1763.580 54.812 0.207 o
7 0 4 743.721 721.962 27.850 1.087 o
7 0 5 3.353 9.185 4.296 176.367 o
7 0 6 68.464 73.774 9.777 25.006 o
7 0 7 1.941 2.815 3.852 232.864 o
7 0 8 62.145 76.870 10.814 22.274 o
7 1 0 462.789 461.804 29.702 1.853 o
7 1 1 9.445 9.818 2.552 331.281 o
7 1 2 874.050 888.160 31.406 0.795 o
7 1 3 123.439 118.646 9.777 17.379 o
7 1 4 236.621 216.270 13.629 7.223 o
7 1 5 1.468 8.296 4.444 171.867 o
7 1 6 147.251 155.384 12.296 11.801 o
7 1 7 21.989 18.369 5.777 83.085 o
7 2 0 316.131 313.444 14.888 4.722 o
7 2 1 8.036 2.222 3.259 273.726 o
7 2 2 2038.300 2102.640 64.885 0.160 o
7 2 3 184.802 172.272 11.851 10.296 o
7 2 4 4.490 7.555 4.296 175.485 o
7 2 5 230.429 237.884 15.258 6.527 o
7 2 6 10.173 14.073 5.333 108.269 o
7 2 7 53.607 46.072 9.629 29.194 o
7 3 0 88.975 65.922 7.407 31.058 o
7 3 1 191.614 234.328 13.629 8.091 o
7 3 2 17.204 12.888 4.889 115.550 o
7 3 3 305.291 336.545 18.073 4.156 o
7 3 4 0.911 1.333 4.000 224.041 o
7 3 5 210.363 209.456 15.258 7.201 o
7 3 6 104.751 88.277 11.111 17.650 o
7 4 0 85.860 76.722 8.592 26.451 o
7 4 1 54.811 64.293 8.296 33.944 o
7 4 2 12.782 7.703 4.592 139.126 o
7 4 3 1.175 -2.963 3.407 308.536 o
7 4 4 182.491 198.345 14.814 8.169 o
7 4 5 19.388 18.073 6.963 63.193 o
7 5 0 347.608 349.730 17.629 3.773 o
7 5 1 612.722 664.054 27.850 1.351 o
7 5 2 423.876 431.933 21.628 2.588 o
7 5 3 36.812 54.812 9.629 30.895 o
7 5 4 57.511 55.701 9.481 28.651 o
7 6 0 72.381 83.536 10.073 23.110 o
7 6 1 306.954 311.361 17.777 4.317 o
7 6 2 194.923 168.273 13.481 8.990 o
7 6 3 44.711 33.332 8.296 39.244 o
7 7 0 0.737 5.629 4.592 166.489 o
7 7 1 214.431 218.492 15.407 6.965 o
7 7 2 71.410 78.203 11.111 20.611 o
7 8 0 11.434 8.148 5.037 121.373 o
7 8 1 1.298 1.037 6.814 78.539 o
8 -12 0 39.339 33.480 10.073 29.770 o
8 -12 1 3.769 -2.518 6.370 88.447 o
8 -12 2 3.069 5.185 6.518 83.443 o
8 -12 3 1.474 -1.778 6.370 89.957 o
8 -12 4 112.546 99.684 13.333 13.405 o
8 -12 5 176.797 182.790 16.444 7.612 o
8 -12 6 0.665 5.037 5.926 102.288 o
8 -11 0 174.146 170.791 15.999 8.036 o
8 -11 1 78.776 97.906 13.184 15.235 o
8 -11 2 186.442 177.902 14.814 8.324 o
8 -11 3 27.911 33.332 8.444 41.836 o
8 -11 4 25.600 25.628 7.703 50.231 o
8 -11 5 0.660 -3.111 4.889 153.136 o
8 -11 6 36.803 49.183 10.370 27.796 o
8 -11 7 70.385 66.811 11.111 21.166 o
8 -10 0 194.009 200.271 15.703 7.439 o
8 -10 1 12.051 9.185 6.074 87.175 o
8 -10 2 245.573 266.623 17.481 5.370 o
8 -10 3 10.379 11.111 5.926 91.569 o
8 -10 4 1.965 4.296 5.037 138.631 o
8 -10 5 26.136 23.258 6.666 63.322 o
8 -10 6 328.090 362.618 21.628 3.337 o
8 -10 7 13.116 16.888 6.963 66.223 o
8 -10 8 79.256 97.165 13.036 15.477 o
8 -9 0 15.465 22.814 6.963 63.871 o
8 -9 1 129.732 127.090 11.999 13.604 o
8 -9 2 27.480 24.591 6.518 64.502 o
8 -9 3 37.403 43.849 8.148 40.764 o
8 -9 4 11.962 22.221 6.074 82.539 o
8 -9 5 30.365 30.369 7.407 51.097 o
8 -9 6 146.997 164.717 14.370 9.891 o
8 -9 7 5.020 10.666 6.074 91.901 o
8 -9 8 34.048 55.997 11.111 24.764 o
8 -9 9 2.921 5.926 5.481 115.861 o
8 -8 0 0.096 4.296 4.592 169.552 o
8 -8 1 1.453 1.481 4.148 206.568 o
8 -8 2 0.454 1.185 4.000 226.234 o
8 -8 3 87.821 105.165 11.555 17.404 o
8 -8 4 73.222 69.478 9.481 25.683 o
8 -8 5 531.989 565.244 26.665 1.679 o
8 -8 6 73.829 89.758 12.296 17.347 o
8 -8 7 96.710 103.683 13.629 13.612 o
8 -8 8 10.774 13.481 6.074 86.536 o
8 -8 9 10.443 18.369 7.407 60.110 o
8 -7 0 5.037 4.444 4.148 189.725 o
8 -7 1 171.687 169.013 11.703 10.984 o
8 -7 2 1.586 -0.148 3.407 305.381 o
8 -7 3 61.591 76.574 9.333 27.264 o
8 -7 4 5.405 6.814 4.889 138.468 o
8 -7 5 871.043 947.713 37.331 0.711 o
8 -7 6 463.202 504.966 25.332 2.033 o
8 -7 7 16.502 25.036 7.555 54.881 o
8 -7 8 121.936 109.757 14.073 11.941 o
8 -7 9 12.880 14.222 6.963 66.926 o
8 -6 0 332.361 321.139 15.851 4.324 o
8 -6 1 135.940 125.164 9.777 16.165 o
8 -6 2 145.556 117.609 9.925 15.548 o
8 -6 3 462.252 450.450 21.332 2.387 o
8 -6 4 0.337 -2.667 2.667 511.745 o
8 -6 5 42.694 33.924 8.000 41.789 o
8 -6 6 68.396 53.182 9.185 28.524 o
8 -6 7 30.847 24.591 7.407 51.895 o
8 -6 8 88.948 81.462 12.592 16.152 o
8 -6 9 19.706 11.407 6.666 69.414 o
8 -5 0 56.399 53.479 6.666 45.012 o
8 -5 1 5.201 13.925 4.296 165.268 o
8 -5 2 0.495 -0.444 2.815 457.269 o
8 -5 3 154.877 163.236 11.851 11.700 o
8 -5 4 9.722 7.851 4.296 161.577 o
8 -5 5 144.875 102.795 11.703 13.805 o
8 -5 6 205.418 195.086 14.962 7.596 o
8 -5 7 14.915 11.627 3.626 183.789 o
8 -5 8 183.600 184.782 9.952 11.401 o
8 -5 9 221.928 206.214 24.288 4.172 o
8 -4 0 83.486 81.759 7.259 31.145 o
8 -4 1 40.874 35.702 5.777 64.509 o
8 -4 2 4.172 -0.444 2.815 401.626 o
8 -4 3 468.254 461.561 21.184 2.345 o
8 -4 4 114.190 131.173 6.938 22.786 o
8 -4 5 273.471 256.794 10.348 6.973 o
8 -4 6 47.885 55.837 5.872 54.534 o
8 -4 7 158.654 151.681 11.555 12.056 o
8 -4 8 2.293 -1.926 3.555 276.849 o
8 -4 9 10.898 9.925 5.185 115.163 o
8 -3 0 17.199 18.688 3.163 192.534 o
8 -3 1 120.350 132.260 19.480 7.381 o
8 -3 2 0.274 0.148 2.815 459.756 o
8 -3 3 76.897 79.499 5.504 40.865 o
8 -3 4 280.716 328.416 11.830 5.736 o
8 -3 5 947.585 949.639 33.628 0.689 o
8 -3 6 3.322 -0.741 2.963 377.283 o
8 -3 7 68.421 54.219 8.148 33.022 o
8 -3 8 33.971 40.294 7.703 45.653 o
8 -3 9 6.692 15.110 6.814 72.312 o
8 -2 0 0.369 0.341 1.385 1775.200 o
8 -2 1 47.195 40.129 3.977 83.534 o
8 -2 2 359.659 385.209 12.058 4.186 o
8 -2 4 541.449 493.263 20.591 2.023 o
8 -2 5 241.088 243.957 14.222 6.623 o
8 -2 6 0.421 3.111 3.259 329.072 o
8 -2 7 0.372 -4.592 2.963 415.118 o
8 -2 8 14.174 13.629 5.629 95.307 o
8 -1 0 222.332 227.840 6.846 10.290 o
8 -1 1 1321.340 1352.730 32.040 0.405 o
8 -1 2 87.842 79.451 5.481 37.544 o
8 -1 3 63.753 59.700 7.703 35.671 o
8 -1 4 527.570 569.392 23.554 1.814 o
8 -1 5 26.581 23.703 5.481 83.543 o
8 -1 6 39.330 29.184 6.666 56.055 o
8 -1 7 189.295 178.494 13.481 9.005 o
8 -1 8 3.735 -1.630 3.852 231.125 o
8 0 0 11.436 12.346 2.670 285.837 o
8 0 1 45.435 46.553 4.396 76.107 o
8 0 2 6.031 3.852 3.259 281.872 o
8 0 3 1074.270 1123.080 38.813 0.526 o
8 0 4 260.605 306.176 16.592 5.132 o
8 0 5 35.782 43.701 7.407 47.231 o
8 0 6 1.492 1.037 3.852 239.028 o
8 0 7 2.852 4.148 4.148 197.254 o
8 1 0 228.111 209.601 8.327 9.817 o
8 1 1 111.380 126.793 9.629 18.292 o
8 1 2 78.510 78.648 9.185 25.405 o
8 1 3 36.833 38.220 6.963 52.060 o
8 1 4 56.514 69.478 9.629 27.269 o
8 1 5 153.067 166.050 12.740 10.957 o
8 1 6 37.433 36.887 7.703 45.159 o
8 2 0 2.304 7.703 3.407 273.354 o
8 2 1 520.354 540.505 22.814 1.914 o
8 2 2 7.976 8.592 4.296 164.996 o
8 2 3 22.561 31.258 6.963 59.041 o
8 2 4 27.245 27.554 6.370 66.064 o
8 2 5 2.520 3.555 4.296 186.728 o
8 2 6 54.654 71.107 11.703 20.626 o
8 3 0 6.444 6.963 3.852 205.547 o
8 3 1 18.911 32.887 6.666 64.475 o
8 3 2 295.347 331.064 17.925 4.308 o
8 3 3 57.392 51.257 8.592 33.155 o
8 3 4 69.704 99.091 12.296 17.314 o
8 3 5 226.343 269.882 17.777 5.524 o
8 4 0 223.004 215.529 13.629 7.546 o
8 4 1 0.021 0.296 3.555 290.744 o
8 4 2 24.980 28.739 6.963 58.562 o
8 4 3 103.438 138.052 14.370 11.777 o
8 4 4 33.048 41.776 8.592 38.752 o
8 5 0 21.852 12.592 5.037 104.915 o
8 5 1 62.224 66.663 9.777 26.175 o
8 5 2 10.967 14.518 5.926 89.734 o
8 5 3 64.807 101.165 12.592 16.953 o
8 6 0 158.883 194.790 14.222 9.194 o
8 6 1 152.442 159.236 13.333 10.620 o
8 6 2 59.371 71.552 10.962 22.325 o
8 7 0 49.218 58.071 9.925 27.717 o
9 -12 2 7.603 3.407 6.814 74.770 o
9 -11 0 8.722 5.629 7.259 65.481 o
9 -11 1 18.736 20.147 7.703 53.161 o
9 -11 2 27.810 37.924 9.333 35.133 o
9 -11 3 12.226 9.925 6.814 70.865 o
9 -11 4 38.118 26.221 8.000 43.900 o
9 -11 5 32.352 33.924 8.888 37.599 o
9 -11 6 5.499 16.147 7.703 57.928 o
9 -10 0 34.152 30.369 8.148 43.142 o
9 -10 1 11.397 3.555 6.074 89.760 o
9 -10 2 0.207 0.889 4.889 153.151 o
9 -10 3 39.495 18.517 7.407 50.048 o
9 -10 4 11.336 0.593 4.592 148.908 o
9 -10 5 21.107 18.221 7.111 60.290 o
9 -10 6 53.389 55.256 10.073 26.790 o
9 -10 7 18.834 23.110 7.555 54.430 o
9 -9 0 23.965 19.999 7.111 58.793 o
9 -9 1 105.520 121.016 13.184 13.435 o
9 -9 2 235.185 240.402 16.295 6.071 o
9 -9 3 1.547 2.815 4.740 157.944 o
9 -9 4 33.757 22.369 7.111 54.560 o
9 -9 5 9.332 15.258 6.814 70.976 o
9 -9 6 56.115 66.219 11.407 21.525 o
9 -9 7 128.540 139.385 16.295 9.273 o
9 -8 0 283.364 294.770 17.332 4.754 o
9 -8 1 49.709 58.219 9.037 31.644 o
9 -8 2 106.372 100.721 11.259 16.834 o
9 -8 3 56.309 30.073 6.963 46.643 o
9 -8 4 7.759 8.592 4.889 133.053 o
9 -8 5 2.926 6.666 5.185 128.092 o
9 -8 6 23.789 36.739 8.888 38.925 o
9 -8 7 89.980 116.423 14.962 11.945 o
9 -8 8 274.496 297.436 21.184 4.054 o
9 -7 0 2.615 -3.111 3.555 274.830 o
9 -7 1 287.163 295.807 16.444 4.891 o
9 -7 2 102.696 119.979 10.962 16.931 o
9 -7 3 10.226 10.073 5.037 121.719 o
9 -7 4 55.663 59.849 9.481 28.620 o
9 -7 5 3.835 -0.296 4.000 215.038 o
9 -7 6 102.165 120.275 14.222 12.313 o
9 -7 7 175.733 170.939 15.258 8.422 o
9 -7 8 0.894 -8.444 4.296 197.083 o
9 -6 0 81.528 65.478 8.000 30.179 o
9 -6 1 337.828 344.545 17.332 3.926 o
9 -6 2 0.175 -0.444 3.259 345.694 o
9 -6 3 306.643 294.177 17.036 4.550 o
9 -6 4 14.233 16.295 5.629 94.033 o
9 -6 5 110.466 135.089 12.740 13.447 o
9 -6 6 44.487 30.073 7.555 45.378 o
9 -6 7 138.633 159.532 15.258 9.536 o
9 -6 8 3.104 -1.185 5.037 140.273 o
9 -5 0 118.554 121.016 9.481 18.177 o
9 -5 1 50.721 52.442 7.407 41.596 o
9 -5 2 114.084 130.349 10.814 16.025 o
9 -5 3 74.597 75.092 9.777 24.221 o
9 -5 4 0.044 -2.370 3.852 248.498 o
9 -5 5 12.723 15.258 5.926 88.059 o
9 -5 6 405.100 419.341 23.258 2.576 o
9 -5 7 308.195 310.324 20.443 3.851 o
9 -5 8 92.377 78.351 12.148 16.855 o
9 -4 0 381.133 354.835 12.276 4.092 o
9 -4 1 133.039 129.756 9.925 16.005 o
9 -4 2 48.517 37.628 6.666 50.657 o
9 -4 3 5.261 3.259 3.555 249.908 o
9 -4 4 216.757 209.900 14.666 7.314 o
9 -4 5 10.553 13.925 5.926 90.299 o
9 -4 6 181.756 170.791 14.814 8.533 o
9 -4 7 0.029 1.063 3.167 361.881 o
9 -4 8 16.814 17.629 5.926 84.022 o
9 -3 0 305.009 289.950 10.715 5.875 o
9 -3 1 10.915 10.432 2.657 299.659 o
9 -3 2 9.388 15.851 4.740 131.085 o
9 -3 3 112.944 110.595 6.643 25.104 o
9 -3 4 20.983 25.960 4.518 113.148 o
9 -3 5 132.207 113.905 9.629 17.099 o
9 -3 6 119.127 123.238 11.999 14.261 o
9 -3 7 1.499 4.148 4.148 201.799 o
9 -3 8 1.019 0.444 4.000 225.426 o
9 -2 0 268.865 277.585 15.555 5.470 o
9 -2 1 12.150 10.973 2.238 341.691 o
9 -2 2 0.267 1.818 1.672 1173.130 o
9 -2 3 109.745 111.491 6.854 25.050 o
9 -2 4 19.629 18.221 5.185 99.936 o
9 -2 5 158.938 188.420 12.740 10.322 o
9 -2 6 31.656 53.775 8.148 40.947 o
9 -2 7 0.028 3.852 4.148 207.409 o
9 -1 0 79.887 86.706 5.549 38.551 o
9 -1 1 16.091 15.016 3.089 210.180 o
9 -1 2 20.146 24.961 3.662 147.342 o
9 -1 3 162.830 158.051 11.111 12.108 o
9 -1 4 96.086 124.719 12.296 15.052 o
9 -1 5 383.456 370.454 19.110 3.235 o
9 -1 6 65.231 73.329 10.370 23.483 o
9 -1 7 0.548 1.185 4.148 210.305 o
9 0 0 181.883 177.857 13.777 9.054 o
9 0 1 17.462 16.669 3.691 164.055 o
9 0 2 90.633 101.461 10.370 19.751 o
9 0 3 11.664 15.851 5.185 110.509 o
9 0 4 237.597 228.551 14.962 6.585 o
9 0 5 26.847 41.183 7.851 46.191 o
9 0 6 53.950 58.664 9.777 27.698 o
9 1 0 286.876 310.769 15.703 4.955 o
9 1 1 202.452 205.900 12.888 8.551 o
9 1 2 17.286 20.888 5.481 92.997 o
9 1 3 2.380 3.704 4.296 186.923 o
9 1 4 46.685 46.368 8.592 35.606 o
9 1 5 329.718 337.730 19.406 3.724 o
9 2 0 347.223 371.195 18.221 3.608 o
9 2 1 8.318 12.888 4.889 128.711 o
9 2 2 11.660 9.629 5.185 114.383 o
9 2 3 60.039 42.961 8.000 36.696 o
9 2 4 132.332 153.607 15.407 9.677 o
9 3 0 0.324 0.148 3.704 266.719 o
9 3 1 40.483 31.406 6.814 53.508 o
9 3 2 56.150 62.219 9.185 29.654 o
9 3 3 31.245 30.221 7.703 47.878 o
9 3 4 142.473 139.385 17.184 8.338 o
9 4 0 16.550 18.666 5.777 87.269 o
9 4 1 1.518 4.592 4.296 188.157 o
9 4 2 23.584 14.962 5.777 83.168 o
9 4 3 150.986 155.681 20.591 6.254 o
9 5 0 118.782 113.461 12.444 13.948 o
9 5 1 20.202 22.369 6.370 71.375 o
9 6 0 5.237 3.555 5.037 134.012 o
10 -11 1 24.333 16.888 8.000 48.748 o
10 -11 2 3.460 0.889 6.074 96.915 o
10 -11 3 1.803 2.667 6.370 88.862 o
10 -10 0 38.496 33.924 9.037 35.542 o
10 -10 1 30.380 17.036 7.555 51.671 o
10 -10 2 5.572 7.259 6.814 74.823 o
10 -10 3 14.985 8.000 6.666 72.744 o
10 -10 4 171.353 178.050 15.703 8.184 o
10 -10 5 8.931 9.037 5.926 93.591 o
10 -9 0 12.989 9.185 6.370 79.607 o
10 -9 1 0.863 -8.888 4.444 184.418 o
10 -9 2 25.006 8.740 6.370 72.529 o
10 -9 3 3.217 2.963 5.185 130.323 o
10 -9 4 18.226 13.333 6.666 69.678 o
10 -9 6 47.032 50.071 10.222 27.227 o
10 -8 0 41.641 51.108 9.333 31.967 o
10 -8 1 126.400 135.978 13.777 11.596 o
10 -8 2 33.336 37.183 7.703 46.273 o
10 -8 3 379.691 412.674 22.221 2.812 o
10 -8 4 115.501 151.533 14.073 11.414 o
10 -8 5 112.121 122.942 14.666 11.425 o
10 -8 6 0.020 8.888 6.370 87.991 o
10 -7 0 106.486 107.535 11.851 15.633 o
10 -7 1 419.730 404.675 20.295 2.790 o
10 -7 2 351.113 404.082 20.888 3.142 o
10 -7 3 125.523 138.793 12.592 12.835 o
10 -7 4 3.565 11.111 5.926 97.195 o
10 -7 5 0.066 7.407 5.926 101.778 o
10 -7 6 8.531 8.444 6.370 82.640 o
10 -7 7 10.197 19.110 7.259 62.267 o
10 -6 0 113.271 101.375 7.904 22.863 o
10 -6 1 6.610 4.592 4.000 196.502 o
10 -6 2 0.013 -0.148 3.704 268.933 o
10 -6 3 59.988 49.331 8.592 32.861 o
10 -6 4 0.028 -2.667 4.000 230.510 o
10 -6 5 103.441 80.277 11.555 17.190 o
10 -6 6 109.813 103.387 13.925 12.697 o
10 -6 7 12.599 19.258 7.555 57.141 o
10 -5 0 0.042 0.560 2.314 677.284 o
10 -5 1 4.955 6.666 4.148 186.524 o
10 -5 2 269.648 271.067 16.295 5.320 o
10 -5 3 24.288 39.998 8.000 45.691 o
10 -5 4 31.183 26.962 7.259 52.993 o
10 -5 5 91.527 84.425 11.999 16.997 o
10 -5 6 8.715 1.185 4.889 137.626 o
10 -5 7 476.299 433.562 25.036 2.128 o
10 -4 0 0.275 -0.148 3.111 378.065 o
10 -4 1 69.907 67.521 6.390 40.268 o
10 -4 2 70.019 67.404 9.185 27.292 o
10 -4 3 94.107 110.942 12.296 15.544 o
10 -4 4 4.244 2.963 4.592 161.534 o
10 -4 5 39.746 41.924 8.888 35.528 o
10 -4 6 69.455 81.611 12.148 18.180 o
10 -4 7 115.836 126.497 15.555 10.391 o
10 -3 0 98.507 112.572 10.666 18.044 o
10 -3 1 78.633 83.092 9.925 22.899 o
10 -3 2 206.404 211.210 10.296 9.684 o
10 -3 3 285.489 297.436 17.481 4.683 o
10 -3 4 82.910 70.959 10.222 22.258 o
10 -3 5 501.063 480.375 25.036 1.965 o
10 -3 6 89.281 118.349 14.518 12.465 o
10 -2 0 223.570 215.085 14.073 7.353 o
10 -2 1 209.966 216.566 14.073 7.650 o
10 -2 2 118.118 120.868 10.370 16.760 o
10 -2 3 6.202 5.941 2.989 312.627 o
10 -2 4 199.457 227.017 14.584 7.544 o
10 -2 5 124.987 129.904 11.111 14.920 o
10 -2 6 10.617 16.592 5.926 89.190 o
10 -1 0 87.278 82.472 6.541 33.014 o
10 -1 1 388.697 381.769 14.733 3.620 o
10 -1 2 54.857 51.997 7.703 38.638 o
10 -1 3 1.196 4.889 4.148 201.569 o
10 -1 4 5.584 16.147 5.333 112.408 o
10 -1 5 167.481 179.087 13.481 9.666 o
10 -1 6 2.515 7.407 5.629 109.819 o
10 0 0 49.054 50.627 5.289 61.167 o
10 0 1 51.441 42.813 7.259 43.837 o
10 0 2 123.868 138.645 11.259 14.531 o
10 0 3 0.007 0.741 3.704 266.833 o
10 0 4 0.042 6.222 4.444 178.243 o
10 0 5 6.933 12.296 5.481 107.801 o
10 1 0 17.963 18.666 5.481 93.405 o
10 1 1 31.925 43.553 7.407 48.461 o
10 1 2 14.976 17.332 5.333 101.165 o
10 1 3 8.490 7.851 5.037 125.823 o
10 1 4 7.492 6.666 5.481 110.273 o
10 2 0 12.946 17.184 5.629 94.802 o
10 2 1 0.074 7.259 4.740 156.400 o
10 2 2 20.363 15.407 5.777 85.517 o
10 2 3 0.331 -2.370 4.296 198.863 o
10 3 0 336.010 353.729 19.258 3.630 o
10 3 1 106.459 101.906 11.555 16.287 o
10 3 2 35.634 44.886 8.740 36.943 o
10 4 0 108.150 125.756 13.481 12.848 o
10 4 1 118.798 108.276 12.296 14.278 o
10 5 0 211.145 244.550 25.776 3.797 o
11 -9 0 2.398 -1.243 6.370 89.347 o
11 -9 1 136.434 165.754 16.888 8.380 o
11 -9 2 0.566 -7.111 4.740 162.974 o
11 -9 3 82.935 89.166 12.148 17.101 o
11 -9 4 158.659 191.975 16.444 7.894 o
11 -8 0 209.871 247.872 12.515 7.943 o
11 -8 1 44.021 40.442 8.740 35.783 o
11 -8 2 7.522 0.148 5.037 133.106 o
11 -8 3 0.148 -1.185 4.296 199.444 o
11 -8 4 34.340 66.515 11.703 22.294 o
11 -8 5 0.395 -1.926 5.185 136.655 o
11 -7 0 226.168 229.588 17.184 6.006 o
11 -7 1 108.688 111.387 12.296 14.730 o
11 -7 2 19.220 19.999 6.666 67.490 o
11 -7 3 20.579 19.999 6.666 66.812 o
11 -7 4 7.819 6.074 5.481 110.239 o
11 -7 5 51.906 62.367 11.407 22.013 o
11 -6 0 0.011 4.889 4.000 220.484 o
11 -6 1 14.949 34.517 7.703 52.115 o
11 -6 2 0.472 -1.630 4.148 212.724 o
11 -6 3 29.393 34.220 7.851 46.447 o
11 -6 4 221.220 263.660 18.517 5.416 o
11 -6 5 43.404 52.294 10.518 26.308 o
11 -5 0 82.433 79.537 11.407 18.995 o
11 -5 1 15.156 26.962 6.814 65.382 o
11 -5 2 119.118 115.979 13.333 12.768 o
11 -5 3 97.812 118.794 13.777 13.054 o
11 -5 4 4.868 9.037 5.777 101.600 o
11 -5 5 4.929 6.370 5.926 98.047 o
11 -4 0 136.738 155.236 13.333 11.271 o
11 -4 1 2.336 2.222 3.555 269.701 o
11 -4 2 3.418 4.148 3.407 277.688 o
11 -4 3 50.601 69.181 10.073 26.305 o
11 -4 4 0.435 -1.630 4.592 173.891 o
11 -4 5 10.170 17.036 7.407 60.450 o
11 -3 0 108.758 132.423 12.148 14.372 o
11 -3 1 27.578 23.406 6.370 66.995 o
11 -3 2 80.245 110.350 10.962 18.960 o
11 -3 5 13.236 10.518 7.111 65.114 o
11 -2 0 110.343 111.683 12.444 14.424 o
11 -2 1 3.291 10.370 5.037 131.744 o
11 -1 0 74.720 84.721 10.666 21.195 o
11 -1 3 86.188 67.552 11.703 18.502 o
11 -1 4 223.013 223.662 15.110 6.860 o
11 0 0 0.028 -2.815 3.259 347.101 o
11 0 1 17.445 18.666 5.777 86.546 o
11 0 2 9.693 10.666 4.889 128.296 o
11 0 3 209.394 231.217 15.999 6.704 o
11 0 4 12.231 24.591 7.555 56.373 o
11 1 0 103.806 135.682 11.407 15.625 o
11 1 1 186.673 189.309 13.629 8.838 o
11 1 2 59.299 60.589 9.925 26.346 o
11 1 3 94.788 98.499 12.592 15.370 o
11 2 0 221.232 275.956 16.888 5.823 o
11 2 1 45.801 50.960 8.888 33.666 o
11 2 2 67.408 59.849 10.518 23.477 o
11 3 0 0.110 4.889 5.037 141.176 o
12 -8 0 0.072 4.296 4.889 150.211 o
12 -8 1 303.856 285.585 19.999 4.070 o
12 -7 0 26.996 31.554 8.444 42.232 o
12 -7 1 108.362 99.684 12.888 14.200 o
12 -7 2 31.295 52.294 9.925 30.325 o
12 -6 0 5.129 9.925 5.926 96.378 o
12 -6 1 1.154 6.074 4.148 199.705 o
12 -6 2 158.335 154.347 14.222 9.814 o
12 -6 3 5.132 12.592 5.185 120.962 o
12 -5 0 20.062 26.517 7.407 55.245 o
12 -5 1 28.150 32.887 8.148 44.301 o
12 -5 2 50.904 60.737 10.518 25.095 o
12 -5 3 101.565 123.534 12.444 14.573 o
12 -4 0 9.314 5.777 5.037 126.136 o
12 -4 1 35.906 45.923 9.037 34.957 o
12 -4 2 3.997 5.185 4.444 169.422 o
12 -3 0 110.360 127.386 12.740 13.635 o
12 -3 1 291.318 324.990 19.851 4.033 o
12 -2 0 252.652 264.401 17.629 5.251 o
12 1 0 4.912 5.926 4.889 140.079 o
12 1 1 158.707 164.569 13.629 10.081 o
12 2 0 118.421 139.237 14.518 11.090 o
13 -5 0 20.081 26.221 7.703 51.814 o
13 -4 0 36.920 34.665 8.444 39.739 o
13 -3 0 1.826 -0.741 4.592 170.542 o
;
_iucr_refine_instructions_details
;
TITL 211012whl1_0m_a.res in P-1
REM Old TITL 211012WHL1_0m in P-1
REM SHELXT solution in P-1: R1 0.104, Rweak 0.005, Alpha 0.034
REM <I/s> 0.000 for 0 systematic absences, Orientation as input
REM Formula found by SHELXT: C30 N P
CELL 0.71073 10.3035 10.979 11.2307 111.798 102.043 98.741
ZERR 2 0.0015 0.0016 0.0017 0.002 0.002 0.002
LATT 1
SFAC C H N P
UNIT 60 48 2 2

L.S. 10
PLAN  20
TEMP -173
CONF
BOND 
fmap 2
ACTA 
MORE -1
LIST -6
BOND $H
WGHT 0.065015 0.442885
FVAR 0.821606
REM <olex2.extras>
REM <HklSrc "%.\\211012WHL1_0m.hkl">
REM </olex2.extras>

P1    4     0.66062  0.47710  0.41097  11.00000  0.01668  0.01759  0.01668 =
 0.00567  0.00340  0.00483 
N1    3     0.51666  0.23384  0.15357  11.00000  0.01367  0.01639  0.02013 =
 0.00883  0.00373  0.00097 
C19   1     0.72369  0.39178  0.51523  11.00000  0.01588  0.01483  0.01767 =
 0.00446  0.00233  0.00069 
C20   1     0.80894  0.30448  0.48430  11.00000  0.01772  0.01536  0.01692 =
 0.00470  0.00490  0.00281 
AFIX 43
H20   2     0.84175  0.29117  0.40853  11.00000 -1.20000 
AFIX 0
C7    1     0.51780  0.13475  0.20738  11.00000  0.01561  0.01277  0.01548 =
 0.00421  0.00021 -0.00133 
C5    1     0.86333  0.46903  0.26917  11.00000  0.01689  0.01655  0.01908 =
 0.00687 -0.00069  0.00199 
AFIX 43
H5    2     0.92215  0.54361  0.34741  11.00000 -1.20000 
AFIX 0
C13   1     0.39661  0.25504  0.08656  11.00000  0.01527  0.01628  0.01372 =
 0.00377  0.00347  0.00283 
C14   1     0.26681  0.16863  0.05291  11.00000  0.01805  0.01729  0.01873 =
 0.00673  0.00547  0.00232 
AFIX 43
H14   2     0.25775  0.09530  0.07870  11.00000 -1.20000 
AFIX 0
C1    1     0.64857  0.30128  0.15337  11.00000  0.01380  0.01646  0.02079 =
 0.01052  0.00439  0.00443 
C4    1     0.90844  0.41870  0.15656  11.00000  0.01437  0.02228  0.02381 =
 0.01292  0.00495  0.00434 
AFIX 43
H4    2     0.99778  0.45827  0.15812  11.00000 -1.20000 
AFIX 0
C6    1     0.73221  0.41144  0.26915  11.00000  0.01821  0.01707  0.01705 =
 0.00902  0.00483  0.00633 
C8    1     0.60650  0.05065  0.18254  11.00000  0.01753  0.01474  0.01736 =
 0.00424  0.00334  0.00168 
AFIX 43
H8    2     0.66315  0.05755  0.12738  11.00000 -1.20000 
AFIX 0
C9    1     0.61290 -0.04330  0.23771  11.00000  0.02033  0.01443  0.01788 =
 0.00452  0.00058  0.00374 
AFIX 43
H9    2     0.67469 -0.09938  0.22119  11.00000 -1.20000 
AFIX 0
C25   1     0.77301  0.65005  0.50282  11.00000  0.02076  0.01596  0.02001 =
 0.00477  0.00628  0.00705 
C18   1     0.40527  0.36326  0.04834  11.00000  0.01678  0.01812  0.02365 =
 0.00808  0.00476  0.00231 
AFIX 43
H18   2     0.49167  0.42459  0.07205  11.00000 -1.20000 
AFIX 0
C10   1     0.52934 -0.05531  0.31678  11.00000  0.02453  0.02030  0.01793 =
 0.00973 -0.00005  0.00067 
AFIX 43
H10   2     0.53236 -0.12050  0.35341  11.00000 -1.20000 
AFIX 0
C3    1     0.82271  0.31045  0.04171  11.00000  0.02161  0.02634  0.01774 =
 0.01206  0.00777  0.00823 
AFIX 43
H3    2     0.85341  0.27608 -0.03552  11.00000 -1.20000 
AFIX 0
C30   1     0.86628  0.69818  0.62918  11.00000  0.02379  0.01937  0.02004 =
 0.00618  0.00363  0.00781 
AFIX 43
H30   2     0.87868  0.63853  0.67150  11.00000 -1.20000 
AFIX 0
C24   1     0.67802  0.41071  0.62834  11.00000  0.02215  0.02036  0.02299 =
 0.00671  0.00874  0.00651 
AFIX 43
H24   2     0.61981  0.46974  0.65057  11.00000 -1.20000 
AFIX 0
C2    1     0.69219  0.25209  0.03914  11.00000  0.01868  0.02013  0.01652 =
 0.00664  0.00158  0.00206 
AFIX 43
H2    2     0.63297  0.17901 -0.04011  11.00000 -1.20000 
AFIX 0
C12   1     0.43578  0.12441  0.28942  11.00000  0.01860  0.02090  0.02041 =
 0.00720  0.00472  0.00458 
AFIX 43
H12   2     0.37651  0.18277  0.30911  11.00000 -1.20000 
AFIX 0
C22   1     0.79985  0.25644  0.67534  11.00000  0.02745  0.01830  0.02103 =
 0.00861  0.00291 -0.00007 
AFIX 43
H22   2     0.82512  0.20958  0.72908  11.00000 -1.20000 
AFIX 0
C11   1     0.44109  0.02883  0.34199  11.00000  0.02226  0.02810  0.01823 =
 0.00976  0.00586  0.00245 
AFIX 43
H11   2     0.38357  0.02069  0.39606  11.00000 -1.20000 
AFIX 0
C15   1     0.15171  0.18997 -0.01790  11.00000  0.01476  0.02584  0.02462 =
 0.00761  0.00364  0.00062 
AFIX 43
H15   2     0.06434  0.13109 -0.03955  11.00000 -1.20000 
AFIX 0
C26   1     0.75681  0.74028  0.44291  11.00000  0.02704  0.02061  0.02166 =
 0.00786  0.00255  0.00730 
AFIX 43
H26   2     0.69253  0.70958  0.35729  11.00000 -1.20000 
AFIX 0
C16   1     0.16164  0.29553 -0.05772  11.00000  0.01830  0.03173  0.02854 =
 0.01441  0.00340  0.01039 
AFIX 43
H16   2     0.08235  0.30837 -0.10746  11.00000 -1.20000 
AFIX 0
C17   1     0.28888  0.38161 -0.02376  11.00000  0.02272  0.02449  0.02999 =
 0.01574  0.00886  0.01025 
AFIX 43
H17   2     0.29686  0.45455 -0.05016  11.00000 -1.20000 
AFIX 0
C21   1     0.84609  0.23690  0.56392  11.00000  0.02167  0.01516  0.02196 =
 0.00622  0.00370  0.00331 
AFIX 43
H21   2     0.90350  0.17699  0.54179  11.00000 -1.20000 
AFIX 0
C29   1     0.94195  0.83368  0.69443  11.00000  0.02393  0.02306  0.01952 =
 0.00178  0.00296  0.00387 
AFIX 43
H29   2     1.00447  0.86573  0.78118  11.00000 -1.20000 
AFIX 0
C23   1     0.71688  0.34419  0.70835  11.00000  0.02629  0.02719  0.01886 =
 0.00825  0.00855  0.00139 
AFIX 43
H23   2     0.68652  0.35891  0.78567  11.00000 -1.20000 
AFIX 0
C27   1     0.83389  0.87456  0.50745  11.00000  0.03020  0.01911  0.02855 =
 0.01093  0.00843  0.00779 
AFIX 43
H27   2     0.82320  0.93443  0.46511  11.00000 -1.20000 
AFIX 0
C28   1     0.92620  0.92094  0.63341  11.00000  0.02597  0.01702  0.02777 =
 0.00322  0.00978  0.00428 
AFIX 43
H28   2     0.97850  1.01263  0.67761  11.00000 -1.20000 
AFIX 0
HKLF 4

END
Q1 1 0.527778 0.305556 0.25 11 0.05 0.93
Q2 1 0.694444 0.416667 0.325 11 0.05 0.39
Q3 1 0.333333 0.361111 0 11 0.05 0.37
Q4 1 0.833333 0.277778 0.625 11 0.05 0.32
Q5 1 0.5 0.138889 0.275 11 0.05 0.31

  REM The information below was added by Olex2.
  REM
  REM R1 = 0.0486 for 3915 Fo > 4sig(Fo) and 0.0633 for all 4935 data
  REM 289 parameters refined using 0 restraints
  REM Highest difference peak 0.9254, deepest hole -0.5387
  REM Mean Shift 0.0000, Max Shift 0.0003.

  REM +++ Tabular Listing of Refinement Information +++
  REM R1_all = 0.0633
  REM R1_gt = 0.0486
  REM wR_ref = 0.1337
  REM GOOF = 1.0483
  REM Shift_max = 0.0003
  REM Shift_mean = 0.0000
  REM Reflections_all = 4935
  REM Reflections_gt = 3915
  REM Parameters = 289
  REM Hole = -0.5387
  REM Peak = 0.9254
  REM Flack = n/a

  
;
_olex2_submission_special_instructions  'No special instructions were received'
