# Supplementary material for: Dual-channel mechano-phosphorescence: a combined locking effect with twisted molecular structures and robust interactions
Source: Light Sci Appl. 2024 Apr 8;13:85. doi: 10.1038/s41377-024-01421-5 (PMC11001961; doi:10.1038/s41377-024-01421-5)
Supplement: Supplementary file 3 — CIF file for o-TATPO [file 41377_2024_1421_MOESM3_ESM.cif]

data_TPAPO
_audit_creation_date              2020-07-08
_audit_creation_method
;
Olex2 1.2
(compiled 2016.09.09 svn.r3337 for OlexSys, GUI svn.r5227)
;
_publ_contact_author_address      ?
_publ_contact_author_email        ?
_publ_contact_author_id_orcid     ?
_publ_contact_author_name         ''
_publ_contact_author_phone        ?
_publ_section_references
;
Dolomanov, O.V., Bourhis, L.J., Gildea, R.J, Howard, J.A.K. & Puschmann, H.
 (2009), J. Appl. Cryst. 42, 339-341.

Sheldrick, G.M. (2015). Acta Cryst. A71, 3-8.

Sheldrick, G.M. (2015). Acta Cryst. C71, 3-8.
;
_chemical_name_common             ?
_chemical_name_systematic         ?
_chemical_formula_moiety          'C30 H24 N O P'
_chemical_formula_sum             'C30 H24 N O P'
_chemical_formula_weight          445.47
_chemical_melting_point           ?
loop_
  _atom_type_symbol
  _atom_type_description
  _atom_type_scat_dispersion_real
  _atom_type_scat_dispersion_imag
  _atom_type_scat_source
 'C' 'C' 0.0181 0.0091 'International Tables Vol C Tables 4.2.6.8 and 6.1.1.4'
 'H' 'H' 0.0000 0.0000 'International Tables Vol C Tables 4.2.6.8 and 6.1.1.4'
 'N' 'N' 0.0311 0.0180 'International Tables Vol C Tables 4.2.6.8 and 6.1.1.4'
 'O' 'O' 0.0492 0.0322 'International Tables Vol C Tables 4.2.6.8 and 6.1.1.4'
 'P' 'P' 0.2955 0.4335 'International Tables Vol C Tables 4.2.6.8 and 6.1.1.4'

_shelx_space_group_comment
;
The symmetry employed for this shelxl refinement is uniquely defined
by the following loop, which should always be used as a source of
symmetry information in preference to the above space-group names.
They are only intended as comments.
;
_space_group_crystal_system       'orthorhombic'
_space_group_IT_number            61
_space_group_name_H-M_alt         'P b c a'
_space_group_name_Hall            '-P 2ac 2ab'
loop_
  _space_group_symop_operation_xyz
 'x, y, z'
 '-x+1/2, -y, z+1/2'
 '-x, y+1/2, -z+1/2'
 'x+1/2, -y+1/2, -z'
 '-x, -y, -z'
 'x-1/2, y, -z-1/2'
 'x, -y-1/2, z-1/2'
 '-x-1/2, y-1/2, z'

_cell_length_a                    16.0526(6)
_cell_length_b                    16.6684(6)
_cell_length_c                    17.1822(7)
_cell_angle_alpha                 90
_cell_angle_beta                  90
_cell_angle_gamma                 90
_cell_volume                      4597.5(3)
_cell_formula_units_Z             8
_cell_measurement_reflns_used     9811
_cell_measurement_temperature     153(2)
_cell_measurement_theta_max       68.198
_cell_measurement_theta_min       5.149
_shelx_estimated_absorpt_T_max    ?
_shelx_estimated_absorpt_T_min    ?
_exptl_absorpt_coefficient_mu     1.230
_exptl_absorpt_correction_T_max   0.7531
_exptl_absorpt_correction_T_min   0.7015
_exptl_absorpt_correction_type    multi-scan
_exptl_absorpt_process_details
;
SADABS-2016/2 (Bruker,2016/2) was used for absorption correction.
wR2(int) was 0.1151 before and 0.0716 after correction.
The Ratio of minimum to maximum transmission is 0.9315.
The \l/2 correction factor is Not present.
;
_exptl_absorpt_special_details    ?
_exptl_crystal_colour             ?
_exptl_crystal_density_diffrn     1.287
_exptl_crystal_density_meas       ?
_exptl_crystal_density_method     ?
_exptl_crystal_description        prism
_exptl_crystal_F_000              1872
_exptl_crystal_size_max           0.5
_exptl_crystal_size_mid           0.2
_exptl_crystal_size_min           0.1
_exptl_transmission_factor_max    ?
_exptl_transmission_factor_min    ?
_diffrn_reflns_av_R_equivalents   0.1065
_diffrn_reflns_av_unetI/netI      0.0349
_diffrn_reflns_Laue_measured_fraction_full 0.990
_diffrn_reflns_Laue_measured_fraction_max 0.990
_diffrn_reflns_limit_h_max        19
_diffrn_reflns_limit_h_min        -19
_diffrn_reflns_limit_k_max        20
_diffrn_reflns_limit_k_min        -19
_diffrn_reflns_limit_l_max        20
_diffrn_reflns_limit_l_min        -20
_diffrn_reflns_number             60551
_diffrn_reflns_point_group_measured_fraction_full 0.990
_diffrn_reflns_point_group_measured_fraction_max 0.990
_diffrn_reflns_theta_full         67.684
_diffrn_reflns_theta_max          68.295
_diffrn_reflns_theta_min          4.610
_diffrn_ambient_temperature       153.0
_diffrn_detector_area_resol_mean  ?
_diffrn_measured_fraction_theta_full 0.990
_diffrn_measured_fraction_theta_max 0.990
_diffrn_measurement_device_type   Bruker
_diffrn_measurement_method        ?
_diffrn_radiation_type            CuK\a
_diffrn_radiation_wavelength      1.54184
_diffrn_source                    ?
_reflns_Friedel_coverage          0.000
_reflns_Friedel_fraction_full     .
_reflns_Friedel_fraction_max      .
_reflns_number_gt                 3146
_reflns_number_total              4171
_reflns_special_details
;
 Reflections were merged by SHELXL according to the crystal
 class for the calculation of statistics and refinement.
 
 _reflns_Friedel_fraction is defined as the number of unique
 Friedel pairs measured divided by the number that would be
 possible theoretically, ignoring centric projections and
 systematic absences.
;
_reflns_threshold_expression      'I > 2\s(I)'
_computing_cell_refinement        'SAINT V8.40A (?, 2016)'
_computing_data_collection        ?
_computing_data_reduction         'SAINT V8.40A (?, 2016)'
_computing_molecular_graphics     'Olex2 (Dolomanov et al., 2009)'
_computing_publication_material   'Olex2 (Dolomanov et al., 2009)'
_computing_structure_refinement   'ShelXL (Sheldrick, 2015)'
_computing_structure_solution     'ShelXT (Sheldrick, 2015)'
_refine_diff_density_max          0.421
_refine_diff_density_min          -0.515
_refine_diff_density_rms          0.109
_refine_ls_extinction_coef        .
_refine_ls_extinction_method      none
_refine_ls_goodness_of_fit_ref    1.092
_refine_ls_hydrogen_treatment     constr
_refine_ls_matrix_type            full
_refine_ls_number_parameters      298
_refine_ls_number_reflns          4171
_refine_ls_number_restraints      0
_refine_ls_R_factor_all           0.0776
_refine_ls_R_factor_gt            0.0472
_refine_ls_restrained_S_all       1.092
_refine_ls_shift/su_max           0.000
_refine_ls_shift/su_mean          0.000
_refine_ls_structure_factor_coef  Fsqd
_refine_ls_weighting_details
'w=1/[\s^2^(Fo^2^)+(0.1230P)^2^] where P=(Fo^2^+2Fc^2^)/3'
_refine_ls_weighting_scheme       calc
_refine_ls_wR_factor_gt           0.1370
_refine_ls_wR_factor_ref          0.1783
_refine_special_details           ?
_olex2_refinement_description
;
1. Fixed Uiso
 At 1.2 times of:
  All C(H) groups
2.a Aromatic/amide H refined with riding coordinates:
 C17(H17), C26(H26), C30(H30), C8(H8), C6(H6), C20(H20), C16(H16), C14(H14),
 C12(H12), C4(H4), C24(H24), C21(H21), C9(H9), C27(H27), C15(H15), C28(H28),
 C10(H10), C11(H11), C29(H29), C22(H22), C2(H2), C23(H23), C5(H5), C3(H3)
;
_atom_sites_solution_hydrogens    geom
_atom_sites_solution_primary      dual
_atom_sites_solution_secondary    ?
loop_
  _atom_site_label
  _atom_site_type_symbol
  _atom_site_fract_x
  _atom_site_fract_y
  _atom_site_fract_z
  _atom_site_U_iso_or_equiv
  _atom_site_adp_type
  _atom_site_occupancy
  _atom_site_site_symmetry_order
  _atom_site_calc_flag
  _atom_site_refinement_flags_posn
  _atom_site_refinement_flags_adp
  _atom_site_refinement_flags_occupancy
  _atom_site_disorder_assembly
  _atom_site_disorder_group
 P1 P 0.49656(3) 0.76745(3) 0.21747(3) 0.0219(2) Uani 1 1 d . . . . .
 O1 O 0.54073(10) 0.82814(10) 0.26580(10) 0.0283(4) Uani 1 1 d . . . . .
 N1 N 0.36205(11) 0.77335(11) 0.34668(11) 0.0252(4) Uani 1 1 d . . . . .
 C13 C 0.33507(14) 0.80093(14) 0.27147(13) 0.0236(5) Uani 1 1 d . . . . .
 C17 C 0.35697(14) 0.81613(14) 0.13331(14) 0.0257(5) Uani 1 1 d . . . . .
 H17 H 0.3910 0.8093 0.0886 0.031 Uiso 1 1 calc R . . . .
 C25 C 0.50902(14) 0.66634(14) 0.25124(14) 0.0241(5) Uani 1 1 d . . . . .
 C7 C 0.36356(13) 0.83204(14) 0.40706(14) 0.0253(5) Uani 1 1 d . . . . .
 C19 C 0.53853(13) 0.76445(14) 0.11957(14) 0.0259(5) Uani 1 1 d . . . . .
 C1 C 0.34143(14) 0.69245(14) 0.36703(14) 0.0266(5) Uani 1 1 d . . . . .
 C18 C 0.38681(13) 0.79134(13) 0.20624(13) 0.0227(5) Uani 1 1 d . . . . .
 C26 C 0.45282(15) 0.60453(15) 0.23577(15) 0.0301(5) Uani 1 1 d . . . . .
 H26 H 0.4019 0.6160 0.2100 0.036 Uiso 1 1 calc R . . . .
 C30 C 0.58369(15) 0.64818(15) 0.28858(14) 0.0302(5) Uani 1 1 d . . . . .
 H30 H 0.6231 0.6895 0.2985 0.036 Uiso 1 1 calc R . . . .
 C8 C 0.32418(15) 0.81992(14) 0.47837(14) 0.0294(5) Uani 1 1 d . . . . .
 H8 H 0.2950 0.7713 0.4879 0.035 Uiso 1 1 calc R . . . .
 C6 C 0.39246(15) 0.65217(14) 0.42002(14) 0.0288(5) Uani 1 1 d . . . . .
 H6 H 0.4396 0.6783 0.4418 0.035 Uiso 1 1 calc R . . . .
 C20 C 0.57323(14) 0.83464(15) 0.08900(15) 0.0309(6) Uani 1 1 d . . . . .
 H20 H 0.5729 0.8826 0.1189 0.037 Uiso 1 1 calc R . . . .
 C16 C 0.27836(14) 0.85052(15) 0.12538(14) 0.0288(5) Uani 1 1 d . . . . .
 H16 H 0.2590 0.8669 0.0756 0.035 Uiso 1 1 calc R . . . .
 C14 C 0.25690(15) 0.83620(15) 0.26307(15) 0.0295(5) Uani 1 1 d . . . . .
 H14 H 0.2226 0.8436 0.3075 0.035 Uiso 1 1 calc R . . . .
 C12 C 0.40583(15) 0.90432(14) 0.39407(16) 0.0316(5) Uani 1 1 d . . . . .
 H12 H 0.4332 0.9135 0.3459 0.038 Uiso 1 1 calc R . . . .
 C4 C 0.30633(17) 0.53411(16) 0.40888(17) 0.0395(6) Uani 1 1 d . . . . .
 H4 H 0.2941 0.4804 0.4235 0.047 Uiso 1 1 calc R . . . .
 C24 C 0.53873(15) 0.69546(15) 0.07441(15) 0.0325(6) Uani 1 1 d . . . . .
 H24 H 0.5144 0.6476 0.0941 0.039 Uiso 1 1 calc R . . . .
 C21 C 0.60808(16) 0.83463(17) 0.01540(16) 0.0371(6) Uani 1 1 d . . . . .
 H21 H 0.6315 0.8825 -0.0052 0.045 Uiso 1 1 calc R . . . .
 C9 C 0.32744(16) 0.87874(16) 0.53551(15) 0.0358(6) Uani 1 1 d . . . . .
 H9 H 0.3006 0.8700 0.5841 0.043 Uiso 1 1 calc R . . . .
 C27 C 0.47082(19) 0.52639(15) 0.25779(16) 0.0364(6) Uani 1 1 d . . . . .
 H27 H 0.4324 0.4845 0.2472 0.044 Uiso 1 1 calc R . . . .
 C15 C 0.22850(14) 0.86071(15) 0.19051(15) 0.0313(6) Uani 1 1 d . . . . .
 H15 H 0.1750 0.8844 0.1855 0.038 Uiso 1 1 calc R . . . .
 C28 C 0.54482(18) 0.50992(16) 0.29517(16) 0.0397(6) Uani 1 1 d . . . . .
 H28 H 0.5572 0.4563 0.3099 0.048 Uiso 1 1 calc R . . . .
 C10 C 0.36961(17) 0.95013(16) 0.52229(16) 0.0389(6) Uani 1 1 d . . . . .
 H10 H 0.3721 0.9901 0.5616 0.047 Uiso 1 1 calc R . . . .
 C11 C 0.40766(17) 0.96229(16) 0.45166(16) 0.0380(6) Uani 1 1 d . . . . .
 H11 H 0.4358 1.0115 0.4422 0.046 Uiso 1 1 calc R . . . .
 C29 C 0.60082(17) 0.56981(16) 0.31141(16) 0.0384(6) Uani 1 1 d . . . . .
 H29 H 0.6511 0.5578 0.3382 0.046 Uiso 1 1 calc R . . . .
 C22 C 0.60885(17) 0.76481(17) -0.02826(16) 0.0376(6) Uani 1 1 d . . . . .
 H22 H 0.6335 0.7647 -0.0785 0.045 Uiso 1 1 calc R . . . .
 C2 C 0.27380(16) 0.65269(16) 0.33470(16) 0.0356(6) Uani 1 1 d . . . . .
 H2 H 0.2391 0.6795 0.2983 0.043 Uiso 1 1 calc R . . . .
 C23 C 0.57398(17) 0.69563(17) 0.00091(15) 0.0380(6) Uani 1 1 d . . . . .
 H23 H 0.5741 0.6480 -0.0294 0.046 Uiso 1 1 calc R . . . .
 C5 C 0.37388(17) 0.57361(15) 0.44065(16) 0.0353(6) Uani 1 1 d . . . . .
 H5 H 0.4082 0.5466 0.4773 0.042 Uiso 1 1 calc R . . . .
 C3 C 0.25676(17) 0.57379(17) 0.35550(18) 0.0432(7) Uani 1 1 d . . . . .
 H3 H 0.2106 0.5469 0.3328 0.052 Uiso 1 1 calc R . . . .

loop_
  _atom_site_aniso_label
  _atom_site_aniso_U_11
  _atom_site_aniso_U_22
  _atom_site_aniso_U_33
  _atom_site_aniso_U_23
  _atom_site_aniso_U_13
  _atom_site_aniso_U_12
 P1 0.0207(3) 0.0191(4) 0.0259(4) -0.0009(2) 0.0006(2) -0.0006(2)
 O1 0.0251(8) 0.0247(9) 0.0351(10) -0.0047(7) -0.0021(7) -0.0028(6)
 N1 0.0282(9) 0.0230(10) 0.0243(10) 0.0023(8) 0.0010(8) -0.0034(8)
 C13 0.0245(11) 0.0211(11) 0.0253(12) 0.0007(9) -0.0002(9) -0.0039(9)
 C17 0.0271(11) 0.0244(12) 0.0255(12) -0.0029(9) 0.0012(9) -0.0032(9)
 C25 0.0280(11) 0.0205(12) 0.0239(12) -0.0027(9) 0.0021(9) -0.0007(9)
 C7 0.0240(10) 0.0261(12) 0.0256(12) 0.0014(9) -0.0046(8) 0.0007(9)
 C19 0.0207(10) 0.0265(12) 0.0305(13) 0.0005(10) 0.0013(8) 0.0012(9)
 C1 0.0269(11) 0.0273(12) 0.0255(12) 0.0036(10) 0.0041(9) -0.0013(10)
 C18 0.0236(10) 0.0176(11) 0.0270(11) -0.0015(9) -0.0011(9) -0.0029(9)
 C26 0.0326(12) 0.0264(13) 0.0312(13) -0.0009(10) 0.0004(10) -0.0013(10)
 C30 0.0286(12) 0.0299(13) 0.0321(13) -0.0014(10) 0.0019(9) 0.0026(10)
 C8 0.0308(12) 0.0284(13) 0.0289(13) 0.0030(10) -0.0010(9) 0.0013(10)
 C6 0.0306(11) 0.0295(13) 0.0264(12) 0.0012(10) 0.0016(9) -0.0001(10)
 C20 0.0283(11) 0.0291(13) 0.0353(14) 0.0028(11) 0.0038(10) -0.0017(10)
 C16 0.0265(11) 0.0325(13) 0.0274(12) 0.0012(10) -0.0042(9) -0.0005(10)
 C14 0.0254(11) 0.0336(14) 0.0295(13) 0.0011(10) 0.0028(9) 0.0014(10)
 C12 0.0335(11) 0.0273(12) 0.0340(13) 0.0031(10) -0.0041(10) -0.0021(11)
 C4 0.0471(14) 0.0267(13) 0.0446(16) 0.0087(12) 0.0077(12) -0.0064(12)
 C24 0.0355(12) 0.0272(13) 0.0349(14) -0.0028(11) 0.0076(10) -0.0003(11)
 C21 0.0376(13) 0.0370(15) 0.0368(15) 0.0086(12) 0.0057(11) -0.0021(11)
 C9 0.0389(13) 0.0406(15) 0.0278(13) 0.0003(11) -0.0020(10) 0.0067(12)
 C27 0.0505(15) 0.0223(12) 0.0365(15) -0.0024(11) 0.0038(12) -0.0023(11)
 C15 0.0245(11) 0.0353(14) 0.0342(13) 0.0038(11) -0.0005(9) 0.0039(10)
 C28 0.0546(16) 0.0240(13) 0.0404(15) 0.0038(12) 0.0078(12) 0.0092(12)
 C10 0.0488(14) 0.0328(14) 0.0352(14) -0.0057(12) -0.0105(12) 0.0047(12)
 C11 0.0438(13) 0.0280(13) 0.0422(15) 0.0017(11) -0.0080(12) -0.0034(12)
 C29 0.0420(13) 0.0379(15) 0.0355(14) 0.0026(12) -0.0022(11) 0.0145(12)
 C22 0.0364(14) 0.0473(16) 0.0292(14) 0.0045(12) 0.0077(10) 0.0071(12)
 C2 0.0326(12) 0.0371(15) 0.0372(14) 0.0094(12) -0.0047(11) -0.0063(11)
 C23 0.0429(14) 0.0371(15) 0.0340(14) -0.0058(12) 0.0060(11) 0.0056(12)
 C5 0.0424(13) 0.0314(14) 0.0320(14) 0.0046(11) 0.0051(11) 0.0041(12)
 C3 0.0421(14) 0.0372(16) 0.0502(18) 0.0061(13) -0.0040(13) -0.0162(12)

_geom_special_details
;
 All esds (except the esd in the dihedral angle between two l.s. planes)
 are estimated using the full covariance matrix.  The cell esds are taken
 into account individually in the estimation of esds in distances, angles
 and torsion angles; correlations between esds in cell parameters are only
 used when they are defined by crystal symmetry.  An approximate (isotropic)
 treatment of cell esds is used for estimating esds involving l.s. planes.
;
loop_
  _geom_bond_atom_site_label_1
  _geom_bond_atom_site_label_2
  _geom_bond_distance
  _geom_bond_site_symmetry_2
  _geom_bond_publ_flag
 P1 O1 1.4885(17) . ?
 P1 C25 1.793(2) . ?
 P1 C19 1.813(2) . ?
 P1 C18 1.816(2) . ?
 N1 C13 1.438(3) . ?
 N1 C7 1.426(3) . ?
 N1 C1 1.432(3) . ?
 C13 C18 1.404(3) . ?
 C13 C14 1.393(3) . ?
 C17 H17 0.9500 . ?
 C17 C18 1.404(3) . ?
 C17 C16 1.393(3) . ?
 C25 C26 1.395(3) . ?
 C25 C30 1.393(3) . ?
 C7 C8 1.393(3) . ?
 C7 C12 1.401(3) . ?
 C19 C20 1.398(3) . ?
 C19 C24 1.387(3) . ?
 C1 C6 1.397(3) . ?
 C1 C2 1.388(3) . ?
 C26 H26 0.9500 . ?
 C26 C27 1.387(4) . ?
 C30 H30 0.9500 . ?
 C30 C29 1.391(4) . ?
 C8 H8 0.9500 . ?
 C8 C9 1.389(4) . ?
 C6 H6 0.9500 . ?
 C6 C5 1.389(3) . ?
 C20 H20 0.9500 . ?
 C20 C21 1.383(4) . ?
 C16 H16 0.9500 . ?
 C16 C15 1.386(3) . ?
 C14 H14 0.9500 . ?
 C14 C15 1.389(3) . ?
 C12 H12 0.9500 . ?
 C12 C11 1.383(4) . ?
 C4 H4 0.9500 . ?
 C4 C5 1.381(4) . ?
 C4 C3 1.383(4) . ?
 C24 H24 0.9500 . ?
 C24 C23 1.384(3) . ?
 C21 H21 0.9500 . ?
 C21 C22 1.385(4) . ?
 C9 H9 0.9500 . ?
 C9 C10 1.388(4) . ?
 C27 H27 0.9500 . ?
 C27 C28 1.378(4) . ?
 C15 H15 0.9500 . ?
 C28 H28 0.9500 . ?
 C28 C29 1.372(4) . ?
 C10 H10 0.9500 . ?
 C10 C11 1.374(4) . ?
 C11 H11 0.9500 . ?
 C29 H29 0.9500 . ?
 C22 H22 0.9500 . ?
 C22 C23 1.376(4) . ?
 C2 H2 0.9500 . ?
 C2 C3 1.390(4) . ?
 C23 H23 0.9500 . ?
 C5 H5 0.9500 . ?
 C3 H3 0.9500 . ?

loop_
  _geom_angle_atom_site_label_1
  _geom_angle_atom_site_label_2
  _geom_angle_atom_site_label_3
  _geom_angle
  _geom_angle_site_symmetry_1
  _geom_angle_site_symmetry_3
  _geom_angle_publ_flag
 O1 P1 C25 113.90(10) . . ?
 O1 P1 C19 111.06(10) . . ?
 O1 P1 C18 111.86(10) . . ?
 C25 P1 C19 103.46(11) . . ?
 C25 P1 C18 110.40(10) . . ?
 C19 P1 C18 105.54(10) . . ?
 C7 N1 C13 116.07(18) . . ?
 C7 N1 C1 118.18(19) . . ?
 C1 N1 C13 116.79(18) . . ?
 C18 C13 N1 120.2(2) . . ?
 C14 C13 N1 119.9(2) . . ?
 C14 C13 C18 119.9(2) . . ?
 C18 C17 H17 119.4 . . ?
 C16 C17 H17 119.4 . . ?
 C16 C17 C18 121.2(2) . . ?
 C26 C25 P1 124.08(19) . . ?
 C30 C25 P1 116.69(18) . . ?
 C30 C25 C26 118.9(2) . . ?
 C8 C7 N1 122.2(2) . . ?
 C8 C7 C12 119.0(2) . . ?
 C12 C7 N1 118.8(2) . . ?
 C20 C19 P1 118.27(18) . . ?
 C24 C19 P1 122.88(18) . . ?
 C24 C19 C20 118.9(2) . . ?
 C6 C1 N1 118.4(2) . . ?
 C2 C1 N1 122.2(2) . . ?
 C2 C1 C6 119.3(2) . . ?
 C13 C18 P1 120.92(17) . . ?
 C17 C18 P1 119.36(17) . . ?
 C17 C18 C13 118.5(2) . . ?
 C25 C26 H26 119.8 . . ?
 C27 C26 C25 120.5(2) . . ?
 C27 C26 H26 119.8 . . ?
 C25 C30 H30 119.9 . . ?
 C29 C30 C25 120.3(2) . . ?
 C29 C30 H30 119.9 . . ?
 C7 C8 H8 119.9 . . ?
 C9 C8 C7 120.2(2) . . ?
 C9 C8 H8 119.9 . . ?
 C1 C6 H6 120.2 . . ?
 C5 C6 C1 119.6(2) . . ?
 C5 C6 H6 120.2 . . ?
 C19 C20 H20 119.8 . . ?
 C21 C20 C19 120.3(2) . . ?
 C21 C20 H20 119.8 . . ?
 C17 C16 H16 120.2 . . ?
 C15 C16 C17 119.6(2) . . ?
 C15 C16 H16 120.2 . . ?
 C13 C14 H14 119.6 . . ?
 C15 C14 C13 120.9(2) . . ?
 C15 C14 H14 119.6 . . ?
 C7 C12 H12 120.1 . . ?
 C11 C12 C7 119.8(2) . . ?
 C11 C12 H12 120.1 . . ?
 C5 C4 H4 120.5 . . ?
 C5 C4 C3 119.1(2) . . ?
 C3 C4 H4 120.5 . . ?
 C19 C24 H24 119.7 . . ?
 C23 C24 C19 120.6(2) . . ?
 C23 C24 H24 119.7 . . ?
 C20 C21 H21 120.0 . . ?
 C20 C21 C22 119.9(2) . . ?
 C22 C21 H21 120.0 . . ?
 C8 C9 H9 119.7 . . ?
 C10 C9 C8 120.5(2) . . ?
 C10 C9 H9 119.7 . . ?
 C26 C27 H27 120.2 . . ?
 C28 C27 C26 119.6(3) . . ?
 C28 C27 H27 120.2 . . ?
 C16 C15 C14 119.9(2) . . ?
 C16 C15 H15 120.0 . . ?
 C14 C15 H15 120.0 . . ?
 C27 C28 H28 119.5 . . ?
 C29 C28 C27 121.0(2) . . ?
 C29 C28 H28 119.5 . . ?
 C9 C10 H10 120.4 . . ?
 C11 C10 C9 119.2(2) . . ?
 C11 C10 H10 120.4 . . ?
 C12 C11 H11 119.4 . . ?
 C10 C11 C12 121.3(2) . . ?
 C10 C11 H11 119.4 . . ?
 C30 C29 H29 120.1 . . ?
 C28 C29 C30 119.7(2) . . ?
 C28 C29 H29 120.1 . . ?
 C21 C22 H22 119.9 . . ?
 C23 C22 C21 120.2(2) . . ?
 C23 C22 H22 119.9 . . ?
 C1 C2 H2 119.9 . . ?
 C1 C2 C3 120.2(2) . . ?
 C3 C2 H2 119.9 . . ?
 C24 C23 H23 120.0 . . ?
 C22 C23 C24 120.0(3) . . ?
 C22 C23 H23 120.0 . . ?
 C6 C5 H5 119.4 . . ?
 C4 C5 C6 121.1(2) . . ?
 C4 C5 H5 119.4 . . ?
 C4 C3 C2 120.7(3) . . ?
 C4 C3 H3 119.7 . . ?
 C2 C3 H3 119.7 . . ?

loop_
  _geom_torsion_atom_site_label_1
  _geom_torsion_atom_site_label_2
  _geom_torsion_atom_site_label_3
  _geom_torsion_atom_site_label_4
  _geom_torsion
  _geom_torsion_site_symmetry_1
  _geom_torsion_site_symmetry_2
  _geom_torsion_site_symmetry_3
  _geom_torsion_site_symmetry_4
  _geom_torsion_publ_flag
 P1 C25 C26 C27 173.95(19) . . . . ?
 P1 C25 C30 C29 -175.3(2) . . . . ?
 P1 C19 C20 C21 178.20(19) . . . . ?
 P1 C19 C24 C23 -177.9(2) . . . . ?
 O1 P1 C25 C26 155.5(2) . . . . ?
 O1 P1 C25 C30 -30.9(2) . . . . ?
 O1 P1 C19 C20 -29.0(2) . . . . ?
 O1 P1 C19 C24 150.1(2) . . . . ?
 O1 P1 C18 C13 -57.1(2) . . . . ?
 O1 P1 C18 C17 110.09(19) . . . . ?
 N1 C13 C18 P1 -15.2(3) . . . . ?
 N1 C13 C18 C17 177.52(19) . . . . ?
 N1 C13 C14 C15 -177.8(2) . . . . ?
 N1 C7 C8 C9 179.9(2) . . . . ?
 N1 C7 C12 C11 179.6(2) . . . . ?
 N1 C1 C6 C5 -179.9(2) . . . . ?
 N1 C1 C2 C3 179.2(2) . . . . ?
 C13 N1 C7 C8 127.8(2) . . . . ?
 C13 N1 C7 C12 -52.0(3) . . . . ?
 C13 N1 C1 C6 153.3(2) . . . . ?
 C13 N1 C1 C2 -25.4(3) . . . . ?
 C13 C14 C15 C16 -0.3(4) . . . . ?
 C17 C16 C15 C14 -0.4(4) . . . . ?
 C25 P1 C19 C20 -151.55(18) . . . . ?
 C25 P1 C19 C24 27.5(2) . . . . ?
 C25 P1 C18 C13 70.8(2) . . . . ?
 C25 P1 C18 C17 -121.97(19) . . . . ?
 C25 C26 C27 C28 0.0(4) . . . . ?
 C25 C30 C29 C28 1.7(4) . . . . ?
 C7 N1 C13 C18 123.4(2) . . . . ?
 C7 N1 C13 C14 -57.5(3) . . . . ?
 C7 N1 C1 C6 -60.7(3) . . . . ?
 C7 N1 C1 C2 120.7(3) . . . . ?
 C7 C8 C9 C10 0.2(4) . . . . ?
 C7 C12 C11 C10 0.9(4) . . . . ?
 C19 P1 C25 C26 -83.8(2) . . . . ?
 C19 P1 C25 C30 89.8(2) . . . . ?
 C19 P1 C18 C13 -178.02(18) . . . . ?
 C19 P1 C18 C17 -10.8(2) . . . . ?
 C19 C20 C21 C22 -0.1(4) . . . . ?
 C19 C24 C23 C22 -0.4(4) . . . . ?
 C1 N1 C13 C18 -89.8(2) . . . . ?
 C1 N1 C13 C14 89.2(3) . . . . ?
 C1 N1 C7 C8 -18.5(3) . . . . ?
 C1 N1 C7 C12 161.7(2) . . . . ?
 C1 C6 C5 C4 0.9(4) . . . . ?
 C1 C2 C3 C4 0.5(4) . . . . ?
 C18 P1 C25 C26 28.7(2) . . . . ?
 C18 P1 C25 C30 -157.68(18) . . . . ?
 C18 P1 C19 C20 92.44(19) . . . . ?
 C18 P1 C19 C24 -88.5(2) . . . . ?
 C18 C13 C14 C15 1.3(4) . . . . ?
 C18 C17 C16 C15 0.1(4) . . . . ?
 C26 C25 C30 C29 -1.3(4) . . . . ?
 C26 C27 C28 C29 0.4(4) . . . . ?
 C30 C25 C26 C27 0.5(4) . . . . ?
 C8 C7 C12 C11 -0.2(3) . . . . ?
 C8 C9 C10 C11 0.5(4) . . . . ?
 C6 C1 C2 C3 0.6(4) . . . . ?
 C20 C19 C24 C23 1.2(4) . . . . ?
 C20 C21 C22 C23 0.9(4) . . . . ?
 C16 C17 C18 P1 -166.67(18) . . . . ?
 C16 C17 C18 C13 0.9(3) . . . . ?
 C14 C13 C18 P1 165.78(18) . . . . ?
 C14 C13 C18 C17 -1.5(3) . . . . ?
 C12 C7 C8 C9 -0.3(3) . . . . ?
 C24 C19 C20 C21 -0.9(4) . . . . ?
 C21 C22 C23 C24 -0.7(4) . . . . ?
 C9 C10 C11 C12 -1.0(4) . . . . ?
 C27 C28 C29 C30 -1.3(4) . . . . ?
 C2 C1 C6 C5 -1.2(4) . . . . ?
 C5 C4 C3 C2 -0.8(4) . . . . ?
 C3 C4 C5 C6 0.2(4) . . . . ?

_shelx_res_file
;
    zhangyouzhi20200707_2_0m.res created by SHELXL-2014/7

TITL zhangyouzhi20200707_2_0m_a.res in Pbca
REM Old TITL zhangyouzhi20200707_2_0m in Pbca #61
REM SHELXT solution in Pbca
REM R1 0.126, Rweak 0.006, Alpha 0.022, Orientation as input
REM Formula found by SHELXT: C30 O N P
CELL 1.54184 16.0526 16.6684 17.1822 90 90 90
ZERR 8 0.0006 0.0006 0.0007 0 0 0
LATT 1
SYMM 0.5-X,-Y,0.5+Z
SYMM -X,0.5+Y,0.5-Z
SYMM 0.5+X,0.5-Y,-Z
SFAC C H N O P
UNIT 240 192 8 8 8

L.S. 20
PLAN  20
TEMP -120.15
BOND $H
list 4
fmap 2
MORE -1
CONF
ACTA
REM <olex2.extras>
REM <HklSrc "%.\\zhangyouzhi20200707_2_0m.hkl">
REM </olex2.extras>

WGHT    0.123000
FVAR       0.27358
P1    5    0.496558    0.767447    0.217474    11.00000    0.02070    0.01907 =
         0.02592   -0.00095    0.00058   -0.00060
O1    4    0.540728    0.828139    0.265799    11.00000    0.02511    0.02475 =
         0.03514   -0.00474   -0.00208   -0.00278
N1    3    0.362050    0.773351    0.346684    11.00000    0.02821    0.02300 =
         0.02429    0.00232    0.00098   -0.00343
C13   1    0.335068    0.800931    0.271473    11.00000    0.02449    0.02111 =
         0.02533    0.00072   -0.00017   -0.00392
C17   1    0.356973    0.816130    0.133312    11.00000    0.02711    0.02441 =
         0.02554   -0.00287    0.00125   -0.00321
AFIX  43
H17   2    0.391008    0.809324    0.088566    11.00000   -1.20000
AFIX   0
C25   1    0.509018    0.666343    0.251235    11.00000    0.02795    0.02046 =
         0.02388   -0.00271    0.00214   -0.00067
C7    1    0.363558    0.832037    0.407064    11.00000    0.02405    0.02615 =
         0.02565    0.00138   -0.00457    0.00073
C19   1    0.538532    0.764446    0.119571    11.00000    0.02072    0.02654 =
         0.03049    0.00049    0.00134    0.00120
C1    1    0.341432    0.692451    0.367032    11.00000    0.02690    0.02733 =
         0.02551    0.00359    0.00409   -0.00133
C18   1    0.386811    0.791338    0.206243    11.00000    0.02355    0.01759 =
         0.02698   -0.00149   -0.00113   -0.00287
C26   1    0.452823    0.604527    0.235770    11.00000    0.03260    0.02638 =
         0.03121   -0.00091    0.00042   -0.00129
AFIX  43
H26   2    0.401865    0.616040    0.209969    11.00000   -1.20000
AFIX   0
C30   1    0.583689    0.648176    0.288577    11.00000    0.02861    0.02990 =
         0.03213   -0.00137    0.00188    0.00262
AFIX  43
H30   2    0.623082    0.689462    0.298494    11.00000   -1.20000
AFIX   0
C8    1    0.324182    0.819921    0.478370    11.00000    0.03085    0.02839 =
         0.02894    0.00305   -0.00100    0.00133
AFIX  43
H8    2    0.295036    0.771304    0.487915    11.00000   -1.20000
AFIX   0
C6    1    0.392456    0.652171    0.420020    11.00000    0.03058    0.02954 =
         0.02642    0.00124    0.00164   -0.00008
AFIX  43
H6    2    0.439571    0.678338    0.441815    11.00000   -1.20000
AFIX   0
C20   1    0.573231    0.834636    0.089002    11.00000    0.02830    0.02910 =
         0.03525    0.00278    0.00378   -0.00174
AFIX  43
H20   2    0.572863    0.882554    0.118934    11.00000   -1.20000
AFIX   0
C16   1    0.278364    0.850525    0.125384    11.00000    0.02646    0.03250 =
         0.02743    0.00115   -0.00422   -0.00051
AFIX  43
H16   2    0.259015    0.866917    0.075611    11.00000   -1.20000
AFIX   0
C14   1    0.256900    0.836200    0.263069    11.00000    0.02544    0.03358 =
         0.02946    0.00113    0.00282    0.00137
AFIX  43
H14   2    0.222581    0.843577    0.307540    11.00000   -1.20000
AFIX   0
C12   1    0.405831    0.904321    0.394074    11.00000    0.03351    0.02729 =
         0.03404    0.00307   -0.00407   -0.00209
AFIX  43
H12   2    0.433171    0.913507    0.345855    11.00000   -1.20000
AFIX   0
C4    1    0.306326    0.534113    0.408877    11.00000    0.04715    0.02672 =
         0.04462    0.00867    0.00773   -0.00641
AFIX  43
H4    2    0.294088    0.480425    0.423493    11.00000   -1.20000
AFIX   0
C24   1    0.538732    0.695460    0.074406    11.00000    0.03553    0.02716 =
         0.03491   -0.00285    0.00763   -0.00030
AFIX  43
H24   2    0.514433    0.647633    0.094125    11.00000   -1.20000
AFIX   0
C21   1    0.608084    0.834627    0.015400    11.00000    0.03755    0.03697 =
         0.03679    0.00862    0.00570   -0.00213
AFIX  43
H21   2    0.631479    0.882483   -0.005191    11.00000   -1.20000
AFIX   0
C9    1    0.327445    0.878744    0.535515    11.00000    0.03887    0.04062 =
         0.02780    0.00030   -0.00198    0.00673
AFIX  43
H9    2    0.300591    0.870047    0.584057    11.00000   -1.20000
AFIX   0
C27   1    0.470824    0.526390    0.257793    11.00000    0.05050    0.02231 =
         0.03653   -0.00243    0.00381   -0.00226
AFIX  43
H27   2    0.432374    0.484468    0.247179    11.00000   -1.20000
AFIX   0
C15   1    0.228502    0.860714    0.190515    11.00000    0.02446    0.03527 =
         0.03424    0.00376   -0.00055    0.00395
AFIX  43
H15   2    0.174960    0.884441    0.185523    11.00000   -1.20000
AFIX   0
C28   1    0.544820    0.509924    0.295166    11.00000    0.05462    0.02399 =
         0.04037    0.00376    0.00777    0.00920
AFIX  43
H28   2    0.557246    0.456311    0.309902    11.00000   -1.20000
AFIX   0
C10   1    0.369610    0.950128    0.522292    11.00000    0.04881    0.03283 =
         0.03521   -0.00568   -0.01048    0.00471
AFIX  43
H10   2    0.372136    0.990112    0.561622    11.00000   -1.20000
AFIX   0
C11   1    0.407656    0.962294    0.451662    11.00000    0.04384    0.02802 =
         0.04222    0.00169   -0.00805   -0.00344
AFIX  43
H11   2    0.435772    1.011482    0.442176    11.00000   -1.20000
AFIX   0
C29   1    0.600818    0.569806    0.311411    11.00000    0.04198    0.03785 =
         0.03551    0.00255   -0.00216    0.01453
AFIX  43
H29   2    0.651097    0.557809    0.338150    11.00000   -1.20000
AFIX   0
C22   1    0.608854    0.764806   -0.028261    11.00000    0.03636    0.04731 =
         0.02919    0.00448    0.00766    0.00706
AFIX  43
H22   2    0.633534    0.764653   -0.078514    11.00000   -1.20000
AFIX   0
C2    1    0.273798    0.652688    0.334701    11.00000    0.03255    0.03707 =
         0.03723    0.00939   -0.00474   -0.00630
AFIX  43
H2    2    0.239057    0.679472    0.298254    11.00000   -1.20000
AFIX   0
C23   1    0.573980    0.695632    0.000911    11.00000    0.04290    0.03707 =
         0.03395   -0.00580    0.00604    0.00564
AFIX  43
H23   2    0.574107    0.647980   -0.029421    11.00000   -1.20000
AFIX   0
C5    1    0.373879    0.573608    0.440653    11.00000    0.04239    0.03136 =
         0.03204    0.00458    0.00506    0.00407
AFIX  43
H5    2    0.408231    0.546580    0.477252    11.00000   -1.20000
AFIX   0
C3    1    0.256756    0.573786    0.355502    11.00000    0.04209    0.03724 =
         0.05024    0.00606   -0.00402   -0.01618
AFIX  43
H3    2    0.210594    0.546857    0.332819    11.00000   -1.20000
AFIX   0
HKLF 4

REM  zhangyouzhi20200707_2_0m_a.res in Pbca
REM R1 =  0.0472 for    3146 Fo > 4sig(Fo)  and  0.0776 for all    4171 data
REM    298 parameters refined using      0 restraints

END

WGHT      0.1230      0.0000

REM Highest difference peak  0.421,  deepest hole -0.515,  1-sigma level  0.109
Q1    1   0.4355  0.7736  0.2054  11.00000  0.05    0.42
Q2    1   0.5420  0.8038  0.2909  11.00000  0.05    0.40
Q3    1   0.5250  0.7695  0.1682  11.00000  0.05    0.39
Q4    1   0.5166  0.8295  0.0195  11.00000  0.05    0.39
Q5    1   0.1866  0.6379  0.3788  11.00000  0.05    0.38
Q6    1   0.5410  0.6561  0.2618  11.00000  0.05    0.36
Q7    1   0.5428  0.8393  0.2402  11.00000  0.05    0.36
Q8    1   0.4114  0.5753  0.5532  11.00000  0.05    0.34
Q9    1   0.4248  0.8569  0.3732  11.00000  0.05    0.34
Q10   1   0.2681  0.9367  0.2801  11.00000  0.05    0.34
Q11   1   0.4497  0.4723  0.4926  11.00000  0.05    0.34
Q12   1   0.5775  0.7770  0.1123  11.00000  0.05    0.34
Q13   1   0.2244  0.8313  0.2856  11.00000  0.05    0.33
Q14   1   0.4755  0.8581  0.3128  11.00000  0.05    0.33
Q15   1   0.4474  0.7079  0.2685  11.00000  0.05    0.33
Q16   1   0.3835  0.9367  0.3250  11.00000  0.05    0.33
Q17   1   0.3406  0.9657  0.4792  11.00000  0.05    0.33
Q18   1   0.3129  0.3906  0.3966  11.00000  0.05    0.33
Q19   1   0.4256  0.4276  0.1769  11.00000  0.05    0.32
Q20   1   0.5006  0.8221  0.3499  11.00000  0.05    0.32
;
_shelx_res_checksum               4593
_shelx_hkl_file
;
  -1   0   0    0.03    0.28
   1   0   0    0.39    0.31
   1   0   0    0.01    0.26
  -2   0   0 4124.65  123.29
   2   0   0 3521.59  121.66
   3   0   0    1.12    1.32
  -3   0   0    0.95    1.36
  -3   0   0    0.74    0.86
   3   0   0    0.68    1.33
   4   0   0  679.88   26.36
  -4   0   0  649.89   26.27
   4   0   0  674.11   25.10
  -4   0   0  691.19   25.03
   5   0   0    0.01    1.48
   5   0   0    3.21    2.05
   5   0   0    5.68    7.80
  -5   0   0    6.34    8.29
  -5   0   0    0.14    1.32
  -5   0   0    2.44    2.34
   6   0   0  186.96   12.48
  -6   0   0  196.59   11.22
  -6   0   0  191.63   13.02
   6   0   0  193.78   11.51
  -7   0   0   11.52    9.88
  -7   0   0    0.75    7.11
   7   0   0   -1.83    1.41
   7   0   0    0.01   10.37
   7   0   0   -3.54    9.22
   8   0   0  601.55   37.98
  -9   0   0    2.10   10.38
   9   0   0   12.97   13.27
  -9   0   0    7.89    3.98
  -9   0   0    5.29    3.34
   9   0   0   -1.16    2.39
   9   0   0    0.22    1.24
  -9   0   0    0.48    1.23
   9   0   0   -9.82   10.30
   9   0   0    1.08    1.41
  -9   0   0    0.88    7.04
 -10   0   0   11.48    5.16
  10   0   0   20.40   15.40
  10   0   0    2.73    4.21
 -10   0   0    6.53    8.58
 -10   0   0   -2.93    9.92
  10   0   0   26.61   13.90
 -11   0   0   -0.83   12.18
  11   0   0   -3.62   11.23
 -11   0   0    0.12    1.23
  11   0   0    5.33    6.19
 -11   0   0   -0.93    9.34
  11   0   0   10.06   14.09
  11   0   0   -0.52    1.33
  11   0   0   -0.56    1.48
  12   0   0   47.80    5.57
 -12   0   0   53.86    5.13
  12   0   0   55.50    5.57
  12   0   0   64.50   13.36
  13   0   0   -0.55    1.26
 -13   0   0   -8.06   16.48
  13   0   0  -11.58   18.29
 -13   0   0    0.47    1.35
 -13   0   0   -3.17   12.61
 -13   0   0   -1.50    5.03
  13   0   0    2.58    1.63
  13   0   0   16.01   10.89
 -14   0   0    8.84   29.75
 -14   0   0    4.00    1.82
  14   0   0    2.35    2.02
  14   0   0    5.20    2.22
 -14   0   0  -20.53   13.04
  15   0   0   -0.01    1.37
 -15   0   0    1.19    1.36
  15   0   0    1.94    1.69
  16   0   0    1.19    1.33
  16   0   0    4.43    1.80
 -16   0   0    5.35    2.06
  17   0   0   -1.66    0.91
  17   0   0   -1.76    0.96
 -17   0   0    0.51    1.12
  17   0   0    1.64    1.43
 -18   0   0  107.84    6.48
  18   0   0  111.23    6.36
  18   0   0  114.17    6.25
  18   0   0  108.83    7.79
 -18   0   0  116.66    7.45
 -19   0   0   -0.09    1.07
  19   0   0    0.28    1.10
 -19   0   0    1.42    1.06
   0   1   0   -0.02    0.13
   0  -1   0   -0.08    0.09
   0   1   0    0.23    0.35
   1  -1   0    0.40    0.44
  -1   1   0   -0.09    0.35
  -1  -1   0    0.08    0.35
  -1  -1   0    0.28    0.32
  -1  -1   0    0.28    0.35
   1   1   0    0.21    0.33
   1   1   0    0.15    0.49
   1   1   0    0.38    0.32
   1   1   0    0.35    0.31
   2  -1   0 2165.97   66.74
  -2  -1   0 2012.46   66.88
  -2   1   0 2028.59   66.54
   2   1   0 2131.28   67.01
  -2   1   0 2088.36   67.66
   2   1   0 1999.54   66.44
   2  -1   0 2086.02   67.64
  -2  -1   0 2153.62   66.54
   2   1   0 2140.88   66.27
  -3  -1   0    0.49    1.33
   3   1   0   -0.12    1.19
  -3  -1   0   -0.31    1.04
  -3   1   0   -0.27    1.48
   3   1   0    0.48    0.96
   3  -1   0   -0.71    0.92
   3  -1   0   -0.94    1.34
   3   1   0   -0.04    1.49
  -3   1   0    1.15    1.47
  -4  -1   0 7556.55  243.15
   4   1   0 7618.58  241.85
   4   1   0 7759.11  243.05
   4   1   0 8066.91  241.82
   4  -1   0 7621.09  243.63
  -4   1   0 7568.26  243.79
  -5   1   0   -1.55    1.70
   5   1   0    0.15    1.24
  -5  -1   0   -4.60    7.60
  -5  -1   0   -1.93    1.50
  -5  -1   0    1.51    1.64
   5  -1   0    0.25    1.46
  -5   1   0   -0.47    1.26
   5   1   0    1.09    1.40
   5   1   0   -7.41    6.09
   5  -1   0   -5.90    7.78
   5   1   0   -1.75    1.20
  -5   1   0   -3.22    7.10
   5  -1   0   -2.13    1.09
  -6  -1   0 1466.13   51.88
   6   1   0 1475.53   52.11
  -6   1   0 1516.62   52.27
   6   1   0 1453.21   53.71
  -6  -1   0 1427.81   54.23
   6  -1   0 1382.15   54.21
  -6   1   0 1407.38   55.02
   6   1   0 1587.28   52.85
  -7  -1   0    6.09    9.20
   7   1   0   -0.32    1.87
   7   1   0  -11.34    7.58
   7  -1   0    1.16    1.77
   7  -1   0   13.24   11.51
   7   1   0   -1.73    1.75
   7   1   0    1.40    2.54
  -7  -1   0   -0.29    1.93
  -7   1   0   -4.29    7.85
  -7   1   0    1.22    1.89
   7   1   0   -7.98    9.29
  -7  -1   0   10.85    9.95
  -8  -1   0   66.08   12.42
   9   1   0    1.44    3.46
   9   1   0    0.75    1.30
   9  -1   0   26.70   12.30
  -9  -1   0    2.77    1.36
  -9  -1   0    3.77    7.88
   9   1   0   19.20   11.41
  -9   1   0    4.44    3.73
   9  -1   0    2.75   10.49
   9   1   0   -4.49   11.34
   9  -1   0    2.98    2.94
  -9   1   0  -11.16    6.84
  -9   1   0   -5.43    3.23
  -9  -1   0   28.02   12.88
  -9  -1   0   -3.39    3.08
  -9  -1   0    8.03    3.52
  -9   1   0   -6.97   10.19
  10   1   0   45.52    4.98
 -10   1   0   42.73    4.20
  10  -1   0   42.66    4.84
  10   1   0   63.85   19.54
  10   1   0   47.83    9.14
 -10  -1   0   46.14    4.42
 -10   1   0   54.12    8.89
  10  -1   0   46.53    4.81
  10   1   0   50.87    4.77
 -10   1   0   37.26    9.17
 -11   1   0    1.24    1.58
  11   1   0    9.89   16.96
  11   1   0    7.83    5.07
  11  -1   0   -1.19    1.18
  11  -1   0    2.37    1.55
  11  -1   0    0.68    4.87
  11  -1   0  -12.49   11.31
  11   1   0   -0.44    1.45
  11   1   0    0.20    1.27
 -11   1   0   12.13   14.39
  11  -1   0   -0.95   12.41
 -11   1   0   -8.59    9.70
 -11  -1   0   -0.91    1.24
 -11  -1   0    0.71    7.63
 -11  -1   0    8.00   10.16
  11   1   0   11.46   21.59
  12  -1   0   86.43   15.47
  12   1   0   84.82    7.32
  12   1   0   70.24   13.88
 -12   1   0   71.69    9.96
 -12  -1   0   82.28    6.55
  12  -1   0   79.65    7.04
  12   1   0   81.09    6.66
  12  -1   0   84.75    6.96
 -12   1   0   81.74    6.37
  13  -1   0   -0.41    1.72
 -13   1   0   -3.60    5.08
  13   1   0   -9.19    9.81
  13  -1   0   12.94   11.92
  13  -1   0  -15.23   18.87
 -13   1   0    5.56   17.95
 -13  -1   0    0.38    1.30
  13  -1   0   21.96   11.52
  13  -1   0    3.01    1.99
 -13  -1   0   12.38   16.78
  13   1   0   -0.41    1.28
  14  -1   0   33.74    4.62
 -14  -1   0   13.69   16.53
 -14  -1   0   27.27    4.10
  14   1   0   33.95    4.75
  14   1   0   38.72    4.64
 -14   1   0   28.31    4.05
 -14  -1   0   27.30   24.00
  14  -1   0   25.75    4.58
  15  -1   0    1.36    1.49
  15   1   0    1.38    1.73
  15   1   0    1.51    1.92
 -15  -1   0   -0.05    1.28
  15  -1   0   -1.26    1.32
  16  -1   0    3.30    2.02
  16   1   0   -0.68    1.51
 -16   1   0    2.05    1.50
 -16  -1   0    4.04    1.89
  16   1   0    2.32    1.61
  16  -1   0    1.33    1.69
  17  -1   0   -0.64    1.23
 -17  -1   0   -0.70    1.31
  17  -1   0   -1.86    0.89
  17   1   0    0.02    1.11
 -17   1   0   -0.86    0.86
  17   1   0   -0.32    1.37
  17  -1   0    1.71    1.67
  17   1   0   -0.93    1.14
  18   1   0   38.57    3.72
  18   1   0   37.71    4.41
 -18  -1   0   39.34    4.24
 -18   1   0   32.60    3.93
 -18   1   0   38.60    3.37
  18  -1   0   33.56    4.17
  18   1   0   40.86    3.42
 -18  -1   0   43.30    3.93
  18  -1   0   39.57    3.77
 -19  -1   0   -0.85    1.12
  19   1   0   -0.26    0.78
  19  -1   0   -1.88    1.15
  19  -1   0    2.37    1.23
 -19   1   0    1.41    1.11
 -19  -1   0   -0.55    0.75
   0   2   0 8109.65  249.28
   0  -2   0 7685.69  249.46
   0  -2   0 8231.62  248.15
  -1  -2   0    0.06    0.42
  -1   2   0    0.05    0.59
   1  -2   0   -0.05    0.49
   1   2   0    0.10    0.54
  -1   2   0    0.55    0.58
  -1   2   0    0.57    0.53
   1   2   0    0.41    0.51
   1   2   0    0.14    0.69
   2   2   0  735.86   24.00
   2   2   0  623.90   23.76
  -2   2   0  663.87   23.90
  -2  -2   0  701.15   24.26
   2  -2   0  713.59   25.54
  -2   2   0  724.35   24.64
  -2   2   0  702.46   25.40
   2   2   0  729.28   24.28
  -2  -2   0  722.23   23.95
  -2  -2   0  774.17   24.08
   3   2   0   -1.13    0.81
  -3  -2   0    0.01    1.09
  -3   2   0    2.44    1.36
  -3   2   0    1.06    1.15
   3  -2   0    5.51    7.67
   3   2   0   -0.34    0.95
   3   2   0    0.46    1.49
  -3   2   0    0.38    1.18
   3  -2   0    0.32    1.46
  -3  -2   0    0.68    1.35
  -4  -2   0   11.31    2.62
  -4  -2   0   10.42    7.95
   4  -2   0   13.61    9.14
   4   2   0   11.67    2.40
  -4   2   0   18.55    4.72
   4   2   0    7.76    2.13
   4  -2   0    9.47    2.65
  -4  -2   0    8.64    2.26
   4   2   0   14.56    2.76
  -4   2   0   11.65    2.50
  -5   2   0    0.08    1.30
   5   2   0   -0.90    1.04
   5   2   0    3.64    1.68
   5   2   0   -1.39    0.87
  -5  -2   0   -0.72    1.67
  -5  -2   0   -1.87    7.66
  -5  -2   0    0.82    1.45
   5  -2   0    7.51    9.48
  -5   2   0    1.17    2.38
   5  -2   0    0.73    1.44
  -6  -2   0 1338.17   54.73
  -6  -2   0 1128.81   44.24
   6   2   0 1063.91   43.18
   6   2   0 1098.56   42.06
  -6   2   0 1159.83   42.28
  -6  -2   0 1146.41   42.03
   6   2   0 1132.34   41.26
  -6   2   0 1120.54   42.13
   7  -2   0   -1.95    8.25
   7   2   0    1.08    1.99
  -7  -2   0    2.68   10.41
  -7   2   0    0.55    2.50
  -7   2   0   -1.10    9.85
   7  -2   0    8.85   11.32
   7   2   0    1.85   12.11
   7   2   0   -1.43    2.15
  -7  -2   0    1.92    2.23
   7  -2   0   -1.33    1.46
   8  -2   0  720.60   36.87
   8  -2   0  911.07   48.35
  -8  -2   0  856.72   34.93
   8   2   0  725.97   35.45
  -8   2   0  841.74   35.12
   8   2   0  874.34   42.01
  -8   2   0  843.73   35.18
   8   2   0  795.81   33.95
  -9   2   0    1.37    1.22
  -9  -2   0    7.26   11.13
   9  -2   0   10.66    9.37
  -9   2   0   -2.13    3.59
   9   2   0    9.86   16.30
  -9   2   0   -7.52   10.70
   9  -2   0    2.83    3.97
  -9   2   0   -2.99    2.94
  -9  -2   0    1.19    8.32
  -9   2   0    7.39   11.00
   9   2   0   -1.35    1.07
   9   2   0   -1.72    1.26
   9  -2   0   -1.18    1.14
   9   2   0   -1.96   17.97
   9  -2   0    6.18   12.04
   9   2   0   -0.46    2.48
  -9  -2   0   -2.35    2.45
   9   2   0    0.71    5.78
 -10   2   0    1.08    1.33
 -10   2   0   -1.42    2.17
  10   2   0    6.39    4.32
  10  -2   0   -0.51    4.39
 -10  -2   0  -10.44    7.07
  10  -2   0   -4.63   12.61
 -10   2   0   -8.23   14.05
 -10  -2   0    7.31   12.78
  10  -2   0    5.67    2.18
 -10   2   0   -0.75   11.81
  10   2   0    3.86    2.00
  10  -2   0   30.72   13.57
 -10  -2   0    1.68    1.31
  10  -2   0    2.22    1.65
  10   2   0    0.51    1.22
  11  -2   0    1.14    1.70
  11   2   0    2.49    1.76
 -11   2   0   -2.30   17.20
 -11   2   0   -0.66    1.08
 -11  -2   0  -13.79   10.63
 -11  -2   0    3.01    7.41
  11   2   0    3.53    5.27
 -11  -2   0   -0.25    1.14
 -11   2   0    1.11    3.15
 -11   2   0  -13.25   11.91
  11  -2   0    2.99    1.91
 -12   2   0  183.75   10.10
  12  -2   0  171.62   10.76
 -12   2   0  191.86   14.73
  12   2   0  187.23   10.49
 -12  -2   0  171.16   10.24
  12   2   0  169.54   10.94
  12   2   0  178.33   20.37
  12  -2   0  183.21   21.62
  12  -2   0  175.74   11.22
  13  -2   0   -1.31    1.66
  13  -2   0    4.94   14.15
 -13  -2   0    3.60   10.01
 -13   2   0    5.29    7.54
 -13  -2   0    1.36    1.55
 -13   2   0    3.92    1.78
  13  -2   0   -2.30    1.34
  13  -2   0    8.55   15.06
 -13  -2   0   -2.99   15.38
  13  -2   0  -16.41   14.78
  13   2   0    0.96    1.61
  14  -2   0  144.54   10.20
 -14   2   0  146.02    9.01
  14   2   0  153.75   10.56
  14   2   0  144.71    9.17
  14  -2   0   96.90   24.87
 -14  -2   0  143.78    9.52
  14  -2   0  141.30    9.81
 -15  -2   0   36.17   26.93
  15  -2   0    2.85    1.69
  15   2   0    0.78    1.64
 -15  -2   0    2.01    1.56
 -15   2   0    0.51    1.27
  15   2   0   -1.22    1.14
  15  -2   0    1.44    1.62
  15  -2   0    4.09   21.38
  16   2   0   41.72    4.34
  16  -2   0   42.55    5.06
 -16  -2   0   44.07    4.79
  16   2   0   39.17    5.17
 -16   2   0   36.78    4.10
  16  -2   0   36.56    5.06
  17   2   0    0.66    1.13
  17   2   0    0.98    1.34
  17  -2   0   -0.45    1.86
  17  -2   0    3.39    1.58
  17  -2   0    0.15    1.36
 -17   2   0    0.61    1.22
 -17  -2   0    0.35    1.17
 -18   2   0  142.74    9.02
 -18  -2   0  160.56    8.55
 -18   2   0  169.51    7.48
  18   2   0  170.13    8.17
  18  -2   0  160.95    9.35
 -18  -2   0  156.63    9.03
  18   2   0  147.88    9.35
  18  -2   0  157.00    8.51
  19  -2   0    3.43    1.31
 -19  -2   0    0.74    1.00
 -19  -2   0   -2.21    1.33
 -19   2   0    1.59    0.89
  19  -2   0    1.50    1.17
   0  -3   0    1.10    0.99
   0   3   0   -0.37    0.81
   0  -3   0    0.21    0.52
   0  -3   0    0.49    0.66
   0   3   0    0.31    0.55
   1   3   0   -0.04    1.25
  -1   3   0    0.68    0.86
  -1  -3   0    0.10    0.66
  -1   3   0    0.69    1.13
   1  -3   0   -0.17    0.82
   1   3   0    0.52    0.79
  -1   3   0    0.21    0.73
  -2   3   0  746.26   27.02
  -2   3   0  716.11   25.62
   2   3   0  786.25   26.45
   2   3   0  757.85   27.63
   2  -3   0  732.61   27.46
  -2   3   0  783.41   25.95
   2   3   0  728.58   25.56
  -2  -3   0  774.12   25.55
  -2  -3   0  742.03   25.78
  -2   3   0  805.84   27.79
  -2  -3   0  779.20   26.36
  -3  -3   0   -0.76    1.04
  -3   3   0   -0.18    1.05
   3  -3   0    8.45    8.37
   3   3   0   -0.46    0.88
  -3   3   0    2.03    1.61
  -3  -3   0    0.29    0.83
  -3  -3   0    0.54    0.87
  -3   3   0    1.77    1.41
  -3   3   0    0.12    1.24
  -3  -3   0   -6.80    6.42
   3   3   0    1.13    1.35
   3  -3   0    0.57    1.26
  -4  -3   0 1137.47   44.15
  -4   3   0  941.26   35.66
   4   3   0 1013.65   36.09
  -4  -3   0 1006.27   36.25
  -4   3   0  996.79   35.54
  -4   3   0 1018.78   38.49
   4   3   0 1016.95   34.87
   4   3   0  971.12   35.49
  -4  -3   0  975.16   35.26
   4  -3   0 1057.63   38.46
  -5   3   0    2.32    2.53
   5  -3   0    3.31    2.23
  -5  -3   0   -0.62    1.13
  -5   3   0   -0.33    1.32
   5   3   0    1.63    1.17
   5  -3   0    9.82    9.66
  -5  -3   0   -1.12    1.57
   5   3   0    0.72    1.48
  -5   3   0    1.50    1.40
  -5   3   0   -0.79    1.35
   5   3   0    0.12    1.48
  -5  -3   0  -11.40    7.81
  -6  -3   0  372.47   17.58
   6   3   0  390.83   16.83
  -6   3   0  374.83   17.44
   6  -3   0  336.41   19.75
   6   3   0  397.20   18.92
  -6   3   0  405.01   18.23
  -6  -3   0  372.60   19.33
  -6   3   0  406.33   18.38
   6   3   0  377.13   17.92
   7   3   0    5.14    2.72
  -7  -3   0   -1.65    1.48
   7  -3   0   -1.95    8.82
  -7   3   0    1.61    2.20
  -7  -3   0   -4.49    6.98
   7  -3   0    5.33   10.71
  -7  -3   0   19.43   11.74
   7   3   0   -0.84    1.53
  -7   3   0   -1.00    1.77
   7   3   0   -0.58    1.71
   8  -3   0   20.80   13.03
  -8   3   0   40.26    6.30
  -8   3   0   45.93    7.49
   8  -3   0   40.89    7.93
  -8   3   0   14.23   17.87
   8   3   0   39.11    6.89
  -8  -3   0   43.48    6.15
  -8   3   0   47.62    5.98
   8   3   0   41.86    6.96
   8   3   0   51.69    7.42
   9  -3   0   -1.32    2.31
   9   3   0   -4.56    2.64
  -9   3   0   -3.25   21.90
  -9   3   0    0.39    1.13
  -9  -3   0    0.92    1.15
   9   3   0    0.29    1.14
  -9  -3   0  -14.03    9.26
   9  -3   0   12.86   10.44
  -9   3   0    0.46    2.33
   9  -3   0    1.94    1.63
   9  -3   0    0.79   10.57
  -9   3   0    3.08    3.91
  -9   3   0    4.79   18.33
  10  -3   0   54.75   12.76
  10   3   0   36.77    8.16
  10  -3   0   17.36   13.63
  10   3   0   42.68    4.18
 -10   3   0   44.15    4.20
  10   3   0   42.66    4.64
 -10  -3   0   34.45    4.20
  10  -3   0   40.75    4.59
  10  -3   0   32.04    4.40
 -10   3   0   49.70    6.97
  11  -3   0    1.23    2.53
  11  -3   0    8.76    9.60
  11  -3   0    6.36   12.17
 -11   3   0   -0.60    1.15
 -11  -3   0   -5.57    8.74
  11  -3   0   20.98   14.25
  11  -3   0    1.04    1.68
  11   3   0    0.82    1.53
 -11   3   0   -1.27    3.54
 -11  -3   0    2.09    1.55
 -11  -3   0   -2.93   11.14
  12   3   0   13.89    3.26
 -12  -3   0   14.07    3.28
  12  -3   0   -5.79   10.65
 -12  -3   0   19.88   17.45
 -12   3   0   18.53    3.30
  12  -3   0   15.46    3.65
  12  -3   0   12.37    8.68
  12  -3   0   18.66    3.96
  12  -3   0   21.26   15.76
 -12   3   0   25.18    6.73
  12   3   0   16.96    3.27
  13  -3   0   -0.23    1.58
 -13   3   0   -0.34    1.28
  13  -3   0    5.57   12.32
 -13  -3   0   -0.80    8.89
 -13  -3   0    0.42    1.32
  13  -3   0    2.87   15.75
 -13   3   0    5.33    6.62
  13  -3   0    9.52   13.58
  13   3   0    2.51    1.54
 -14  -3   0   49.11    5.41
 -14   3   0   57.52    5.25
  14  -3   0   56.24    5.92
  14   3   0   56.30    5.29
  14  -3   0   14.25   20.94
  14  -3   0   18.23   16.88
  14  -3   0   58.33    6.17
  14   3   0   50.63    5.98
  15  -3   0    2.06    1.70
  15  -3   0   40.85   21.38
  15  -3   0   -9.04   30.95
  15   3   0    0.61    1.47
 -15   3   0    0.66    1.24
 -15  -3   0    0.53    1.56
 -15  -3   0   -6.36   22.27
 -15  -3   0    3.00   11.49
  15  -3   0    2.17    2.01
 -16  -3   0   76.50    6.46
 -16   3   0   73.00    5.57
  16  -3   0   77.70    6.79
  16   3   0   71.61    6.83
  16  -3   0   78.96    6.94
 -16  -3   0   59.87   35.79
  16   3   0   82.17    6.48
  16   3   0   77.75    5.39
 -17   3   0   -2.79    1.35
  17  -3   0    1.98    1.53
 -17   3   0   -0.87    1.16
 -17  -3   0    0.12    1.25
  17   3   0    0.09    1.16
  17   3   0   -0.13    0.78
 -18  -3   0   20.06    3.33
  18   3   0   22.34    2.95
 -18  -3   0   19.23    2.87
 -18   3   0   17.59    3.06
  18  -3   0   22.66    3.15
  18  -3   0   16.02    3.03
  18   3   0   16.38    3.15
 -19   3   0    0.79    0.97
 -19  -3   0   -1.03    0.86
  19  -3   0   -0.57    0.93
  19  -3   0    0.64    1.40
  19   3   0    0.66    0.93
   0  -4   0  201.47    7.50
   0  -4   0  220.66   10.89
   0  -4   0  220.43    8.72
   0   4   0  189.66    7.46
   0   4   0  200.17   10.31
  -1   4   0   -0.39    0.79
   1  -4   0    0.86    1.07
  -1  -4   0    0.30    0.92
   1   4   0    0.46    1.30
  -1  -4   0   -1.21    0.64
   1   4   0    0.19    0.78
  -1   4   0    0.24    1.41
  -2  -4   0 2899.44   91.32
  -2   4   0 2931.38   91.66
  -2   4   0 2912.66   94.06
  -2  -4   0 2786.30   91.67
  -2   4   0 2885.94   91.80
   2  -4   0 2954.84   94.27
  -2   4   0 2804.78   93.94
   2   4   0 2821.34   93.57
   2   4   0 2927.01   91.48
  -2  -4   0 2974.90   93.27
  -3  -4   0    0.26    1.00
  -3  -4   0   -0.42    0.76
  -3   4   0    1.20    1.08
   3  -4   0   -3.31    8.98
  -3  -4   0    0.02    5.07
  -3   4   0    1.10    1.17
  -3  -4   0    0.03    0.84
  -3   4   0   -1.44    1.00
   3  -4   0   -0.12    1.37
   3   4   0    0.30    0.86
  -3   4   0    2.98    1.64
  -4   4   0    4.69    1.75
  -4   4   0    4.69    1.61
  -4   4   0    8.63    2.13
   4  -4   0    7.37    2.49
  -4  -4   0    4.45    1.68
   4   4   0    6.20    1.68
  -4   4   0    6.33    2.10
   4   4   0    7.96    1.94
  -4  -4   0    7.16    1.86
  -4  -4   0    7.93    2.12
  -5  -4   0    0.47    1.75
  -5  -4   0    1.77    9.27
   5   4   0   -0.68    1.43
   5  -4   0    8.10    9.78
   5   4   0    2.67    1.65
  -5   4   0   -1.19    1.31
   5  -4   0    1.17    1.58
  -5  -4   0    0.45    1.17
  -5   4   0    3.44    1.90
  -5   4   0    1.03    2.38
  -6   4   0 1935.89   65.41
  -6  -4   0 1940.15   66.81
  -6   4   0 1906.85   65.08
  -6   4   0 2028.41   65.54
   6   4   0 1800.90   64.78
   6   4   0 1922.71   63.02
   6  -4   0 1815.17   68.71
  -6  -4   0 1588.36   77.99
  -6  -4   0 1856.37   64.44
   7  -4   0   -1.78    7.92
  -7  -4   0   -1.43    1.96
  -7   4   0   -2.31    1.44
   7  -4   0   -0.46    2.25
   7  -4   0   -1.51   10.07
   7   4   0    5.26    2.63
   7   4   0   -0.32    1.53
  -7  -4   0   13.28   11.41
  -7   4   0   -1.73    1.82
  -7  -4   0    4.15    9.24
  -7   4   0    4.90    2.88
  -8   4   0  124.50   11.13
   8  -4   0  123.93   13.03
  -8   4   0  134.67   10.17
   8   4   0  116.67    9.53
   8   4   0  140.65    7.85
   9   4   0    2.04    1.51
   9  -4   0    1.87    1.71
   9  -4   0    1.47    7.51
   9  -4   0    2.13   10.80
  -9  -4   0    8.79   10.61
  -9  -4   0    2.67    1.38
  -9   4   0    3.91    3.11
  -9   4   0    5.08    1.37
  -9  -4   0   21.20   13.02
 -10   4   0  123.62   10.94
  10   4   0  114.81    7.85
  10  -4   0  103.42    8.30
 -10   4   0  107.69    6.75
  10  -4   0  105.95   14.81
 -10  -4   0  111.35    7.37
  10  -4   0  114.57    7.86
  10   4   0  110.09    6.85
  11  -4   0    3.19    2.35
 -11   4   0    2.22    4.00
  11   4   0    0.96    1.41
  11  -4   0   -5.40   11.53
 -11  -4   0   -4.27    8.99
 -11   4   0   -0.55    1.18
  11   4   0   -1.36    1.46
  11  -4   0   16.61   11.53
  11  -4   0    0.68    1.37
 -11  -4   0    0.90    1.21
  11  -4   0    7.62    7.34
 -11  -4   0   -1.22   11.48
  12   4   0    1.47    1.92
  12  -4   0    2.16    1.92
  12  -4   0    6.90   13.73
 -12  -4   0   -1.33   14.30
 -12   4   0    0.83    1.45
  12  -4   0   14.49   14.42
 -12   4   0   -5.01    4.90
  12   4   0    0.10    1.74
  12  -4   0   -0.83    2.39
 -12  -4   0   14.21   10.87
  12  -4   0   -3.71    7.51
 -12  -4   0    6.68    2.13
  13   4   0    4.84    2.12
  13  -4   0    1.31    1.80
 -13   4   0    0.66    1.21
  13   4   0    2.36    1.85
  13  -4   0   10.51   13.42
 -13  -4   0   -0.45    9.73
  13  -4   0   -4.51   15.36
 -13   4   0   -5.80    7.37
 -13  -4   0   -0.11   16.16
 -13  -4   0   -0.55    1.25
  13  -4   0    0.75    2.28
 -14  -4   0   16.25   10.68
  14  -4   0  -15.43   15.42
  14  -4   0   -7.05   15.02
  15  -4   0   -8.29   23.53
  15   4   0    2.42    1.54
  15  -4   0  -19.29   14.53
  15  -4   0    4.75    2.17
 -15  -4   0   -5.39   10.45
 -15   4   0    1.05    1.42
 -15  -4   0  -10.64   17.43
 -15  -4   0    0.96    1.57
  15   4   0   -1.00    0.96
  15  -4   0   -0.86    1.32
  15   4   0   -1.30    1.46
  16   4   0  106.45    8.14
  16  -4   0   91.52    7.49
  16  -4   0   95.62    7.92
  16   4   0   91.90    7.03
 -16   4   0   99.65    5.89
 -16  -4   0   94.71    7.24
  17  -4   0   -2.63    1.44
 -17  -4   0   -2.06    0.92
 -17   4   0   -1.54    1.55
 -17   4   0    2.60    1.52
 -17  -4   0   15.98   22.26
  17   4   0    0.89    1.33
  17  -4   0    1.72    1.46
 -17   4   0   -0.15    1.13
  17   4   0    0.53    1.28
  18  -4   0    2.65    1.61
 -18  -4   0    3.22    2.14
  18   4   0   -0.66    1.22
  18   4   0    1.53    1.41
  18  -4   0    5.92    1.83
 -18  -4   0    2.02    1.34
 -18   4   0    1.20    1.06
   0   5   0   -0.13    0.52
   0  -5   0   -0.03    0.52
   0  -5   0   -1.06    0.57
   0   5   0    0.98    1.16
  -1  -5   0   -0.21    0.89
  -1   5   0    1.94    1.69
  -1   5   0   -0.67    0.49
  -1  -5   0    1.01    0.71
   1   5   0   -0.22    1.13
  -1  -5   0    0.35    0.57
   1   5   0    0.53    0.64
   1  -5   0   -0.72    0.91
   1  -5   0   -1.37    0.82
   2   5   0  309.72   11.58
  -2  -5   0  301.86   11.43
  -2  -5   0  317.10   13.94
  -2  -5   0  293.10   11.79
   2  -5   0  298.81   14.05
  -2   5   0  279.81   11.79
  -2   5   0  295.68   14.31
  -2   5   0  313.21   11.84
   2   5   0  292.92   14.66
   3   5   0   -1.24    1.08
   3  -5   0    1.30    1.48
  -3   5   0   -0.95    0.87
  -3  -5   0   -0.50    0.76
  -3  -5   0   -0.15    0.98
  -3  -5   0   -0.46    1.11
   3   5   0    2.50    1.00
  -3   5   0   -0.22    1.40
  -3   5   0    2.31    1.10
  -4   5   0 1189.78   39.56
  -4   5   0 1061.03   42.80
   4   5   0 1130.25   39.22
  -4  -5   0 1058.71   39.01
   4   5   0 1153.82   39.67
  -4  -5   0 1127.16   39.12
  -4   5   0 1101.62   39.49
  -4   5   0 1099.15   41.07
   4  -5   0 1171.25   43.23
  -4  -5   0 1105.92   38.88
  -5  -5   0    9.70    8.03
   5   5   0    1.77    1.45
  -5   5   0   -0.42    1.59
   5  -5   0   21.79   10.87
   5  -5   0    2.46    2.08
   5   5   0   -0.14    1.64
  -5  -5   0   -1.98    2.09
  -5  -5   0    3.17    1.31
  -5   5   0    0.54    1.31
  -5   5   0    0.69    1.43
   6   5   0   11.94    3.13
   6  -5   0   43.35   14.22
  -6   5   0   11.63    4.40
   6   5   0   12.37    3.14
  -6  -5   0   21.51    4.81
   6  -5   0   18.79    5.05
  -6   5   0   23.21    4.75
   6  -5   0   11.02   10.48
  -6   5   0   20.20    4.32
  -6  -5   0    2.59    9.46
  -6  -5   0  -15.54   12.95
   7   5   0    1.11    2.48
   7  -5   0   -0.43   10.10
  -7  -5   0   -4.24    4.09
  -7  -5   0  -11.85   10.30
  -7   5   0    2.32    2.38
   7  -5   0    7.61   11.89
  -7   5   0    1.51    2.25
  -7  -5   0   -0.62   12.37
   8  -5   0    4.45    1.83
   8  -5   0    4.65    3.86
   8   5   0    2.76    1.40
  -8  -5   0    0.11   11.26
  -8   5   0   -1.12    4.36
   8  -5   0    6.58   10.45
  -8  -5   0   11.41   12.05
  -8   5   0    2.50    2.72
   9  -5   0    4.77    4.87
   9   5   0    0.66    1.75
  -9   5   0    0.81    1.20
  -9  -5   0    0.56   11.18
   9  -5   0    1.97   12.72
   9  -5   0   -3.71   10.23
   9  -5   0    1.74    1.66
   9   5   0    0.84    1.17
  -9  -5   0  -16.91   10.21
  -9  -5   0   -2.35    1.23
 -10  -5   0    0.35    1.50
  10  -5   0   16.77    7.40
 -10   5   0    7.47    3.59
  10  -5   0    3.96    2.12
  10   5   0    4.04    1.95
  10  -5   0   14.14   13.00
 -10  -5   0   -2.89   11.88
 -10  -5   0   -8.67    9.39
 -10   5   0    2.74    1.57
  10   5   0    3.43    1.97
  10  -5   0   17.35   12.76
  10  -5   0    5.21    3.35
 -11   5   0   13.52    5.65
 -11  -5   0   -1.21    9.44
  11  -5   0   18.50   13.17
  11  -5   0   12.45   15.87
 -11  -5   0    1.10    1.51
  11  -5   0    1.75    6.94
 -11   5   0    2.91    1.44
  11   5   0   -0.43    1.84
  11  -5   0   -0.95    1.69
  11  -5   0    5.58    2.64
 -12   5   0   19.09    6.59
 -12  -5   0    4.19    9.91
  12  -5   0   22.75   10.97
  12  -5   0   -6.61   11.88
  12  -5   0   15.05    3.36
  12  -5   0   -4.36   12.01
  12   5   0   20.13    3.49
  12  -5   0   18.42   14.48
  12  -5   0   14.94    4.45
  12   5   0   16.09    3.49
 -12   5   0   21.13    3.36
 -12  -5   0   20.01    3.89
 -12  -5   0   42.24   19.33
 -13   5   0   -0.98    1.34
 -13  -5   0    7.45   14.61
  13  -5   0    7.33   15.86
 -13  -5   0   -0.22    6.90
 -13  -5   0    2.09    1.91
  13  -5   0    0.10    1.36
  13  -5   0   -1.30    2.32
  13  -5   0    2.09   14.82
  13   5   0    1.18    1.84
 -14   5   0    4.56    1.67
  14   5   0    0.58    1.28
  14  -5   0    7.01    2.92
 -14  -5   0    5.83    9.90
  14   5   0    3.08    1.99
  14  -5   0   -2.83   12.75
 -14  -5   0    2.94    1.85
  14  -5   0   15.20   17.62
  14  -5   0    1.75    1.89
 -14  -5   0   13.08   16.27
 -15   5   0    2.17    1.68
  15  -5   0  -14.80   17.98
  15  -5   0    2.13    1.79
  15   5   0   -0.79    1.15
 -15  -5   0    5.14   15.50
  15  -5   0   27.64   15.39
 -15  -5   0    5.48    9.12
  15  -5   0    0.47    2.22
  15   5   0    0.11    1.03
  16  -5   0   -0.10   47.71
  17   5   0   -0.71    0.94
 -17  -5   0   -2.88   15.55
  17  -5   0   -3.01    1.98
 -17  -5   0   -0.02    1.03
 -17   5   0    0.42    1.27
  17   5   0    1.16    1.32
 -17   5   0    2.01    1.83
  18  -5   0   30.35    4.02
 -18   5   0   32.46    3.63
  18   5   0   33.18    3.73
 -18  -5   0   48.31    4.11
  18  -5   0   44.48    4.16
  18   5   0   43.34    3.79
   0   6   0 3092.83   96.67
   0   6   0 2997.61  102.56
   0  -6   0 3157.56  103.56
   0  -6   0 3020.86   96.60
   0  -6   0 3190.78   99.18
   1  -6   0   -1.14    1.06
   1  -6   0    0.80    1.38
  -1  -6   0    0.59    0.55
  -1  -6   0    0.55    1.32
   1   6   0    0.21    0.61
   1   6   0    1.74    1.71
  -1   6   0    0.23    0.64
  -1   6   0    1.82    1.96
  -1   6   0    0.39    0.70
  -2   6   0  211.61   12.14
   2  -6   0  199.99   11.25
  -2  -6   0  200.17    8.42
   2   6   0  211.41    8.63
  -2   6   0  207.42    8.90
  -2  -6   0  215.49   11.67
   2  -6   0  207.32   13.64
  -2  -6   0  204.35    8.82
  -2   6   0  198.27    8.92
   3   6   0    0.17    1.58
  -3  -6   0    1.22    1.18
  -3   6   0    0.20    1.20
  -3   6   0    0.29    1.06
   3   6   0   -0.65    0.88
   3  -6   0   15.52   11.66
   3  -6   0    0.45    1.68
  -3   6   0    1.33    1.59
  -3  -6   0   -0.09    1.14
  -3  -6   0   -0.26    0.82
   4   6   0   45.66    4.41
   4  -6   0   55.67    6.55
  -4   6   0   49.00    4.84
  -4  -6   0   43.82    4.04
  -4   6   0   50.00    4.75
  -4  -6   0   47.60    4.73
  -4   6   0   34.33    6.28
  -4  -6   0   43.18    4.49
  -4   6   0   56.96    6.04
  -5  -6   0    3.82    2.37
   5   6   0    0.81    1.57
  -5  -6   0    0.72    1.72
   5  -6   0   -2.26    1.80
   5  -6   0  -12.58   10.15
   5  -6   0  -18.24   12.66
  -5   6   0    0.70    1.55
  -5   6   0    1.54    1.86
  -5  -6   0   -1.29    8.70
  -6   6   0  181.47   12.03
   6  -6   0  163.27   13.57
  -6  -6   0  161.11   11.18
  -6   6   0  174.17   11.18
   7  -6   0   13.86   11.06
   7  -6   0  -15.11   11.05
  -7  -6   0   16.84    5.40
   7  -6   0    4.31    3.14
  -7  -6   0   14.06   12.16
  -7   6   0    0.75    2.40
  -9   6   0    2.76    2.98
  -9  -6   0    1.42    1.80
  -9  -6   0   20.35   14.19
  -9   6   0   -2.38    1.36
   9  -6   0   16.69   12.64
  -9  -6   0   -6.32   10.41
  -9   6   0   -3.06    1.84
   9  -6   0   11.03   11.37
   9  -6   0    0.31    1.21
   9  -6   0   -2.41    4.00
 -10   6   0  320.67   13.47
 -10   6   0  317.19   14.92
 -10   6   0  367.16   20.89
 -10  -6   0  327.83   15.12
  10   6   0  304.83   15.15
  10  -6   0  303.90   15.49
  10  -6   0  347.23   26.65
  11  -6   0    1.93    8.07
 -11  -6   0   -8.45   11.67
  11  -6   0    1.35   14.62
  11  -6   0    0.08    1.59
  11  -6   0    4.96    9.45
 -11   6   0    0.75    5.14
 -11   6   0    1.98    1.48
  11   6   0    0.49    1.04
 -11  -6   0    3.12    1.77
  11  -6   0   -0.71    9.72
  12  -6   0   15.61   13.39
  12  -6   0   22.53    4.33
 -12  -6   0   30.67    4.27
 -12  -6   0   12.06   12.13
  12  -6   0   22.25    5.21
 -12  -6   0   13.48   16.89
 -12   6   0   28.90    3.64
  12   6   0   19.94    3.71
 -12   6   0   28.97    8.37
  12  -6   0   14.27   13.38
  12  -6   0   10.89   15.31
  13   6   0   -0.66    1.10
 -13  -6   0   -9.80   15.55
 -13  -6   0    0.00    1.29
  13  -6   0   -4.36   11.54
  13  -6   0    0.59    1.37
  13  -6   0  -14.39   10.33
 -13  -6   0  -13.61    8.48
 -13   6   0   -0.62    1.53
  13  -6   0   -1.01    2.27
  13   6   0    2.83    1.48
  14  -6   0    7.15    3.01
 -14  -6   0   34.12   14.30
  14  -6   0   -3.89   17.10
  14   6   0   12.55    3.33
  14  -6   0   24.24   16.72
  14   6   0   12.19    3.29
 -14  -6   0   12.96    3.11
  14  -6   0    9.84    2.87
 -14  -6   0   -3.28   15.05
 -15  -6   0   -1.05    1.07
 -15  -6   0    6.19   10.23
  15   6   0   -1.28    0.91
  15  -6   0   -6.55   12.25
 -15   6   0   -0.59    1.29
  15  -6   0   -1.53    2.54
  15   6   0    0.28    1.38
  15  -6   0    9.74   18.04
  16   6   0   94.35    7.31
 -16  -6   0  108.00    7.37
 -16   6   0  108.64    7.59
  16  -6   0   57.79   33.79
 -16   6   0  104.44    6.65
  16  -6   0   85.58    7.60
  16   6   0  110.17    7.50
  16  -6   0  107.14    7.76
 -17   6   0   -1.37    1.69
 -17   6   0    1.78    1.38
  17   6   0    0.25    0.99
 -17  -6   0    1.77    1.13
  17   6   0    0.84    1.26
  17  -6   0    1.00    2.41
  18   6   0   10.27    1.98
 -18   6   0   15.01    2.31
 -18  -6   0   18.83    2.61
  18   6   0   18.21    2.50
  18  -6   0   11.16    2.28
   0   7   0   -0.75    0.43
   0  -7   0    2.23    1.93
   0  -7   0   -0.68    1.16
   0   7   0   -0.51    1.56
  -1  -7   0    0.80    0.54
   1  -7   0    0.20    1.73
  -1  -7   0    0.45    1.43
  -1  -7   0   -0.18    0.83
  -1   7   0   -0.49    0.61
   1   7   0    0.58    1.48
   1  -7   0   -0.46    1.29
   1   7   0    0.55    0.60
  -1   7   0    2.60    1.83
   2   7   0  229.21    9.13
  -2   7   0  235.01   13.91
   2  -7   0  232.89   12.67
  -2   7   0  231.09    9.66
   2  -7   0  215.63   14.89
  -2  -7   0  236.06   13.32
  -2   7   0  223.39    9.68
  -2  -7   0  228.97    8.98
   2   7   0  232.64   14.17
  -3   7   0   -0.33    1.26
  -3   7   0   -0.37    1.82
   3  -7   0   -6.61   10.54
  -3   7   0   -1.02    1.02
  -3  -7   0   -0.33    1.71
   3   7   0    2.25    2.28
   3  -7   0    4.14    2.27
   3   7   0   -1.47    0.92
  -3  -7   0    1.03    1.08
   3  -7   0    0.90    2.51
  -4  -7   0 1624.71   56.78
  -4   7   0 1744.65   62.14
  -4   7   0 1703.95   58.00
   4  -7   0 1424.12   65.18
   4  -7   0 1764.32   62.94
  -4  -7   0 1794.86   56.18
  -4   7   0 1723.72   57.87
  -4  -7   0 1803.11   59.73
   4   7   0 1747.15   57.38
  -5   7   0   -3.53    1.77
   5  -7   0  -11.22   15.02
  -5  -7   0   -1.05    1.94
   5  -7   0  -10.60   10.29
  -5   7   0    1.06    1.89
  -5  -7   0  -12.48   12.34
  -5  -7   0   -0.15    7.29
   6  -7   0  461.38   26.02
  -6  -7   0  491.78   21.08
  -6   7   0  450.35   18.50
   6   7   0  463.33   19.48
  -6   7   0  477.85   21.98
  -6   7   0  484.13   23.64
   7   7   0    2.62    1.14
   7   7   0    2.04    1.70
  -7   7   0   -1.41    1.85
   7  -7   0   11.23    9.78
   7  -7   0   -3.64    3.50
  -7  -7   0    2.88    4.95
   7  -7   0  -12.24   12.57
  -7  -7   0   -0.56   14.48
  -7  -7   0   -8.25    9.83
  -8   7   0   -1.25    2.19
  -8  -7   0    3.40    1.91
   8  -7   0    1.07    1.51
  -8   7   0    6.55    3.81
   8  -7   0    9.23    5.11
  -8  -7   0   21.17   13.85
   8  -7   0    1.02   11.75
  -9  -7   0   -7.44   12.54
  -9   7   0   -0.34    3.17
   9   7   0    1.68    1.46
  -9  -7   0   -2.71    1.31
   9  -7   0    5.94    5.44
   9  -7   0    7.49   10.49
  -9   7   0    0.76    1.86
  -9  -7   0    0.76   12.37
   9  -7   0    0.71    1.66
   9  -7   0   -4.84    9.45
 -10   7   0   14.64    3.30
 -10  -7   0   14.39   14.12
  10  -7   0   18.52    8.09
  10  -7   0   15.46    3.53
 -10   7   0   22.00    6.02
  10  -7   0    4.60   10.85
 -10  -7   0   20.66    3.53
  10   7   0   19.65    4.05
  10   7   0   16.51    3.02
  11  -7   0   32.93   13.28
 -11  -7   0    2.70    1.88
 -11   7   0    7.68    5.90
  11  -7   0   27.27   10.39
  11  -7   0    6.26   10.94
 -11  -7   0   35.37   19.39
  11  -7   0    1.66   12.94
  12  -7   0   -4.04   11.15
  12   7   0    8.18    2.85
  12  -7   0    3.04    1.65
 -12  -7   0    7.22    2.46
  12   7   0    5.19    2.01
 -12   7   0   14.15    8.25
 -12  -7   0    9.02   11.34
  12  -7   0  -15.97   10.16
 -12  -7   0   -2.72   16.97
 -13  -7   0   26.28   17.16
  13  -7   0   13.43   14.71
 -13  -7   0    6.25   10.64
  13  -7   0   16.11   13.21
  13   7   0    3.95    1.80
 -14  -7   0  -19.78   12.54
 -14   7   0    5.13    2.04
 -14  -7   0    4.03    1.87
  14   7   0    1.95    1.66
  14  -7   0   -0.10    1.73
 -14  -7   0   -2.85    7.03
  14  -7   0    9.86   16.55
  14   7   0    1.27    1.34
  14  -7   0    1.31   14.82
 -15  -7   0   -0.30    1.12
  15   7   0    0.99    1.22
 -15   7   0   -2.27    1.12
  15  -7   0   -0.21    1.33
  15  -7   0   11.18   16.69
 -15  -7   0   37.87   17.23
  15   7   0   -0.41    0.85
  15  -7   0   -0.66   15.68
 -15   7   0   -0.34    0.94
 -15  -7   0  -10.49    8.00
 -16  -7   0   18.70   12.54
  16  -7   0    7.89    2.37
  16   7   0   10.25    2.50
 -16  -7   0  -15.30   19.81
 -16   7   0    8.32    2.26
  16  -7   0   43.88   29.91
 -16  -7   0   10.56    2.52
  16   7   0    9.63    2.43
  16  -7   0   -1.38   17.55
  17   7   0    0.12    1.05
  17  -7   0    0.32    1.12
 -17   7   0    1.72    1.13
  17  -7   0   21.26   33.64
 -17  -7   0    0.60    1.11
  17   7   0    1.90    1.26
 -17  -7   0   -3.92   14.14
  18   7   0   -0.16    0.84
 -18  -7   0   -0.57    0.85
 -18   7   0    0.75    0.88
  18   7   0    1.27    1.19
  18  -7   0   -1.34    1.03
   0  -8   0  755.12   33.49
   0  -8   0  777.94   28.03
   0   8   0  767.74   33.24
  -1   8   0   -0.28    1.56
   1  -8   0    0.59    1.62
   1   8   0   -1.35    1.19
   1  -8   0    0.47    2.21
  -1  -8   0    2.63    2.25
  -2  -8   0  163.38   11.54
   2   8   0  161.08   12.33
   2  -8   0  156.76   13.32
  -2   8   0  162.84    7.19
  -2   8   0  163.01   12.10
  -2   8   0  164.25    7.29
   2  -8   0  165.59   10.67
   3  -8   0    1.33    2.17
   3  -8   0    3.72    2.62
   3  -8   0   -1.58   12.13
  -3   8   0   -0.07    1.37
  -3  -8   0    0.96    2.17
  -3  -8   0   -0.38    0.78
   3   8   0   -0.29    2.17
  -3   8   0    1.95    2.12
  -4   8   0 1149.40   40.06
  -4   8   0 1159.61   45.38
   4  -8   0 1074.75   49.02
  -4   8   0 1049.61   38.60
   4  -8   0 1174.29   45.70
  -4  -8   0 1189.93   42.74
  -4   8   0 1067.62   40.16
  -5   8   0   -0.40    1.08
   5   8   0   -1.16    1.35
   5  -8   0  -23.85   14.49
   5  -8   0    2.22    3.07
  -5   8   0    3.04    2.35
  -5  -8   0    6.55   12.58
  -5   8   0    2.23    1.44
   5  -8   0  -10.18   11.51
  -5   8   0   -1.25    2.09
   5   8   0    3.08    1.42
  -5  -8   0   -8.31    7.77
   5  -8   0    2.33    3.30
  -6   8   0   25.43    3.47
   6  -8   0   17.22    5.56
  -6   8   0   22.78    3.42
  -6   8   0   20.16    3.20
  -6  -8   0    6.43   13.19
   6   8   0   30.13    4.07
   6  -8   0   27.87    6.70
   6   8   0   26.62    3.55
   6  -8   0   38.61   13.21
  -6   8   0   33.16    5.98
   6   8   0   23.15    2.86
   7  -8   0   12.30   14.07
   7  -8   0   -0.83    3.52
  -7   8   0    0.29    1.20
   7  -8   0  -10.63   10.09
   7   8   0    0.47    0.90
  -7   8   0   -1.82    1.38
  -7  -8   0   -6.44   11.93
   7   8   0    2.02    1.42
   7  -8   0    4.01    2.24
   7  -8   0   -2.49    3.60
  -7   8   0   -3.79    2.42
   7   8   0   -2.20    1.39
  -8  -8   0   31.36   19.41
   8   8   0    0.89    1.20
   8  -8   0   -4.06    4.51
   8  -8   0   -0.25    1.45
   8  -8   0    1.93   12.12
   8  -8   0   -5.76   10.13
  -8  -8   0   -8.74   11.85
  -8   8   0    0.75    2.58
  -8  -8   0    2.57    1.56
   8  -8   0   -0.35    3.85
  -8   8   0    3.32    1.89
   8   8   0    2.44    1.38
  -9   8   0    1.20    1.67
  -9  -8   0   20.80   15.93
  -9  -8   0  -13.10   11.02
   9  -8   0   -3.08   11.25
  -9   8   0    4.63    3.91
   9  -8   0    1.29    2.12
  -9  -8   0    4.03    2.07
   9  -8   0    2.33    7.61
   9  -8   0   16.37   13.81
   9  -8   0   12.64    7.41
  10  -8   0  237.47   13.09
 -10   8   0  262.39   19.52
 -10   8   0  234.96   12.44
  10  -8   0  257.51   26.29
  10   8   0  245.95   13.61
  10   8   0  253.33   12.51
 -10  -8   0  234.55   12.42
  10  -8   0  241.70   26.71
 -11  -8   0   -9.77   14.78
  11  -8   0    2.87   12.94
 -11   8   0    2.76    1.75
  11   8   0    0.87    1.24
  11   8   0    1.83    1.49
 -11   8   0   -1.93    1.86
  11  -8   0    0.20    1.93
 -11   8   0   11.06    7.41
  11  -8   0   -4.34   10.82
 -11  -8   0    2.52    1.74
 -11  -8   0    5.16   13.54
 -12  -8   0   30.13   19.42
  12   8   0    3.78    2.15
  12  -8   0  -11.36   13.06
 -12  -8   0    5.15    2.24
  12   8   0    3.59    2.47
 -12   8   0    7.10    2.44
  12  -8   0    6.44    2.50
 -12   8   0    7.03    9.62
 -12  -8   0   -1.15   11.96
  12  -8   0  -10.83   10.99
  13   8   0    1.78    1.44
 -13  -8   0   -2.20   14.75
 -13   8   0   -0.52    1.18
  13  -8   0  -10.58   11.05
 -13   8   0    0.61    1.41
 -13  -8   0   -6.74    8.96
 -13  -8   0   -2.20    1.08
  13   8   0   -0.57    1.38
  13  -8   0   -0.30    1.49
 -14  -8   0   -0.92   15.05
 -14  -8   0    8.63    8.95
  14   8   0   38.94    4.42
 -15   8   0   -2.48    1.28
 -15  -8   0   -2.78   15.73
  15   8   0   -0.03    1.12
 -15  -8   0    0.57    1.39
 -15   8   0   -1.05    0.93
 -15  -8   0   -7.53    8.94
  15  -8   0   -1.34    1.05
  15  -8   0   14.20   13.80
  15   8   0   -0.35    1.09
  15  -8   0    5.78   16.26
  16   8   0    2.93    1.47
 -16   8   0    5.72    1.81
 -16  -8   0    2.80    8.63
  16  -8   0   25.60   18.38
 -16  -8   0   40.04   22.39
 -16   8   0    4.38    1.66
  16  -8   0    3.37    1.51
  16  -8   0   -5.29   28.90
  16   8   0    5.64    1.82
 -16  -8   0    4.48    2.05
 -17  -8   0    2.22   13.43
  17  -8   0  -24.45   33.60
 -17   8   0    1.00    2.99
  17   8   0    0.16    1.08
 -17   8   0   -0.20    0.64
 -17  -8   0   -0.47    0.96
  17   8   0    0.34    0.78
   0   9   0    0.95    1.27
   0   9   0    0.47    1.44
   0   9   0    0.98    2.16
   0  -9   0    2.08    3.12
   0  -9   0    3.16    1.93
   1   9   0    0.46    1.34
  -1   9   0    3.22    1.66
   1   9   0    2.10    2.50
   1  -9   0    0.98    2.70
  -1   9   0    1.24    2.75
  -1   9   0    1.22    1.34
   1   9   0    0.82    1.42
  -1  -9   0    0.17    2.15
  -2   9   0  111.64    6.96
  -2   9   0  121.96    7.91
   2   9   0  127.50   11.40
   2  -9   0  135.50    9.98
  -2   9   0  139.94   11.52
  -2   9   0  114.25    7.42
   2   9   0  118.99    8.01
   2  -9   0  126.76   12.47
   2   9   0  121.05    7.65
  -2  -9   0  141.94   11.40
  -3   9   0    4.70    1.88
  -3   9   0    3.21    1.62
  -3   9   0   -0.08    0.95
   3   9   0    1.16    1.58
   3  -9   0   -0.29    2.51
  -3   9   0   -0.55    1.63
   3   9   0    2.34    1.41
   3   9   0    3.58    1.85
   3   9   0    5.25    2.71
  -3  -9   0   -2.45    2.53
   3  -9   0    4.71    3.08
  -3   9   0    0.47    1.55
   3  -9   0  -16.39   11.07
   4  -9   0   43.33   21.40
   4   9   0   32.17    4.37
  -4  -9   0   40.31    3.45
  -4   9   0   38.70    4.28
  -4   9   0   41.81    4.10
   4   9   0   47.50    4.45
   4   9   0   38.45    4.45
  -4  -9   0   49.27    7.18
  -4   9   0   40.57    4.89
   4  -9   0   34.99    7.01
  -4   9   0   45.38    7.21
  -4   9   0   43.24    4.37
   5  -9   0   11.84   16.26
  -5   9   0    2.07    1.47
  -5  -9   0   -0.47    9.01
  -5  -9   0    1.15   12.73
   5  -9   0    5.30   13.27
   5   9   0   -0.32    1.20
  -5   9   0   10.30    4.28
   5   9   0    0.59    1.66
  -5   9   0   -1.35    0.82
  -5  -9   0    1.02    1.73
   5   9   0    0.43    1.05
  -5   9   0    1.40    1.81
  -5   9   0   -2.46    1.26
  -5  -9   0   -0.83    3.33
   5   9   0    0.01    1.62
   6  -9   0  230.29   18.55
   6   9   0  228.40   11.96
   6  -9   0  248.08   21.48
  -6   9   0  217.87   11.83
   6   9   0  219.97   12.11
  -6   9   0  227.27   10.21
  -6   9   0  224.37   11.73
   6   9   0  228.88   10.20
  -6   9   0  234.97   16.67
   7  -9   0   12.74   14.13
   7  -9   0    3.13   12.93
   7  -9   0   -5.42    3.79
   7   9   0   -1.08    1.45
   7   9   0    0.16    1.00
  -7  -9   0  -14.82   11.40
   7  -9   0    9.26    4.98
   7  -9   0   -1.69    2.11
  -7   9   0    1.04    1.53
   7   9   0    0.94    1.54
  -7   9   0    0.13    1.00
  -7  -9   0   -8.52   16.67
  -7  -9   0    2.48    2.53
  -7   9   0    0.51    3.41
   8   9   0   44.16    5.01
   8   9   0   45.89    4.22
   8   9   0   38.52    5.09
  -8   9   0   43.16    8.20
   8  -9   0   48.96    5.38
   8  -9   0   68.90   13.19
  -8   9   0   40.72    3.89
  -8   9   0   43.99    4.82
   8  -9   0   25.94    8.58
  -8  -9   0   92.67   26.61
  -8  -9   0   39.35    4.49
  -8   9   0   45.35    5.05
  -9  -9   0   -9.12   12.44
   9   9   0   -1.63    0.77
   9  -9   0   10.05    9.45
  -9   9   0   -1.55    1.29
  -9  -9   0    0.07    1.87
  -9  -9   0   -3.59   14.46
   9  -9   0    3.28    2.00
   9   9   0   -0.81    1.12
  -9   9   0   -0.35    1.36
   9  -9   0    0.39    8.54
  -9   9   0    0.34    1.08
   9  -9   0  -15.63   11.54
   9  -9   0    1.27   10.59
  -9   9   0   -2.24    3.88
  10  -9   0    8.05   12.84
  10  -9   0   31.95    4.66
 -10  -9   0   32.64    4.30
  10   9   0   39.40    5.05
 -10  -9   0    9.17   14.00
 -10   9   0   40.14    4.72
 -10   9   0   43.52    4.82
 -10   9   0   37.19    4.12
  10   9   0   40.84    4.24
  10  -9   0    7.32   13.61
 -10   9   0   37.88    8.79
  11  -9   0    2.21    1.76
 -11  -9   0   -1.08   12.52
 -11   9   0   -0.85    0.94
  11  -9   0   11.44   13.84
  11   9   0   -0.78    1.03
 -11   9   0    8.24    2.65
  11   9   0   -2.52    1.34
  11  -9   0  -12.39   12.02
 -11   9   0   -0.82    1.38
 -11  -9   0    0.48    1.61
 -11   9   0  -12.04    6.90
 -11  -9   0   10.42   20.03
  12   9   0   68.22    6.67
 -12  -9   0   65.03    5.89
 -12   9   0   59.42    5.84
  12  -9   0   65.83    6.47
  12  -9   0   29.28   16.87
 -12   9   0   61.83    5.53
  12   9   0   69.67    5.88
 -13  -9   0   13.61   17.93
  13  -9   0   27.37   15.66
 -13  -9   0   -1.01    9.21
 -14   9   0    2.40    1.58
 -14  -9   0   -2.63    7.53
 -14   9   0    1.75    1.21
  14   9   0    3.39    1.85
  14   9   0    4.00    1.63
 -14  -9   0    7.83    2.11
 -14  -9   0  -13.01   14.90
  14  -9   0    8.01   14.44
  14  -9   0    3.85    1.97
  14  -9   0    6.22   14.67
  15  -9   0    0.32    1.20
 -15  -9   0    7.01   10.36
  15   9   0   -0.25    0.89
  15   9   0    0.72    1.35
 -15  -9   0   17.84   16.54
  15  -9   0  -21.61   16.97
 -15   9   0    2.09    1.33
 -15   9   0   -1.41    0.85
 -15  -9   0    1.21    1.12
  15  -9   0    4.06   12.28
  16   9   0   21.82    3.16
  16  -9   0    9.22   16.62
  16  -9   0    4.03   32.79
  16  -9   0   25.37    3.27
  16   9   0   15.16    2.28
 -16  -9   0   -1.40   21.20
 -16  -9   0   20.13   11.31
 -16   9   0   18.96    2.45
 -16  -9   0   24.08    3.08
 -16   9   0   27.41    3.18
 -17  -9   0    1.58    0.96
  17   9   0   -0.54    0.91
  17   9   0    0.54    0.79
  17  -9   0   -0.70    0.89
 -17  -9   0    0.39   12.91
 -17   9   0   -0.31    0.66
   0  10   0  523.49   21.80
   0  10   0  492.66   20.50
   0  10   0  474.50   19.70
   0 -10   0  576.72   29.12
   0  10   0  532.31   27.51
   0  10   0  495.06   20.69
   1  10   0   -1.98    1.70
   1 -10   0    1.56    2.73
   1  10   0    0.78    1.46
   1  10   0   -0.90    1.16
  -1 -10   0   -2.40    2.36
  -1  10   0    2.67    2.55
  -1  10   0    0.41    1.25
  -1  10   0   -1.13    1.26
   1 -10   0    6.82    3.97
  -1  10   0    1.95    1.50
   1  10   0   -1.48    1.29
  -2  10   0   28.97    3.83
   2 -10   0   19.88    5.61
  -2  10   0   27.30    6.53
   2  10   0   34.80    4.23
  -2 -10   0   30.75    6.19
   2  10   0   30.30    3.71
   2 -10   0   34.82    6.08
  -2  10   0   28.76    3.58
   2  10   0   33.40    3.66
   2  10   0   37.03    7.20
  -2  10   0   36.21    4.15
  -2  10   0   30.20    4.00
   2  10   0   27.33    4.06
  -3 -10   0   10.34    4.11
   3  10   0   -0.10    1.76
   3  10   0    0.71    1.51
  -3  10   0    2.51    1.88
   3 -10   0    2.67    3.53
   3  10   0   -0.12    1.46
  -3  10   0    1.03    1.52
   3 -10   0   11.18   13.69
   3 -10   0    3.68    3.90
  -3  10   0    4.02    2.66
  -3  10   0   -0.23    1.05
  -3  10   0    0.07    1.38
  -4  10   0  266.72   12.64
   4 -10   0  271.28   18.71
  -4 -10   0  252.65   16.64
  -4  10   0  271.16   13.68
   4 -10   0  264.92   21.77
  -4  10   0  287.15   19.18
   4  10   0  248.92   11.77
  -4  10   0  273.81   13.41
  -4  10   0  268.66   10.75
   4  10   0  268.40   13.26
   4  10   0  282.36   13.80
   4  10   0  283.83   14.26
  -4  10   0  255.71   12.70
  -5  10   0    3.11    2.18
  -5  10   0    0.91    1.25
  -5  10   0   -1.52    2.52
  -5 -10   0    5.45    4.77
  -5  10   0   -0.56    1.46
  -5  10   0    1.06    1.76
   5 -10   0   11.05   13.01
   5  10   0   -0.78    1.24
  -5 -10   0   -0.96   14.00
   5 -10   0   -0.81    4.05
   5 -10   0   17.91   19.17
   5  10   0    0.84    1.19
   5 -10   0    3.26    5.89
  -5 -10   0   -5.79    9.71
   5  10   0    2.09    2.19
  -5  10   0    0.50    1.02
   5  10   0    1.07    1.46
   5  10   0    0.41    1.43
  -6  10   0  116.50    8.16
   6 -10   0  107.76   16.21
   6  10   0  121.19    6.39
  -6  10   0  115.40    8.30
  -6  10   0  128.14    6.58
   6 -10   0  139.63   16.06
   6  10   0  116.34    8.21
   6  10   0  129.31    8.73
  -6  10   0  119.90   12.77
  -7  10   0   -0.39    1.48
  -7  10   0    6.85    3.81
   7 -10   0   11.79   14.00
   7  10   0    0.09    1.59
   7 -10   0    3.34    2.39
   7 -10   0   -9.81   12.23
   7 -10   0   19.05    8.41
   7 -10   0    7.20    6.88
  -7 -10   0    8.86   14.55
  -7 -10   0   18.62   18.62
   8  10   0  417.83   20.00
  -8  10   0  460.82   27.59
  -8  10   0  463.57   17.99
  -8  10   0  460.46   19.93
  -8  10   0  411.81   19.44
   8 -10   0  431.48   32.61
  -8 -10   0  418.42   18.77
   8 -10   0  438.03   19.53
   8  10   0  458.10   17.75
   8 -10   0  483.35   36.49
   8  10   0  428.94   19.94
   9 -10   0   14.09   12.23
  -9 -10   0    2.92   16.09
   9  10   0    1.10    1.72
  -9  10   0   -6.40    4.87
   9  10   0    2.13    1.25
  -9  10   0   -1.13    1.54
  -9  10   0    3.98    1.97
  -9 -10   0    1.90    1.88
   9 -10   0    0.39    2.19
   9 -10   0    5.48   13.48
   9 -10   0   10.44   15.64
 -10  10   0  349.53   15.59
 -10  10   0  336.89   16.22
 -10 -10   0  343.96   15.96
  10  10   0  367.14   15.55
  10 -10   0  344.37   17.10
  10  10   0  368.08   17.84
 -10  10   0  348.06   17.00
 -10  10   0  379.52   26.33
 -11 -10   0    0.69   16.63
 -11 -10   0    9.69   12.87
  11 -10   0  -13.17   13.03
  11 -10   0   40.16   18.29
 -11  10   0   26.90    9.44
 -12 -10   0    0.29   16.07
 -12 -10   0    3.58    1.93
 -12  10   0    7.67    2.57
  12 -10   0   -7.52   13.80
 -12 -10   0    5.41   13.86
  12  10   0    6.34    1.93
  12 -10   0   11.28    3.24
 -12  10   0    7.78    2.13
  12 -10   0    3.34   16.11
  12  10   0    7.08    2.58
  13 -10   0   -0.97    1.39
 -13  10   0    1.16    1.40
 -13 -10   0   -2.89   16.40
 -13 -10   0    0.97    1.47
  13  10   0   -1.77    1.08
  13 -10   0  -12.04   12.32
 -13  10   0    0.15    1.00
 -13 -10   0    1.02   10.83
 -14  10   0   91.79    6.46
 -14 -10   0   93.70    6.43
  14  10   0   77.71    5.48
  14  10   0   89.68    7.08
  14 -10   0   91.99    7.03
 -14  10   0   84.81    5.91
  15 -10   0   -5.64   18.79
 -15  10   0    0.83    0.97
 -15 -10   0   -0.56    0.88
 -15  10   0    2.60    1.40
 -15 -10   0   -4.14   15.26
  15  10   0   -0.61    1.12
  15 -10   0    6.12   14.57
 -15 -10   0    7.86    8.92
  15  10   0   -0.20    0.80
  15 -10   0   -0.37    1.10
 -16 -10   0   14.33    2.29
  16  10   0    9.94    1.50
 -16 -10   0    5.16    9.14
 -16  10   0   16.86    2.50
  16 -10   0    5.03   14.98
  16  10   0   12.12    2.41
  16 -10   0   15.71    2.82
 -16  10   0   10.08    1.82
   0  11   0   -1.00    1.35
   0  11   0   -1.39    1.20
   0  11   0   -3.69    2.16
   0  11   0   -1.50    1.20
   0 -11   0    5.03    4.82
  -1 -11   0    9.94    9.78
   1  11   0   -0.26    1.18
   1  11   0    2.80    1.61
  -1  11   0    0.12    1.41
   1  11   0    0.70    2.29
  -1  11   0    2.32    2.18
  -1  11   0    0.97    1.41
   1  11   0    0.42    1.48
   1  11   0   -0.71    1.38
  -1  11   0    0.17    1.35
  -1  11   0    0.39    2.79
  -1 -11   0   -2.97    3.41
  -2  11   0  327.08   14.60
   2  11   0  318.34   16.15
  -2  11   0  325.94   15.51
  -2 -11   0  355.31   22.55
   2  11   0  312.74   14.11
   2 -11   0  345.33   17.90
   2  11   0  334.64   15.73
  -2  11   0  340.53   21.97
  -2  11   0  312.26   14.84
  -2  11   0  338.49   16.12
   2 -11   0  322.43   23.89
   2  11   0  314.22   21.94
   2  11   0  310.50   15.07
  -3  11   0    1.76    2.09
   3  11   0    2.14    1.76
   3  11   0    1.17    1.40
  -3  11   0    3.27    1.69
  -3  11   0    1.55    1.69
   3 -11   0   -2.90    3.77
  -3 -11   0   -0.99    5.00
   3  11   0    2.00    1.31
   3 -11   0   15.42   24.44
   3 -11   0    4.62    4.93
   3  11   0   -1.95    1.54
   3 -11   0   -3.96   11.35
  -3  11   0    2.43    1.35
  -4 -11   0  137.48   18.66
  -4  11   0   89.35    6.82
  -4  11   0   91.48    7.10
   4  11   0   95.65    6.35
   4  11   0   94.79    7.46
  -4  11   0   97.30    4.80
   4 -11   0   50.25   21.94
   4  11   0  102.21    7.50
  -4  11   0   89.49    7.30
   4  11   0   94.59    7.76
  -4  11   0  100.08    6.97
  -4 -11   0   96.54   12.04
   4 -11   0   97.61   13.58
  -4  11   0  111.41   12.55
  -4 -11   0   82.25   18.24
   4 -11   0  115.01   15.44
  -5  11   0   -0.08    1.90
   5  11   0    0.27    1.16
  -5 -11   0   11.32   16.70
   5  11   0   -1.82    1.65
   5  11   0    1.62    1.14
   5  11   0    1.91    1.63
   5 -11   0   -1.08    6.58
  -5  11   0    2.85    2.24
   5 -11   0   33.87   15.28
  -5  11   0   -2.58    2.47
  -5  11   0    2.62    1.86
  -5  11   0   -0.13    1.69
  -5  11   0    0.53    1.22
  -5 -11   0    2.66   11.68
   5 -11   0    0.84   16.51
   5  11   0    1.01    1.59
   5 -11   0   -4.46    6.02
  -6 -11   0   23.58   14.67
   6 -11   0    8.96   16.18
   6 -11   0   22.70    9.54
   6  11   0   -0.54    1.47
  -6  11   0    4.66    4.80
   6 -11   0   -8.12    6.52
  -6  11   0   -0.73    1.37
   6 -11   0  -15.55   10.44
   6  11   0    0.18    1.20
   6  11   0    3.17    2.05
  -7 -11   0  -20.59   17.61
   7 -11   0   -8.22   12.72
   7 -11   0    3.04    9.80
  -7  11   0    0.53    1.01
  -7  11   0   -0.01    1.72
   7 -11   0    8.29   14.85
  -7  11   0   -2.99    3.76
   7  11   0   -0.57    1.22
   7  11   0    0.34    1.73
  -7 -11   0   15.21   15.71
   7  11   0    1.30    1.13
   8 -11   0   40.53   14.14
  -8 -11   0   33.75   19.59
  -8  11   0   43.80    5.25
  -8 -11   0   19.76   20.10
  -8  11   0   36.21    4.65
  -8  11   0   41.86    9.45
   8  11   0   40.67    3.47
   8 -11   0   36.21    5.15
  -8  11   0   39.12    3.63
  -8 -11   0   34.35    4.96
   8 -11   0    6.83   16.14
   8  11   0   42.61    5.55
   8  11   0   43.52    5.21
   8 -11   0   26.19   15.70
  -9 -11   0    1.93    1.97
  -9 -11   0  -14.14   14.49
   9  11   0    1.46    1.31
  -9 -11   0  -20.02   13.82
  -9  11   0    0.35    1.48
  -9  11   0    1.08    1.04
  -9  11   0   -1.31    1.48
   9 -11   0   19.36   13.37
   9 -11   0   -3.35    1.71
   9 -11   0    0.57   14.14
  -9  11   0    4.65    6.08
   9  11   0    2.62    1.99
 -10  11   0  133.01   18.49
  10 -11   0  101.60    7.85
 -10 -11   0  108.86    7.47
 -10  11   0  106.56    6.71
 -10  11   0  122.87    8.62
 -10  11   0  107.20    7.74
  10  11   0  113.50    6.58
  11 -11   0   -2.34    1.20
  11  11   0   -0.78    1.36
 -11  11   0    0.61    1.34
 -11  11   0   -0.36    0.89
  11 -11   0   16.65   14.40
 -11 -11   0    2.32   13.06
 -11  11   0    2.37    2.18
 -11 -11   0    3.35   16.00
  11 -11   0  -12.10   11.77
 -11 -11   0    3.36    1.93
 -13 -11   0    2.91    1.42
  13  11   0    0.35    1.54
 -13  11   0   -0.64    1.07
 -13 -11   0    3.09   10.50
  13 -11   0  -13.62   12.01
 -13  11   0   -0.46    0.85
  13  11   0   -0.74    0.91
 -13 -11   0   -1.31   15.27
  13 -11   0    3.78    1.69
  13 -11   0   20.04   15.70
  14 -11   0    2.27   16.16
  14  11   0   12.56    1.85
  14 -11   0   14.55    2.62
  14 -11   0    0.68   15.46
 -14  11   0   12.89    2.66
 -14 -11   0    7.82    8.69
  14  11   0   12.02    3.03
 -14 -11   0   -1.98   16.00
 -14 -11   0   13.49    2.38
 -14  11   0   14.26    2.06
  15 -11   0   -0.59    0.86
 -15 -11   0    2.89    7.52
 -15 -11   0    4.85   14.98
  15 -11   0   13.05   18.62
  15 -11   0   -8.58   13.10
 -15  11   0   -0.09    1.32
  15  11   0    1.39    1.31
 -15  11   0   -0.61    0.73
 -15 -11   0    0.61    1.38
  16  11   0    6.61    1.84
  16 -11   0  -22.56   18.78
 -16 -11   0    4.69   10.39
  16 -11   0    6.37    1.69
 -16 -11   0    5.98    1.46
   0  12   0  336.63   23.80
   0  12   0  372.35   17.86
   0 -12   0  342.10   26.09
   0  12   0  373.72   17.07
   0  12   0  344.75   15.72
   0  12   0  348.61   16.32
   0 -12   0  391.82   24.85
   1  12   0   -1.44    1.30
   1  12   0    0.65    1.34
  -1  12   0    2.29    1.90
  -1  12   0   -0.55    1.40
  -1 -12   0   -1.24    6.30
   1  12   0    0.16    1.50
  -1  12   0    1.45    1.48
   1 -12   0   15.58   11.20
   1  12   0    0.48    1.32
  -1  12   0   -2.02    1.16
   2  12   0  161.39    9.99
   2  12   0  135.40   14.73
  -2  12   0  148.52    9.61
  -2  12   0  147.57    8.96
   2  12   0  148.76   10.32
  -2  12   0  155.86    9.27
   2 -12   0  150.52   18.54
   2  12   0  150.90    9.37
  -2  12   0  157.15   15.24
  -2 -12   0  130.90   16.74
   2  12   0  155.06    8.79
  -2  12   0  155.33   10.20
  -3  12   0    3.89    1.42
  -3 -12   0   -3.41    9.50
   3 -12   0    6.44    7.51
   3 -12   0   -4.81   13.68
  -3  12   0    4.76    3.78
   3 -12   0  -18.40   22.56
   3  12   0    0.10    1.41
  -3  12   0   -1.39    1.14
   3 -12   0   -4.81   13.68
  -3  12   0   -0.46    1.38
   3  12   0   -0.05    1.46
  -3 -12   0   -8.59    6.92
   3  12   0    2.71    1.71
  -4  12   0  149.12    9.68
   4 -12   0  146.19   18.53
   4  12   0  136.38    8.20
   4  12   0  152.55    9.51
  -4  12   0  148.91    9.12
  -4  12   0  142.45    9.97
   4  12   0  142.82   10.07
  -4  12   0  136.07    8.93
   4  12   0  142.52    9.72
  -4  12   0  144.49   14.95
  -5 -12   0    5.88   16.95
  -5 -12   0    0.19   11.34
   5  12   0    2.72    2.07
   5 -12   0   -8.23    8.74
   5  12   0   -1.08    0.94
   5 -12   0   20.33   14.71
  -5  12   0    0.71    1.68
  -5  12   0    0.96    1.57
  -5  12   0    2.32    4.18
   5  12   0   -0.11    2.07
  -5  12   0   -1.43    1.35
  -6  12   0   35.89    8.66
   6  12   0   54.07    5.84
  -6  12   0   59.40    5.90
  -6  12   0   55.47    3.39
  -6  12   0   47.75    5.43
   6  12   0   48.88    5.92
  -7 -12   0   39.00   19.49
  -7 -12   0  -16.80   16.87
   7  12   0    2.14    1.58
  -7  12   0    1.53    1.65
  -7  12   0   -0.23    1.62
   7 -12   0    7.45   16.18
  -7  12   0   -0.09    5.38
  -7  12   0    0.20    1.00
   7 -12   0   -2.24    2.58
   7  12   0   -1.59    1.93
   7 -12   0    7.22   12.81
   9 -12   0   -4.03   11.14
   9 -12   0    0.21    1.90
  -9 -12   0   45.45   20.25
  -9 -12   0    0.34    2.13
   9  12   0    3.48    1.87
   9 -12   0   -0.77   13.30
  -9  12   0    6.02    7.85
  -9  12   0    0.00    1.34
  -9  12   0    0.02    1.65
   9  12   0    0.38    1.00
  -9 -12   0   -6.97   19.06
  10  12   0    0.78    0.99
 -10 -12   0    0.93   14.47
 -10  12   0    0.58    1.42
 -10  12   0   -0.39    1.83
  10  12   0   -1.04    1.36
 -10  12   0    0.13    1.09
 -10 -12   0  -25.01   16.19
 -10 -12   0    2.00    2.13
  10 -12   0  -14.52   12.98
 -10  12   0   -7.24   10.28
  11 -12   0    2.44   11.56
  11 -12   0   -0.29    1.49
 -11  12   0   -1.38    1.13
 -11  12   0    0.72    2.19
 -11 -12   0   -0.48    1.64
  11  12   0   -0.49    1.30
 -11 -12   0   11.96   12.87
 -11  12   0    0.38    0.93
  11  12   0   -1.00    0.93
  11 -12   0  -17.24   13.04
 -11 -12   0   -5.29   18.47
 -12 -12   0  -19.48   16.23
 -12  12   0    1.48    0.95
 -12 -12   0    3.32   10.47
  12 -12   0   25.78   16.94
 -12  12   0   -1.20    1.27
  12  12   0    2.64    1.72
  12 -12   0   -0.88   12.45
  12 -12   0   -0.80    1.78
 -13 -12   0    1.91    1.46
  13 -12   0   -2.87   14.15
  13 -12   0   -0.19    1.36
 -13 -12   0   31.64   17.64
 -13  12   0    0.47    0.78
 -13 -12   0    4.26    8.88
  13  12   0    0.90    1.38
  13 -12   0   -0.45   12.39
 -13  12   0    1.20    1.22
  14 -12   0   22.81   16.29
 -14 -12   0    2.44    1.45
  14 -12   0   -7.97   15.21
 -14 -12   0   23.37   10.98
 -14 -12   0   22.35   17.56
  15 -12   0   -3.22   14.24
 -15  12   0   -1.27    1.32
  15  12   0   -0.48    1.07
  15 -12   0   -1.88    1.00
 -15 -12   0  -11.21    6.93
 -15 -12   0   -0.56    1.22
   0  13   0   -2.43    1.15
   0  13   0    0.08    1.41
   0  13   0   -1.61    1.18
   0 -13   0   -1.04    8.92
   0  13   0    3.37    3.58
   0  13   0    2.32    1.66
   0 -13   0    6.37   12.27
  -1 -13   0  -10.75   12.78
  -1  13   0   -1.19    1.35
   1  13   0   -0.50    1.31
   1  13   0   -0.21    1.39
  -1 -13   0  -12.74   10.18
  -1  13   0   -1.04    3.26
   1  13   0    1.21    1.77
   1  13   0    0.89    1.45
  -1  13   0   -1.19    1.30
   1 -13   0   -1.01    9.14
  -1  13   0    1.24    1.78
   1 -13   0    6.54   11.33
  -1  13   0   -2.18    0.92
   2  13   0   14.61    3.08
   2 -13   0   12.01   12.06
  -2  13   0   14.17    3.70
  -2  13   0   16.21    3.33
  -2  13   0   15.34    3.17
  -2  13   0    7.05    4.78
   2  13   0   11.25    2.97
  -2 -13   0   26.10   11.04
  -2  13   0   15.18    3.72
   2  13   0   17.43    3.85
   2 -13   0   26.15   11.93
   2  13   0   12.67    3.65
  -3  13   0   -4.55    3.70
  -3  13   0    0.34    1.56
  -3  13   0   -2.35    1.33
   3  13   0    0.68    1.67
   3 -13   0   11.06   23.09
  -3 -13   0   -5.15   13.61
   3  13   0   -0.42    1.68
   3  13   0    1.94    1.52
   3  13   0   -1.24    1.59
  -3  13   0    0.86    1.95
   3 -13   0    0.22   11.28
   3 -13   0    9.81    9.18
  -3  13   0   -0.69    1.42
  -4  13   0   27.32    4.95
  -4 -13   0   -7.25   13.16
   4  13   0   27.77    4.05
  -4  13   0   15.82    3.40
   4 -13   0   41.28   13.81
   4 -13   0   -9.20   19.70
   4  13   0   14.88    4.08
  -4 -13   0   29.00   17.59
  -4  13   0   16.86    3.50
  -4  13   0   18.15    3.92
   4  13   0   19.67    4.10
  -4  13   0   13.65    6.77
   4  13   0   25.38    3.68
   5 -13   0   27.74   14.86
   5  13   0    4.20    2.08
  -5 -13   0   -7.26   16.98
  -5  13   0    0.13    1.48
  -5  13   0   -2.00    1.51
   5  13   0    1.62    2.14
   5 -13   0   -8.21   17.03
  -5  13   0    0.82    4.49
  -5 -13   0    2.91   13.76
   5  13   0   -0.01    1.41
  -6  13   0   -1.11    1.58
   6 -13   0   15.44   11.74
   6 -13   0   -7.11   15.10
   6  13   0   -3.48    2.15
   6  13   0    0.85    1.76
   6  13   0    2.70    2.29
  -6  13   0    0.97    1.93
  -6  13   0   -5.74    4.56
  -6 -13   0   21.95   19.74
  -6 -13   0   -3.25   17.34
   7 -13   0   33.45   16.23
   7 -13   0   11.27   16.83
  -7 -13   0   31.71   21.61
   8 -13   0    0.72   13.63
   8 -13   0   -8.39   13.70
   8  13   0    7.20    2.51
  -8  13   0    8.75    7.70
   8  13   0    3.53    2.68
   8 -13   0    7.79    3.01
  -8  13   0    4.68    2.18
  -8 -13   0  -21.08   15.44
  -8  13   0    6.94    2.49
  -9  13   0    9.28   10.20
  -9 -13   0    5.74   15.10
   9 -13   0   -0.41   12.43
  -9 -13   0   34.45   19.40
 -10 -13   0   18.49   15.52
 -10  13   0   24.58    3.82
  10 -13   0   -3.38   13.89
  10  13   0   24.44    3.99
  10 -13   0    7.59   16.27
 -10 -13   0   13.57    3.19
  10 -13   0   21.82    3.72
 -11 -13   0   17.41   12.29
 -11 -13   0   -2.38    1.73
 -11  13   0    0.72    1.42
 -11 -13   0    2.88   16.86
  11 -13   0   -0.72    1.77
  11 -13   0  -12.24   11.91
  11  13   0    1.52    1.50
  11 -13   0    6.73   12.91
 -12 -13   0    4.36   10.66
  12  13   0    1.80    1.72
  12 -13   0    5.83    1.89
  12 -13   0   -5.90   12.56
 -12  13   0    5.37    2.03
 -12 -13   0  -12.53   16.15
  12 -13   0  -13.45   12.68
 -12 -13   0    3.58    1.92
  13 -13   0    3.77    1.58
  13 -13   0    7.28   11.83
 -13 -13   0    3.50    9.18
 -13 -13   0   -2.96   16.51
  14 -13   0   -1.87   14.30
  14  13   0   16.97    2.76
  14 -13   0    1.77   18.37
 -14  13   0   16.53    2.69
  14 -13   0   10.50    2.25
 -14 -13   0   25.86   16.69
 -14 -13   0   18.64    9.27
 -14 -13   0   15.14    2.20
   0 -14   0   49.36   16.03
   0 -14   0   23.91   16.71
   0  14   0   50.02   10.32
   0  14   0   56.42    5.77
   0  14   0   53.65    5.29
   0  14   0   44.42    5.62
   0  14   0   50.15    6.74
   1  14   0    1.91    1.70
   1  14   0    0.77    1.37
  -1  14   0    3.51    4.67
  -1  14   0   -0.26    1.59
   1  14   0    4.29    2.78
  -1  14   0    0.70    1.57
  -2  14   0  112.86   15.25
  -2  14   0  132.22    9.59
   2  14   0  147.40   10.01
   2  14   0  152.60   11.80
   2  14   0  130.79    8.37
  -2  14   0  130.19    8.80
  -2  14   0  145.55   10.62
  -2  14   0  135.50    8.99
   2  14   0  132.53    9.26
  -3  14   0   -1.31    1.18
  -3 -14   0  -21.47   15.14
   3  14   0   -0.62    1.69
   3  14   0    1.75    1.63
  -3 -14   0  -21.21   15.15
   3  14   0   -0.89    1.24
  -3  14   0   -2.33    1.30
   3 -14   0   -5.32   23.04
  -3  14   0    0.08    2.09
   3  14   0    0.76    1.92
  -3  14   0   -0.40    1.62
   4 -14   0    3.72   20.68
  -4  14   0   -6.96    4.64
  -4 -14   0    8.06   15.36
   4 -14   0   -9.99   12.93
   4  14   0   -2.20    1.50
  -4 -14   0  -12.42   17.72
  -4  14   0    4.23    2.14
   4  14   0   -0.52    1.47
  -4  14   0   -0.47    1.26
   4  14   0   -1.90    1.19
  -4  14   0   -2.09    1.45
  -5 -14   0   29.89   18.99
   5 -14   0   22.12   15.24
  -5 -14   0   16.83   21.49
   7 -14   0  -14.41   14.80
  -7  14   0   -1.48    1.36
  -7 -14   0  -12.09   22.74
   7  14   0    0.17    1.50
   7  14   0    0.49    1.41
  -7  14   0    9.93    7.53
   7 -14   0   -0.79   12.94
  -7 -14   0    5.39   19.44
  -8  14   0  115.45   19.29
   9  14   0    0.83    1.43
   9 -14   0  -18.75   14.36
  -9 -14   0   -9.10   15.45
  -9  14   0    0.13    1.31
  -9  14   0   -0.41    1.78
  -9  14   0   -7.08   19.06
  -9 -14   0   -6.46   16.18
   9 -14   0   -1.54    2.35
  10 -14   0   22.38   16.87
  10 -14   0   -2.67   12.21
 -10 -14   0   24.05   19.56
 -10  14   0   13.19    3.06
  10 -14   0   14.95    3.05
  10  14   0   15.57    3.55
 -10  14   0   13.15    3.06
  11  14   0   -0.95    0.96
 -11 -14   0  -10.68   10.44
  11 -14   0    9.33   12.87
 -11 -14   0  -17.06   15.99
 -11  14   0   -0.17    1.17
  11 -14   0    1.25    1.62
  11 -14   0   18.72   16.78
 -12 -14   0    4.07    9.29
 -12 -14   0   10.88   18.41
  12 -14   0    9.45   16.08
 -13 -14   0    8.34   16.82
  13 -14   0   -5.53   14.26
  13  14   0    0.78    1.15
 -13 -14   0    3.02    8.38
 -13  14   0    0.65    1.12
  13 -14   0   -2.03   14.75
  13 -14   0    1.96    1.43
   0  15   0    2.37    1.87
   0  15   0    1.05    1.65
   0  15   0    0.36    1.57
   0  15   0    4.03    2.63
  -1  15   0    0.72    1.56
   1 -15   0   21.53   16.88
  -1 -15   0   13.32   13.41
  -1  15   0    0.48    1.94
   1  15   0   -0.05    1.90
  -1  15   0   11.92    6.48
  -1  15   0    0.46    1.82
   2  15   0   10.81    2.92
   2 -15   0   18.51   28.48
   2  15   0   15.17    4.40
  -2  15   0   11.56    3.10
  -2  15   0   10.64    3.38
   2  15   0   18.83    4.31
   2  15   0   13.97    3.55
  -2  15   0   13.82    3.78
   2 -15   0    7.76   15.91
  -2 -15   0   26.01   16.61
  -2  15   0    3.89    5.76
  -3 -15   0  -15.90   19.62
   3  15   0    1.70    1.90
   3  15   0    4.71    2.24
  -3  15   0    0.61    1.86
   3  15   0    2.61    1.67
   3 -15   0   -6.72   23.40
  -3 -15   0   -3.58   16.44
  -3  15   0    8.24    6.36
   3  15   0    2.87    2.21
  -3  15   0    2.80    1.63
   4  15   0   19.45    4.12
   4 -15   0  -11.37   22.04
  -4  15   0   20.79    4.43
  -4  15   0   12.66    6.92
   4 -15   0   25.75   14.98
   4  15   0   16.44    3.00
   4  15   0   22.05    4.50
  -4 -15   0   -7.30   17.90
  -4 -15   0  -11.52   21.15
  -4  15   0   18.92    4.38
  -5  15   0   20.02    8.52
  -5 -15   0  -23.32   21.04
  -5  15   0   -0.23    1.23
   5  15   0    1.58    1.84
   5  15   0    0.27    1.82
  -5  15   0    1.26    1.69
   5 -15   0    5.19   20.09
  -6  15   0    9.27    8.69
   6  15   0    4.10    2.22
  -6  15   0    4.65    2.37
  -6 -15   0  -15.19   21.94
  -6 -15   0    0.76   22.52
   6 -15   0   -1.16   19.45
  -6  15   0    6.46    2.47
   6 -15   0  -12.58   11.45
   6  15   0    2.15    2.20
   7 -15   0  -22.79   14.46
  -7  15   0   -0.03    1.37
  -7 -15   0   -9.67   20.84
  -7  15   0   -0.92    1.33
   7 -15   0   -1.66   12.06
  -7  15   0   -1.96    9.41
   7  15   0   -0.41    1.35
   7  15   0    1.40    1.77
   8  15   0   35.59    4.35
  -8 -15   0   33.50   19.65
   8 -15   0   29.54   13.98
  -8  15   0   30.96    4.23
  -8  15   0   32.70    4.37
  -9 -15   0   -2.21   18.51
   9 -15   0    1.68   13.64
   9 -15   0  -14.84   11.93
  -9  15   0   -2.83    1.42
   9  15   0    0.83    1.23
  -9  15   0   -1.22    1.17
  -9 -15   0   12.92   17.90
 -11  15   0    1.83    1.47
  11 -15   0   11.97   14.08
 -11 -15   0   -1.03   18.59
  11 -15   0    7.66   16.02
  11  15   0    0.43    1.27
 -11 -15   0   -3.96    9.46
  12 -15   0   -1.37   13.87
 -12 -15   0    5.25    8.97
  12 -15   0  -16.61   14.45
   0  16   0  121.70    9.38
   0  16   0  144.83   11.57
   0  16   0  125.28    8.48
  -1  16   0    2.01    2.04
  -1  16   0   -0.99    1.64
   1  16   0    0.46    2.08
   1  16   0    3.81    2.09
   1 -16   0   57.85   35.91
  -1 -16   0    8.00   16.09
   2 -16   0  -33.51   27.31
   2  16   0   27.82    4.49
  -2  16   0   20.94    3.98
  -2  16   0   30.92    5.91
  -2 -16   0   -5.12   19.90
   2  16   0   23.61    4.34
  -2  16   0   28.13    3.98
   2  16   0   19.46    4.95
  -3  16   0   -7.21    7.27
  -3 -16   0   19.28   24.60
   3  16   0   -0.98    1.31
   3 -16   0  -17.89   15.67
  -3  16   0   -0.81    1.25
   3 -16   0  -11.50   24.40
  -3  16   0   -0.91    1.30
  -3 -16   0   11.52   19.42
   3  16   0    0.11    1.58
   4  16   0   19.40    3.94
  -4  16   0   14.62    3.36
   4 -16   0   -4.66   26.00
  -4  16   0   29.11   10.07
  -4  16   0   15.98    3.63
  -4 -16   0  -23.44   24.32
  -4 -16   0   60.91   24.33
   4 -16   0  -14.93   15.18
   4  16   0   24.29    3.91
  -5  16   0   20.57   10.32
   5 -16   0   11.03   16.25
  -5 -16   0  -15.65   20.95
  -5 -16   0    4.63   29.85
   5 -16   0   25.72   22.67
   6 -16   0   19.52   22.77
  -6 -16   0   -5.28   23.87
  -7 -16   0   -2.94   20.37
   7 -16   0   -5.96   11.62
  -7 -16   0   25.91   23.83
  -7  16   0    3.95    1.86
  -7  16   0    3.81    1.83
   7 -16   0    1.67   18.78
  -8 -16   0   11.70   17.49
   8 -16   0   -2.25   13.53
  -8 -16   0   14.48   20.01
  -9 -16   0    4.46   15.97
   9  16   0   -0.28    1.28
  -9  16   0   -0.30    1.61
   9 -16   0    2.55   16.30
  -9 -16   0   12.75   20.17
   9 -16   0   -4.33   13.95
  -9  16   0    1.41    1.59
 -10 -16   0   38.21   22.26
  10 -16   0   39.16   17.14
  11  16   0   -1.29    1.33
 -11 -16   0  -10.72    8.32
  11 -16   0   -7.17   15.44
   0 -17   0   21.87   19.66
   1  17   0    1.58    1.85
   1  17   0    1.21    2.20
  -1 -17   0   44.31   23.11
   1 -17   0    5.97   14.52
  -2 -17   0  -14.52   21.51
   2  17   0   21.14    3.54
  -2  17   0   21.00    3.95
   2  17   0   22.85    4.17
   2 -17   0   22.99   34.20
  -2  17   0   32.04    5.13
  -3 -17   0  -22.73   24.91
  -3  17   0    1.95    2.08
   3  17   0    0.09    1.22
   3 -17   0    3.04   22.41
  -3 -17   0  -17.61   28.07
   3  17   0    3.10    1.91
  -3  17   0   -1.04    0.96
   3 -17   0  -28.85   31.55
  -4 -17   0   17.23   27.73
   4 -17   0   -4.94   25.70
  -4 -17   0  -18.38   29.46
   4 -17   0   20.62   19.85
   5  17   0    0.70    1.49
   5 -17   0   30.53   19.22
   5 -17   0  -22.65   22.20
  -5  17   0    0.86    1.81
   5  17   0    3.88    1.56
  -5 -17   0   23.57   29.38
  -6 -17   0   42.88   24.86
  -6  17   0    7.03    2.20
  -6 -17   0   15.74   26.74
  -6  17   0    7.63    2.43
   6 -17   0   27.60   16.15
   6  17   0    9.64    2.43
   6  17   0    5.37    2.37
   6 -17   0   29.50   22.83
  -7 -17   0    4.57   21.00
  -7  17   0    0.49    1.40
   7 -17   0   -0.20   18.17
  -7  17   0    1.71    1.40
   7  17   0   -2.30    1.16
   8 -17   0   18.72   18.10
  -8 -17   0  -12.15   17.54
  -8 -17   0  -33.94   23.36
   8 -17   0  -22.48   16.77
   9  17   0    1.49    1.12
   9 -17   0    3.92   17.76
  -9 -17   0   17.14   13.76
   9 -17   0   -4.64   20.95
  -9  17   0   -0.37    1.26
  10 -17   0    9.80   18.65
 -10 -17   0    6.80   11.75
   0 -18   0    4.62   26.25
   0  18   0   28.96    4.15
   0  18   0   26.46    3.65
   1 -18   0  -18.64   26.62
   1  18   0   -1.06    1.55
   1  18   0   -0.70    1.69
  -1  18   0   -2.08    0.93
  -1 -18   0   -2.15   29.13
  -2  18   0  104.75    8.38
   2  18   0   97.59    7.43
  -2  18   0   89.08    7.23
  -2 -18   0   37.36   35.40
   2  18   0   85.72    6.16
  -3  18   0    0.11    1.22
  -3 -18   0  -20.92   35.39
   3 -18   0  -48.52   34.15
   3  18   0    1.31    1.50
  -3  18   0    1.00    1.31
   3  18   0    0.47    1.42
   4 -18   0   28.24   30.60
  -4 -18   0  -48.79   45.99
  -4  18   0    5.69    2.12
  -4  18   0    9.32    2.60
   4  18   0    7.69    2.17
   5  18   0    0.04    1.15
   5  18   0    0.37    1.51
   5 -18   0  -35.24   23.09
  -5 -18   0  -34.53   33.26
  -5  18   0    0.05    1.17
   6 -18   0  -29.92   23.44
  -6  18   0    9.87    2.61
  -6 -18   0   22.71   27.23
   6  18   0    7.94    1.97
   7 -18   0    7.53   22.88
  -8  18   0   69.91    5.06
   8  18   0   72.90    4.79
   0  19   0    2.25    1.57
  -1  19   0    0.72    1.50
   1  19   0   -0.29    1.09
  -2  19   0   26.74    3.78
   2  19   0   27.25    3.67
   2  19   0   30.04    3.42
   3  19   0    2.14    1.57
  -3  19   0    2.44    1.56
   4  19   0   15.03    2.94
   4  19   0   17.90    2.48
  -4  19   0   12.28    2.50
  -5  19   0   -1.74    1.03
   5  19   0   -1.31    1.33
  -6  19   0    7.47    1.91
   6  19   0    7.08    1.65
   0  20   0   30.62    3.42
   1  20   0    2.07    1.32
  -1  20   0   -0.14    0.97
   0   0  -1   -0.14    0.20
   0   0   1   -0.08    0.11
   0   0   1    0.13    0.27
   0   0  -1    0.26    0.22
  -1   0  -1    0.08    0.32
  -1   0   1    0.16    0.38
   1   0  -1    0.31    0.43
   1   0  -1    0.35    0.42
   1   0   1   -0.12    0.54
   1   0   1    0.18    0.34
  -1   0  -1    0.31    0.32
  -1   0  -1   -0.30    0.31
   1   0   1    0.17    0.28
   1   0  -1   -0.22    0.32
  -2   0  -1    0.04    0.63
  -2   0   1    1.52    0.78
  -2   0  -1    0.19    0.78
  -2   0  -1   -0.32    0.61
   2   0  -1    0.24    0.78
  -2   0   1   -0.24    0.80
   2   0   1    0.03    0.60
   2   0  -1   -0.17    0.51
   3   0  -1    0.49    1.37
  -3   0   1    1.54    1.62
   3   0   1    0.87    1.31
  -3   0  -1   -0.04    1.21
  -3   0  -1    0.42    1.46
  -3   0   1   -1.12    0.94
  -3   0  -1   -1.19    0.99
   3   0  -1    0.73    1.32
  -4   0  -1    0.59    1.54
  -4   0   1    3.08    7.55
   4   0  -1    0.59    1.63
   4   0  -1    6.48    8.63
  -4   0   1   -0.70    1.44
   4   0   1    0.94    1.45
  -4   0  -1    2.11    2.68
  -4   0  -1   10.18    7.36
  -4   0  -1   -1.83    1.51
   4   0  -1    0.20    1.26
  -4   0   1   -0.49    1.10
   5   0   1   -0.01    1.01
  -5   0   1    5.62    8.32
  -5   0  -1   -1.47    1.28
   5   0  -1    0.92    1.43
   5   0  -1    6.25    9.12
   5   0  -1   -0.47    1.08
  -5   0  -1   -1.12    1.39
  -5   0   1    1.85    1.78
   5   0   1   -3.38    7.02
  -5   0  -1   -5.08    6.78
  -5   0   1    3.37    1.66
  -6   0  -1   -1.67    3.22
   6   0   1   -7.32    6.71
   6   0  -1    0.60    1.54
  -6   0  -1    7.80    7.71
  -6   0  -1    0.60    1.58
  -6   0   1   -1.55    1.29
   6   0  -1   -0.45    1.46
  -6   0  -1   -2.19    1.25
  -6   0   1   -2.76    8.68
  -6   0   1    1.85    1.86
   6   0   1   -1.42    1.27
  -6   0  -1    2.83    8.24
   7   0   1    0.38    9.91
   7   0  -1   -3.32   10.28
  -7   0   1    2.40    9.09
  -7   0  -1   -3.77    1.76
   7   0  -1   12.02   10.48
   7   0  -1    2.58    3.35
  -7   0  -1    4.73    7.59
  -7   0   1    0.90    8.52
   7   0   1   -0.02    8.19
  -7   0   1    0.43    2.24
   7   0  -1   -0.23    1.87
   7   0  -1    1.20    2.05
  -7   0  -1   -1.59    1.66
  -7   0  -1   13.12    8.97
   8   0  -1    0.75    2.17
  -8   0   1   18.21   11.40
  -8   0  -1    2.14    2.25
  -8   0  -1   -3.85    6.58
   8   0   1   11.52   10.72
  -8   0   1   -1.24    2.59
   8   0   1    2.52    2.31
   8   0   1  -11.46    9.18
   8   0  -1   15.79   11.25
   8   0  -1   -0.54    1.89
  -8   0   1    2.76    8.28
  -8   0  -1   -8.00    7.74
   8   0  -1   18.36   12.37
  -8   0  -1   -3.20    2.10
  -9   0   1   -4.68   10.51
  -9   0  -1   -3.69    3.25
   9   0  -1   -0.09    1.61
  -9   0   1   -1.34    7.83
  -9   0  -1   13.47    9.00
   9   0   1  -12.10   11.31
   9   0  -1   26.94   12.82
   9   0  -1   -0.15    1.11
  -9   0   1    2.85    1.47
   9   0  -1    3.23    2.91
   9   0   1    3.99    2.58
   9   0   1   11.19   11.16
 -10   0   1   -6.85    6.87
  10   0   1    2.26    1.61
 -10   0   1    8.75   12.30
 -10   0  -1   -2.91   10.08
  10   0   1    4.22   12.60
  10   0   1   28.45   14.76
  10   0  -1   14.33   14.73
 -10   0   1    0.80    1.28
 -10   0  -1    7.91    9.45
 -10   0   1   -1.79    5.31
  10   0  -1   -7.29   11.37
  10   0  -1    3.59    1.47
  10   0  -1   -0.71    2.74
  10   0   1    0.26    1.50
 -10   0   1   -2.39    5.59
 -11   0  -1    7.12    9.91
  11   0  -1   -2.30   11.23
 -11   0  -1  -18.39   11.45
 -11   0  -1    2.47    1.54
  11   0  -1   -2.75    1.46
  11   0   1    0.26    4.36
 -11   0   1   -0.17    1.15
  11   0  -1   -0.92    1.56
  11   0   1   -5.65   12.54
  11   0   1   -3.46   17.05
 -11   0   1    6.73    9.97
  11   0   1   -0.17    1.34
  11   0  -1    2.76    6.20
  11   0  -1   10.76   15.43
 -12   0   1    2.71    1.52
  12   0   1    0.29    1.63
  12   0   1   -4.10   21.82
 -12   0  -1   -4.18   10.58
 -12   0   1  -10.45   14.83
  12   0   1    0.31    1.28
 -12   0  -1   -3.86    4.08
 -12   0   1   10.00   11.83
 -12   0  -1   16.80   14.31
  12   0  -1   -7.61    4.88
  12   0  -1   11.93   18.14
  12   0  -1   -1.61    1.53
  12   0  -1   13.31   15.09
  12   0   1   -8.55    6.73
  12   0   1  -16.93   15.51
  12   0  -1    1.10    1.16
 -12   0  -1    0.23    1.45
  13   0   1   -1.10    1.19
 -13   0   1    0.88    1.43
 -13   0  -1   22.51   21.07
  13   0   1    0.32    1.86
  13   0  -1    0.79    1.40
  13   0  -1  -39.04   24.38
 -13   0  -1    0.63    1.47
  13   0   1  -15.76   10.15
  13   0  -1    2.26   16.58
  13   0   1  -14.31   24.05
 -13   0   1   19.94   19.99
 -13   0  -1   17.01   16.14
 -13   0   1    8.34   14.02
  13   0  -1  -11.24    8.71
 -14   0   1   14.36   18.95
 -14   0   1   10.43    7.98
 -14   0  -1   28.25   25.81
 -14   0  -1   41.88   18.75
 -15   0  -1    5.50   24.04
  15   0   1   -0.84    1.39
 -15   0   1   -1.12    1.22
 -15   0  -1   -0.57    1.31
  15   0  -1    1.04    1.77
 -16   0  -1   -0.29    1.19
  16   0  -1    0.85    1.47
 -16   0   1    1.08    1.39
  16   0   1    0.15    1.42
  16   0  -1   -1.66    1.29
  16   0   1   -1.65    1.32
  16   0   1    0.38    1.64
  17   0   1   -0.62    1.08
  17   0   1    0.88    1.81
  17   0   1   -0.20    1.01
  17   0  -1   -0.82    1.29
 -17   0   1    0.18    1.03
 -17   0  -1   -0.96    1.00
  17   0  -1    0.11    1.29
  18   0  -1   -1.28    1.03
  18   0   1   -0.98    1.20
  18   0   1   -0.46    1.23
 -18   0  -1   -0.81    1.34
 -18   0   1    0.99    1.16
  18   0  -1   -1.04    1.07
 -18   0  -1   -0.43    0.99
  18   0  -1    0.97    1.60
 -19   0   1    0.37    1.06
 -19   0  -1    0.79    1.14
  19   0   1    1.33    1.23
 -19   0   1   -0.10    1.01
  19   0  -1   -0.69    1.14
 -19   0  -1   -0.77    0.99
   0  -1  -1    0.20    0.22
   0   1   1    0.04    0.21
   0   1   1    0.85    0.56
   0  -1   1    0.12    0.31
   0  -1   1   -0.18    0.35
   0   1  -1   -0.52    0.31
   0   1  -1    0.87    0.50
   0   1  -1    0.21    0.42
   1  -1   1    5.95    1.15
   1   1  -1    2.85    0.79
   1   1  -1    5.84    0.79
   1  -1   1    6.33    1.06
   1  -1   1    3.59    0.93
  -1  -1  -1    5.12    0.82
   1   1  -1    4.86    0.94
  -1   1   1    5.26    0.88
  -1  -1   1    5.37    1.05
  -1   1  -1    3.63    0.82
   1  -1  -1    4.77    0.82
   1   1   1    4.35    0.88
   1  -1  -1    3.65    0.87
  -1  -1   1    4.02    0.98
  -1   1  -1    4.13    0.74
  -1   1  -1    5.86    1.12
  -2  -1  -1  113.65    5.17
  -2  -1  -1  105.08    5.84
  -2  -1  -1  103.74    4.95
   2   1  -1  107.63    5.73
   2   1  -1   97.31    5.10
   2  -1   1  103.37    5.19
   2   1  -1  103.51    5.17
  -2   1   1  102.78    5.87
  -2  -1   1   99.23    5.08
  -2   1  -1   99.45    4.42
  -2   1  -1   95.23    5.06
  -2  -1   1  106.21    5.63
   2   1   1  102.64    5.75
  -2  -1   1  100.89    5.11
   2  -1  -1  101.71    5.76
   2  -1  -1   98.66    5.03
  -2   1  -1  101.67    5.82
  -3   1   1    6.55    1.98
  -3  -1  -1    9.85    2.39
   3   1  -1    8.17    2.16
   3   1  -1    4.76    1.61
   3   1  -1    6.40    1.85
  -3   1   1    9.28    2.24
  -3  -1  -1    4.49    1.72
   3  -1   1    5.20    1.89
  -3   1  -1    7.21    2.06
  -3  -1   1    5.09    1.81
   3  -1  -1    6.71    1.95
   3  -1  -1    7.23    1.97
   3   1   1    6.29    1.86
  -3  -1   1    7.41    2.00
  -3   1  -1    5.49    1.81
  -3   1  -1    6.93    2.16
   4   1  -1   86.20    6.22
  -4   1   1   94.33    7.13
  -4   1   1   88.45    6.24
   4   1  -1   90.07    6.49
   4  -1   1  101.18    7.42
   4   1  -1   86.59    6.45
  -4  -1  -1   86.00    6.00
  -4  -1  -1   87.25    6.88
  -4  -1   1   79.42    6.33
  -4   1  -1  101.08    6.50
  -4   1  -1   96.68   10.09
  -4   1  -1   94.66    7.37
   4   1   1   89.23    6.83
   4  -1  -1   90.85    6.95
  -4   1  -1   96.06    6.28
  -4  -1   1   90.88    6.19
   4  -1  -1   88.96    6.22
  -5  -1  -1    5.59    2.58
   5   1  -1    9.11    2.84
  -5   1   1    5.57    2.20
   5   1  -1    9.45    2.77
  -5  -1  -1    9.31    2.40
   5  -1   1    5.80    8.00
   5   1  -1   13.68    3.06
  -5  -1  -1   22.39    9.89
  -5   1   1    4.90    8.44
  -5   1   1   12.71    2.97
  -5   1  -1   22.85    8.16
   5   1   1    8.84    7.75
  -5   1  -1    9.59    2.69
   5  -1  -1    8.24    2.30
  -5  -1   1    9.45    2.87
   5  -1  -1   14.88    9.59
  -5  -1   1    9.82    2.58
  -5  -1   1    0.02    7.17
   5   1   1   11.76    3.47
  -5   1  -1   11.40    2.99
   5  -1  -1    9.33    2.88
  -5   1  -1   12.22    3.69
  -6  -1  -1  534.01   25.07
   6   1  -1  539.33   23.97
  -6  -1  -1  500.68   22.08
   6   1  -1  548.89   22.97
  -6   1   1  514.66   22.24
  -6   1   1  499.39   24.88
   6   1  -1  540.90   23.69
  -6   1  -1  551.75   22.82
  -6  -1   1  538.91   24.40
  -6   1  -1  526.55   28.16
   6  -1  -1  551.51   22.97
  -6  -1   1  533.02   22.48
   6   1   1  496.28   24.00
  -6   1  -1  513.52   22.25
  -6   1  -1  489.56   30.98
   6  -1  -1  485.48   23.84
   7  -1   1   25.71    5.74
  -7  -1  -1   32.05    5.01
  -7   1   1   30.53    5.07
   7   1  -1   35.66   12.36
  -7  -1  -1   32.67    5.49
   7   1  -1   43.62    5.90
   7   1  -1   39.06    6.66
   7   1  -1   27.47    5.39
  -7  -1  -1   28.26   10.67
  -7   1  -1   34.34    5.50
   7   1   1   26.73    5.22
   7  -1  -1   40.20    5.65
   7   1   1   34.84    5.74
  -7  -1   1   28.90   11.24
   7   1   1   12.64   10.48
  -7   1  -1   36.69    5.28
  -7  -1   1   35.82    5.21
  -8  -1  -1   97.36    8.68
  -8  -1  -1   98.11   16.72
  -8   1   1   71.03    8.22
  -8  -1  -1   70.45    8.01
   8   1  -1   65.02    8.37
   8  -1   1   70.77    9.18
   8   1  -1   71.62    8.63
   8   1   1   95.13    9.18
   8  -1  -1   66.62    9.04
   8   1   1   70.15    8.72
   8  -1  -1   73.46    8.41
  -8   1  -1   83.34    8.38
  -8   1  -1   77.07    8.23
  -8  -1   1   79.53    8.14
   8  -1  -1  110.74   19.21
  -9  -1  -1  118.76   11.58
   9   1  -1  124.08    7.46
   9   1  -1  135.10    8.13
   9  -1   1  106.17   12.54
   9   1  -1  104.45   11.14
   9   1  -1  109.88   11.86
  -9  -1  -1  111.35    7.01
  -9   1   1  115.06    6.99
  -9  -1  -1  126.27   11.79
   9  -1   1  123.16    7.66
  -9   1   1  108.31   10.83
   9  -1  -1  126.69    7.63
   9   1   1  128.80    7.82
   9   1   1  115.03    7.25
  -9   1  -1  129.15   11.57
   9  -1  -1  112.38   12.33
  -9   1  -1  119.57    7.18
  -9  -1   1  106.31    6.86
  -9  -1   1  131.69   11.55
   9   1   1  121.89   12.58
  -9  -1   1  114.86   15.59
  -9   1  -1  116.80   10.99
  10   1  -1   44.34    4.74
  10  -1   1   46.35    4.97
 -10  -1  -1   50.32    4.70
  10   1  -1   51.44    5.00
  10   1  -1   54.29   10.11
  10  -1   1   39.97    4.61
  10  -1   1   46.62    9.45
 -10   1   1   49.15    4.55
 -10   1  -1   43.10    8.36
  10   1   1   10.05   17.35
  10   1   1   65.07   10.45
  10  -1  -1   51.15    9.87
 -10   1  -1   43.59    4.35
  10  -1  -1   43.88    4.86
 -10  -1   1   50.71    4.63
  10   1   1   45.65    4.52
  10   1   1   48.22    4.92
  10  -1  -1   49.46    4.93
 -10  -1   1   26.04   11.95
 -10   1  -1   55.40   10.11
  11  -1   1    4.21   12.83
  11   1  -1   18.52    6.99
  11  -1   1   10.87    5.15
  11   1  -1   30.65   17.63
 -11   1   1   22.82    3.30
  11  -1   1   17.98    3.34
  11   1  -1   21.96    4.07
  11  -1   1   18.95    3.75
  11   1  -1   31.12   17.94
 -11  -1  -1   21.44   12.88
 -11  -1  -1   15.28    2.97
 -11   1   1   14.22   16.73
 -11  -1  -1   17.32    9.83
 -11   1   1    3.99   10.95
  11   1  -1   14.61    3.12
  11  -1  -1   23.80    8.13
 -11   1  -1   15.04    2.88
  11  -1  -1   22.14    4.03
 -11   1  -1    4.28   15.22
 -11   1  -1   23.55    5.13
  11  -1  -1   20.99    4.04
  11   1   1   21.28    3.98
  11   1   1   -8.53   19.29
 -11  -1   1   21.63    3.62
 -11  -1   1   33.16   11.56
  11   1   1   20.84    8.81
  11   1   1   27.62   26.68
  11   1   1   19.08    3.65
  12  -1   1    8.25    7.88
  12   1  -1   11.94    3.01
 -12   1   1    9.27    2.52
  12  -1   1    9.21   14.19
 -12  -1  -1    0.05   12.32
 -12   1   1   -3.30   13.31
  12   1  -1    8.94    2.78
  12  -1   1    9.99    2.92
 -12  -1  -1    3.95    8.91
 -12   1   1   -0.05   19.21
 -12  -1  -1    8.53    2.58
  12  -1   1    6.05   16.78
  12   1  -1   27.16   18.42
  12  -1   1    9.04    2.97
  12   1  -1   -3.81    6.01
  12   1  -1   27.70   28.96
  12  -1   1    9.50    7.47
 -12   1   1    3.29    4.24
 -12  -1   1   12.67   10.30
  12   1   1    6.88    2.56
 -12   1  -1   19.75   19.22
 -12   1  -1   18.01   13.61
  12  -1  -1  -10.28   15.17
  12  -1  -1   10.07    2.99
  12  -1  -1   21.44    8.90
 -12  -1   1   18.20   14.41
  12   1   1    9.22    2.73
 -12   1  -1    2.71    4.30
 -12  -1   1    7.34    2.36
  12  -1  -1    2.70   13.24
 -12   1  -1   10.27    2.57
  12   1   1   -4.10   14.15
  12  -1  -1   10.12    3.09
  12   1   1    7.91    7.56
  13  -1   1   10.20   18.41
  13  -1   1    5.58    2.52
 -13  -1  -1   -4.22   10.21
 -13   1   1    9.98    5.74
 -13  -1  -1   13.53   15.87
 -13  -1  -1    5.47    2.31
 -13   1   1  -11.89   19.68
  13   1  -1    3.82    2.18
 -13   1   1    5.05    2.18
  13  -1   1    9.93    3.23
  13   1  -1    4.00    2.31
  13  -1   1   40.64   21.71
  13   1  -1   11.16    9.46
  13  -1   1   24.18   11.80
  13   1   1    4.69    2.08
  13   1   1    6.69    2.56
  13  -1  -1    6.54    2.28
 -13  -1   1   36.77   14.33
  13  -1  -1    8.16    2.74
  13  -1  -1    2.99   19.09
  13  -1  -1    0.30   16.57
 -13   1  -1  -23.35   14.56
 -13  -1   1    1.89    1.85
 -13  -1   1   37.77   20.23
  13  -1  -1    0.62    9.20
 -13   1  -1    2.88    1.79
 -14  -1  -1   13.65   12.86
 -14  -1  -1   18.14   22.80
  14   1  -1   17.30    3.58
  14  -1   1   12.30    3.25
  14  -1   1   15.28    3.44
 -14   1   1   14.19    9.48
  14  -1   1   19.15   25.63
  14   1  -1   17.15    3.84
 -14   1   1   16.39    3.21
 -14  -1  -1   19.09    3.92
 -14  -1   1   22.95    8.03
  14  -1  -1   21.25   20.21
  14  -1  -1   16.08    3.51
 -14   1  -1   24.00    3.61
 -14  -1   1   20.19   15.45
  14   1   1   20.41    4.16
  14  -1  -1   -2.68   29.55
 -14   1  -1   19.98   24.02
  14   1   1   27.30    4.07
  14  -1  -1   20.37    4.23
 -14  -1   1    5.05   23.84
 -14  -1   1   19.94    3.90
 -15  -1  -1    0.04    1.08
  15  -1   1    1.25    1.19
  15  -1   1    1.80    1.56
  15   1  -1    2.22    1.82
  15   1  -1    0.97    1.46
 -15   1   1    3.07    1.74
  15  -1  -1    1.91    1.92
 -15  -1   1    0.32    1.37
  15   1   1    2.54    1.97
  15   1   1    0.71    1.44
 -15  -1   1    2.89   18.39
  15  -1  -1    1.66    2.12
 -15   1  -1    1.12    1.52
  16  -1   1   24.07    4.22
  16   1  -1   17.64    3.92
  16  -1   1   16.79    3.47
 -16   1   1   20.45    3.57
  16   1  -1   17.11    3.24
 -16  -1  -1   23.20    3.54
  16   1   1   22.57    3.56
  16   1   1   19.81    4.06
  16  -1  -1   12.60    3.10
 -16  -1   1   16.74    3.29
  16  -1  -1   15.02    3.45
 -16   1  -1   21.29    3.81
  16   1   1   19.71    3.56
 -17  -1  -1    7.01    2.13
  17  -1   1    3.82    2.09
  17  -1   1    5.40    1.90
  17   1  -1    3.58    1.65
  17   1  -1    3.54    1.89
 -17   1   1    3.65    1.47
 -17   1  -1    6.21    1.74
  17  -1  -1    1.87    1.49
  17   1   1    0.41    1.38
  17  -1  -1    1.86    1.96
 -17  -1   1    1.52    1.52
  17   1   1    3.84    1.98
  17   1   1    2.10    1.47
  18   1  -1    0.78    1.61
  18  -1   1    0.92    1.27
  18   1  -1   -0.79    1.42
  18  -1   1   -0.15    1.11
 -18   1   1    0.61    1.06
 -18  -1  -1    1.79    1.28
 -18  -1  -1    0.70    1.11
  18   1  -1    3.02    1.44
  18   1   1    2.73    1.65
  18  -1  -1    4.31    1.67
 -18   1  -1    1.55    1.07
 -18   1  -1    1.50    1.15
 -18  -1   1    0.40    0.96
  18   1   1    0.83    1.28
  18  -1  -1    0.01    1.26
  18  -1  -1   -1.04    1.00
 -19   1   1    4.99    1.55
 -19  -1  -1    1.97    1.27
 -19  -1  -1    8.44    1.64
  19  -1   1    4.13    1.47
  19   1  -1    4.06    1.72
  19  -1   1    6.01    1.90
 -19   1  -1    9.20    2.01
  19   1   1    4.79    1.66
 -19   1  -1    7.09    1.39
 -19  -1   1    6.09    1.81
 -19  -1   1    6.06    1.44
  19  -1  -1    4.14    1.33
  19  -1  -1    4.17    1.80
   0   2   1   56.70    3.54
   0   2  -1   53.92    3.49
   0   2  -1   58.03    2.53
   0  -2   1   55.26    2.99
   0  -2   1   58.12    2.57
   0   2  -1   55.90    3.02
   0   2  -1   54.16    4.01
   0  -2   1   54.84    3.90
  -1   2   1    4.25    0.83
  -1  -2  -1    5.43    0.89
   1   2  -1    4.82    1.17
  -1   2   1    5.55    1.48
   1  -2   1    4.14    0.99
   1  -2   1    5.99    1.22
  -1  -2  -1    6.08    0.92
   1   2  -1    4.90    1.35
   1  -2   1    5.24    1.69
   1   2  -1    4.69    1.31
   1  -2  -1    4.91    0.91
   1  -2  -1    5.07    1.24
  -1  -2   1    4.71    1.02
  -1   2  -1    3.98    1.00
   1   2   1    4.26    1.09
  -1  -2   1    3.75    1.06
  -1   2  -1    4.34    1.15
   2   2  -1  356.81   14.05
  -2  -2  -1  373.65   14.95
  -2   2   1  395.65   13.95
  -2  -2  -1  386.54   13.72
  -2   2   1  373.56   15.03
   2  -2   1  386.97   15.27
   2   2  -1  389.99   15.11
   2  -2   1  373.61   14.15
   2  -2  -1  398.49   14.01
  -2   2  -1  366.33   13.91
   2  -2  -1  428.40   16.21
  -2  -2   1  380.12   13.55
  -2  -2   1  386.74   14.91
  -2   2  -1  363.63   15.14
  -2  -2   1  399.85   14.25
  -2   2  -1  335.69   13.93
   2   2   1  369.96   14.44
   3   2  -1 1112.58   36.61
  -3   2   1 1122.53   38.65
   3  -2   1 1132.07   38.61
  -3  -2  -1 1087.74   37.77
  -3  -2  -1 1062.10   36.17
   3   2  -1 1082.97   37.28
   3   2  -1 1006.70   36.41
  -3  -2   1 1116.57   37.23
  -3  -2   1 1102.15   36.58
  -3  -2   1 1016.93   36.30
  -3   2  -1 1070.24   36.85
  -3   2  -1 1064.22   38.40
   3  -2  -1 1143.03   36.71
   3   2   1  986.51   36.10
  -3   2  -1 1080.47   35.92
  -3   2  -1  980.80   36.34
   3  -2  -1 1090.59   38.34
  -4   2   1    1.38    1.83
   4  -2   1    7.68    7.26
  -4  -2  -1   -0.10    1.23
   4   2  -1    2.20    1.57
  -4  -2  -1    0.95    7.28
  -4  -2  -1    2.99    1.83
   4  -2   1    0.67    1.46
  -4   2   1    2.70    1.69
   4   2  -1    1.85    1.72
   4   2  -1    3.04    1.61
  -4   2  -1    0.34    1.18
  -4   2  -1    4.26    2.04
  -4   2  -1    2.60    1.71
  -4  -2   1    1.19    1.27
   4  -2  -1    0.13    2.21
  -4   2  -1    1.74    1.14
   4   2   1   -0.08    1.21
   4   2   1    1.85    1.09
   4  -2  -1    6.25    9.18
  -4  -2   1    3.01    1.72
   4  -2  -1    0.40    1.31
   4   2   1    2.19    1.51
   5   2  -1  697.90   26.60
   5   2  -1  661.01   26.11
  -5  -2  -1  659.77   25.36
  -5   2   1  641.14   28.01
  -5   2   1  673.45   25.66
   5  -2   1  685.42   29.30
   5   2  -1  636.94   25.57
  -5  -2  -1  644.01   27.28
  -5   2  -1  635.28   28.13
   5   2   1  673.57   23.55
  -5   2  -1  672.09   25.68
  -5  -2   1  662.56   26.52
  -5   2  -1  623.59   24.37
   5  -2  -1  657.93   25.76
   5   2   1  636.42   26.83
   5  -2  -1  650.86   27.85
  -5  -2   1  633.40   25.33
  -5   2  -1  639.86   25.67
  -6   2   1   -1.34    1.63
   6  -2   1   -0.27    8.64
  -6  -2  -1   -2.23    1.41
  -6  -2  -1   -0.89    2.76
   6  -2   1    6.53    8.51
   6   2  -1   10.51   11.70
   6   2  -1    0.19    1.67
  -6  -2  -1  -14.00    9.18
  -6   2   1    0.47    8.54
  -6  -2  -1   -1.34    7.47
   6  -2   1   -0.29    1.35
   6   2  -1   -1.82    1.97
  -6   2  -1   -0.63    0.93
   6  -2  -1    5.25    2.24
  -6  -2   1    4.50   10.80
  -6   2  -1    1.73    2.19
  -6   2  -1    1.79    9.51
   6  -2  -1   -0.21    1.26
   6  -2  -1  -13.16    8.38
  -6  -2   1    7.34    8.38
  -6  -2   1   -0.56    1.61
   6   2   1    0.51    1.65
  -6  -2   1    2.33    2.44
   6  -2  -1    8.00   10.13
  -6   2  -1   -0.23    1.58
   7   2  -1    2.42    3.53
   7  -2   1    6.53    3.20
   7   2  -1    5.32    2.83
  -7  -2  -1   11.42    3.37
  -7   2   1    6.06   10.26
  -7  -2  -1    5.60    2.68
   7  -2   1    1.19    7.96
   7  -2   1    8.23   10.47
   7   2  -1    7.37    2.95
   7   2  -1    8.43   12.38
  -7   2   1   10.12    3.30
   7  -2  -1  -11.57    8.83
   7  -2  -1    6.61    3.34
   7   2   1    8.41    2.60
  -7  -2   1    3.30   10.39
   7   2   1    3.86    2.45
  -7   2  -1    2.23    8.22
  -7   2  -1    6.19    2.16
  -7   2  -1   11.11    3.36
  -7   2  -1    3.62   10.33
   7  -2  -1    4.09    9.98
  -7  -2   1    8.44    3.09
  -7   2  -1    8.84    3.00
  -7  -2   1    3.63    8.70
   8   2  -1   10.74    5.34
   8   2  -1   16.82    5.30
   8  -2   1    2.64    9.88
   8   2  -1    0.48   11.99
  -8  -2  -1   24.56    5.23
  -8   2   1   -9.44   11.03
  -8   2   1   20.56    4.72
  -8  -2  -1   24.47    5.21
   8   2  -1   22.39    5.52
   8  -2   1   13.66    4.37
  -8   2   1    0.70    9.56
  -8   2  -1   -0.80    9.27
   8   2   1   10.20    3.80
   8  -2  -1    3.53    2.91
   8   2   1    1.31   17.43
   8  -2  -1   -5.84    8.92
   8  -2  -1    6.82   11.78
  -8   2  -1   16.49    5.29
  -8  -2   1   12.55    9.65
  -8   2  -1    8.03   12.64
  -8   2  -1    9.74    3.48
  -9   2   1  154.25    8.42
  -9   2   1  163.67   13.25
  -9  -2  -1  185.29   13.69
   9  -2   1  167.66    9.36
   9  -2   1  177.56   15.86
  -9   2   1  172.00   22.16
  -9   2   1  146.72   12.62
  -9  -2  -1  138.08   17.35
  -9  -2  -1  154.22    8.74
   9   2  -1  165.97    9.57
   9   2  -1  172.25   14.32
   9   2  -1  161.75   14.30
   9   2  -1  161.30    8.97
   9   2   1  161.04   12.69
   9  -2  -1  163.75    9.23
   9   2   1  185.35    9.73
  -9   2  -1  177.80   13.86
   9   2   1  159.59   14.38
  -9   2  -1  169.99   11.15
  -9  -2   1  175.59    9.08
   9  -2  -1  158.05   15.07
  -9   2  -1  170.52   13.92
   9   2   1  154.01    8.72
  -9  -2   1  192.86   13.73
  -9   2  -1  164.69    8.74
  10  -2   1   90.19    7.05
  10  -2   1   76.43    6.27
  10  -2   1   83.95   12.18
 -10   2   1   85.37    5.99
  10   2  -1   87.18    6.76
  10   2  -1   83.24    6.20
 -10  -2  -1   85.09    6.10
  10   2  -1   73.94   11.08
 -10   2  -1   94.74    8.58
  10   2   1   78.37    5.80
  10  -2  -1   83.66    6.51
 -10  -2   1   77.76    5.91
  10   2   1   90.46   11.33
 -10   2  -1   80.49    5.95
  10   2   1   82.42    6.58
  10  -2  -1   90.75   12.06
  10  -2  -1   84.61    6.86
  11   2  -1   17.85    6.15
  11  -2   1   -7.26   10.85
  11  -2   1    6.36    5.34
  11   2  -1    5.41    2.49
 -11   2   1   12.30   15.88
  11  -2   1   10.10    2.89
  11  -2   1    7.08   12.49
  11   2  -1  -41.66   33.61
  11  -2   1    7.10    2.67
 -11   2   1   10.47    4.44
  11   2  -1    7.46    2.55
 -11  -2  -1   -9.23    7.62
 -11  -2  -1    9.19    2.37
 -11   2   1    9.08    2.25
 -11   2  -1    6.22    3.90
  11   2   1    5.43    2.07
  11  -2  -1    2.14    1.86
 -11  -2   1   20.11   15.47
  11  -2  -1   14.81    7.11
  11  -2  -1   25.22   16.05
  11   2   1    2.43    1.80
 -11   2  -1   -6.67   11.43
 -11   2  -1   -8.76   16.04
 -11  -2   1    5.58    9.18
  11  -2  -1   10.73    2.91
  11  -2  -1  -11.62   11.12
 -11   2  -1    6.63    2.22
 -11  -2   1    6.52    2.11
  12  -2   1   -1.24    1.23
 -12  -2  -1    0.02    1.37
 -12   2   1   -4.69    3.26
  12   2  -1   -1.10    1.26
  12  -2   1    1.75    6.53
  12  -2   1   -0.57    1.56
  12  -2   1   -0.11    7.31
  12  -2   1  -11.20   10.97
  12  -2   1   24.64   16.42
 -12  -2  -1   13.13   12.79
 -12   2   1   -1.18    1.23
  12   2  -1   -2.01    1.17
 -12   2  -1   -1.08   16.21
 -12   2  -1    1.05    1.38
 -12   2  -1    4.83    5.37
 -12  -2   1    1.99    1.46
 -12  -2   1   -7.17    8.39
  12  -2  -1  -11.87   12.74
  12   2   1    0.60    1.39
  12  -2  -1    0.23    1.40
  12  -2  -1   -6.00   11.52
  12  -2  -1   -0.46    1.93
 -12  -2   1    0.42   12.56
  12  -2  -1   -1.46    7.00
  12   2   1    1.08    1.59
  13  -2   1   45.28    5.32
  13   2  -1   48.08    5.57
  13   2  -1   50.55    5.13
  13  -2   1   14.21   13.91
 -13  -2  -1   43.26    4.95
  13  -2   1   47.38    5.60
 -13   2   1   52.36    5.02
  13   2  -1   41.34   13.38
 -13   2   1   54.35    9.73
  13  -2  -1   46.82    5.55
 -13  -2   1   48.47    5.20
  13   2   1   43.36    4.86
 -13  -2   1   37.60   16.22
  13   2   1   42.72    5.45
  13  -2  -1   47.65    5.57
 -13   2  -1   54.18    5.12
  13  -2  -1   21.42   15.06
  14   2  -1   12.82    3.11
  14  -2   1  -19.58   27.21
 -14  -2  -1   12.07   13.14
  14   2  -1    7.70    2.73
 -14   2   1   13.64    2.95
 -14   2   1   20.11    9.82
 -14  -2  -1   10.52    3.09
  14  -2   1   16.07    3.85
  14  -2   1   10.56    3.60
 -14  -2  -1   25.67   18.93
  14  -2   1    4.42   18.23
  14  -2  -1   29.60   21.01
 -14   2  -1   11.32    2.89
  14  -2  -1   16.65    3.97
  14   2   1   14.28    3.11
  14  -2  -1   11.45    3.18
  14   2   1   17.06    3.95
 -14  -2   1   11.41    2.80
 -14  -2   1    1.27   11.42
  14  -2  -1   28.46   19.06
 -14  -2   1    5.57   19.07
  15  -2   1   36.23   44.12
 -15  -2  -1   13.92   14.57
 -15  -2  -1   18.60   25.25
 -15  -2   1   19.81   31.96
 -15  -2   1    6.35   16.26
  15  -2  -1   41.15   21.03
  16   2  -1    1.38    1.55
  16  -2   1   -0.02    1.59
 -16  -2  -1    0.35    1.12
  16   2  -1   -2.18    1.04
  16  -2   1    1.48    1.41
 -16  -2  -1  -13.86   19.17
 -16   2   1    1.67    1.48
 -16  -2   1    0.01    1.27
  16  -2  -1   -0.71    1.31
  16  -2  -1    2.08    1.95
 -16   2  -1    1.18    1.22
 -16  -2   1    5.89   34.21
  16   2   1   -0.19    1.47
  16   2   1    0.57    1.54
 -17   2   1    7.18    1.88
  17   2  -1    2.65    1.57
  17  -2   1    4.94    2.04
  17   2  -1    4.56    1.70
 -17  -2  -1    6.21    1.95
  17   2  -1    4.24    2.07
  17  -2   1    6.99    2.07
  17  -2  -1    7.09    2.28
 -17  -2   1    5.04    1.81
 -17   2  -1    5.23    1.76
  17   2   1    5.95    2.33
 -17   2  -1    7.68    2.34
  17   2   1    4.69    1.91
  17   2   1    5.60    1.68
  17  -2  -1    6.07    2.06
 -18  -2  -1   -0.68    1.22
  18   2  -1   -0.03    1.44
  18  -2   1    0.41    1.14
  18   2  -1    2.72    1.73
 -18   2   1   -0.89    1.03
  18  -2   1   -0.97    1.29
 -18  -2  -1   -1.89    0.86
 -18  -2   1   -1.00    0.87
 -18   2  -1    2.66    1.96
  18  -2  -1   -1.00    0.85
  18   2   1   -0.83    1.02
  18  -2  -1   -0.62    1.04
  18   2   1   -1.52    1.83
 -18   2  -1    2.68    1.23
 -18   2  -1    0.57    1.07
 -19  -2  -1    1.53    1.19
 -19  -2  -1    0.96    1.63
  19  -2   1    0.69    1.38
  19   2  -1    2.25    1.17
 -19   2   1    0.37    0.96
  19  -2  -1    1.59    1.28
  19  -2  -1    2.60    1.48
 -19  -2   1    3.39    1.18
 -19  -2   1    3.82    1.58
 -19   2  -1    0.78    0.95
  19   2   1    0.95    1.02
   0  -3   1    1.36    0.71
   0   3  -1   -0.09    0.81
   0  -3   1   -0.94    0.66
   0  -3   1   -0.28    0.76
   0   3   1   -0.24    1.14
   0   3  -1   -0.37    1.06
   0   3  -1   -0.36    0.43
   0   3  -1    0.29    0.91
  -1   3   1  119.24    6.87
   1   3  -1  121.83    7.17
  -1   3   1  117.06    4.87
   1  -3   1  130.05    6.31
   1   3  -1  130.27    7.27
   1   3  -1  114.01    5.70
   1  -3   1  135.72    7.98
   1  -3   1  132.41    5.94
  -1  -3  -1  129.38    4.66
  -1  -3  -1  130.12    4.65
  -1  -3  -1  128.00    6.17
  -1   3   1  126.33    5.02
  -1   3  -1  121.34    6.67
   1  -3  -1  124.98    6.75
  -1  -3   1  132.64    7.30
  -1  -3   1  132.04    5.87
  -1   3  -1  114.71    5.77
  -1   3  -1  130.72    6.23
   1   3   1  123.29    6.98
   2  -3   1  224.73   10.37
  -2   3   1  204.30   10.15
   2   3  -1  216.91   10.36
  -2   3   1  209.58    8.69
  -2  -3  -1  225.54    8.49
  -2   3   1  207.12   10.56
   2  -3   1  211.24    9.18
  -2  -3  -1  207.55    9.79
  -2  -3  -1  225.16    8.34
   2   3  -1  200.64    9.02
   2  -3  -1  229.40   10.69
  -2   3  -1  204.94    9.50
   2   3   1  204.97    8.43
  -2  -3   1  208.85    9.04
  -2  -3   1  217.75    7.94
  -2   3  -1  202.53    9.15
  -2   3  -1  208.39   10.11
   2   3   1  213.12   10.07
  -2  -3   1  225.80   10.33
   3  -3   1    1.17    7.28
  -3  -3  -1   17.63    2.54
  -3  -3  -1   11.39    2.51
   3   3  -1   19.70    2.31
  -3   3   1   15.78    2.59
   3   3  -1   10.80    2.35
   3   3  -1   19.98    2.89
  -3   3   1   10.58    2.23
  -3   3   1   10.57    2.51
   3  -3   1   16.61    3.21
  -3  -3   1   15.66    2.75
  -3  -3   1   15.36    2.48
  -3   3  -1   15.67    2.66
  -3   3  -1   11.66    2.79
   3  -3  -1   16.35    2.53
  -3   3  -1   11.75    2.38
  -3  -3   1   15.33    2.24
   3  -3  -1   18.18    3.38
   3   3   1   13.93    2.31
   3   3   1   19.68    3.12
  -4   3   1  400.24   17.75
  -4  -3  -1  431.55   16.83
  -4   3   1  414.41   19.55
  -4  -3  -1  424.24   18.48
   4   3  -1  429.69   17.79
   4   3  -1  425.57   17.07
   4   3  -1  425.14   17.30
   4  -3   1  404.23   19.08
  -4  -3   1  411.11   17.01
  -4   3  -1  413.31   19.24
  -4  -3   1  427.46   17.58
   4  -3  -1  403.30   19.32
   4  -3  -1  404.75   17.10
   4   3   1  426.48   16.99
  -4   3  -1  396.30   16.70
  -4  -3   1  410.54   16.94
  -4   3  -1  421.93   17.24
  -4   3  -1  426.48   17.57
  -5  -3  -1 1222.96   42.07
  -5   3   1 1221.81   43.34
  -5  -3  -1 1212.07   44.34
   5  -3   1 1174.55   45.35
  -5   3   1 1188.25   42.22
   5   3  -1 1139.25   42.29
   5   3  -1 1262.28   42.97
   5   3  -1 1210.40   42.84
  -5   3   1 1162.98   45.67
  -5   3  -1 1149.38   41.31
  -5  -3   1 1176.61   42.18
  -5  -3   1 1228.74   42.95
   5   3   1 1106.81   41.94
   5  -3  -1 1140.49   44.97
  -5   3  -1 1206.64   42.57
   5   3   1 1204.00   39.09
  -5   3  -1 1173.49   42.68
  -5   3  -1 1154.86   45.54
  -6   3   1  593.76   25.05
  -6   3   1  610.01   25.76
   6   3  -1  623.67   26.00
   6   3  -1  635.77   25.80
   6   3  -1  608.61   25.47
   6  -3   1  575.46   27.95
  -6  -3  -1  600.16   27.50
  -6  -3  -1  598.60   24.73
  -6  -3   1  610.94   26.10
  -6  -3   1  513.91   34.86
  -6   3  -1  618.29   25.69
  -6   3  -1  642.15   25.68
  -6  -3   1  610.94   25.13
   6  -3  -1  535.30   27.22
   6   3   1  622.31   22.00
  -6   3  -1  601.04   23.92
   7   3  -1   -2.57    2.26
  -7  -3  -1    6.81    9.53
  -7  -3  -1    5.05   10.73
   7   3  -1   -0.63    1.53
  -7  -3  -1    3.63    2.41
   7  -3   1   -0.73    9.59
   7   3  -1    0.88    2.92
  -7   3   1   -0.95    2.37
  -7   3   1   -0.09    1.29
   7  -3   1    8.50   10.22
  -7  -3   1    7.10    4.07
  -7  -3   1    0.27    1.84
  -7  -3   1    4.22   10.74
  -7  -3   1   -0.01   11.45
  -7   3  -1   -1.18    2.55
  -7   3  -1    2.60    2.62
   7  -3  -1   -0.44    1.88
   7  -3  -1  -13.19   10.28
  -7   3  -1    1.36    1.82
   7   3   1    1.93    1.96
   7  -3  -1   19.04   11.89
   7   3   1    3.26    2.36
  -8   3   1    7.65    3.60
  -8   3   1    5.54    2.70
   8  -3   1   -6.43    9.69
  -8  -3  -1   28.56   13.55
   8  -3   1    2.43    2.90
  -8  -3  -1    4.65    2.64
   8   3  -1    9.26    3.73
   8   3  -1   10.03    5.15
  -8  -3  -1   12.96   11.14
   8   3  -1    2.24    2.76
  -8   3   1   11.41    3.65
  -8  -3  -1    7.22    4.15
  -8  -3   1    7.64    3.88
  -8  -3   1    1.94   10.78
   8  -3  -1    4.39    2.64
  -8   3  -1   11.45    3.03
  -8  -3   1   -9.98   10.23
  -8   3  -1    7.33    3.94
  -8   3  -1    8.81   14.20
   8   3   1    7.61    2.86
   8  -3  -1   10.01   10.69
   8   3   1    5.23    2.33
  -8   3  -1    5.19    3.34
  -8   3  -1   -6.87   11.12
   9   3  -1  483.96   20.01
  -9  -3  -1  485.72   20.12
   9   3  -1  491.28   26.97
   9  -3   1  510.30   20.97
  -9   3   1  503.59   19.69
   9  -3   1  525.76   30.13
   9   3  -1  548.26   21.30
  -9   3   1  549.19   25.73
   9  -3  -1  513.73   29.86
   9   3   1  478.12   19.78
  -9   3  -1  476.59   19.60
  -9  -3   1  504.23   20.37
   9   3   1  530.97   21.11
  -9   3  -1  492.55   26.61
  -9   3  -1  542.99   23.69
   9  -3  -1  525.60   21.06
 -10   3   1   14.77    2.75
  10   3  -1   13.35    5.18
 -10  -3  -1    6.40   12.91
  10  -3   1   17.00    7.40
 -10  -3  -1   21.84   10.89
  10  -3   1   20.60    3.78
  10   3  -1   22.26    3.89
 -10   3   1   15.45    4.48
  10   3  -1   17.01    3.40
  10  -3   1   15.00    3.19
 -10  -3  -1   18.28    3.22
  10  -3   1    1.86   11.70
  10  -3   1    3.31   11.00
  10   3   1   18.00    2.91
 -10  -3   1    0.07   14.03
  10  -3  -1   15.62    3.50
  10  -3  -1   15.54    5.58
 -10  -3   1   -0.77    8.62
 -10   3  -1   16.16    4.45
 -10   3  -1   17.81    2.86
  10  -3  -1   -0.55   11.57
 -10  -3   1   19.50    3.09
  10  -3  -1   17.20    3.18
  10   3   1   24.04    3.20
  10  -3  -1   -2.59   11.53
 -10   3  -1   73.11   30.84
  11   3  -1   -0.03    1.32
  11  -3   1   -1.59    1.98
  11  -3   1    7.04   12.65
  11   3  -1   -0.69    5.27
  11  -3   1    2.98    1.64
  11   3  -1    3.33    1.72
 -11   3   1    1.22    1.34
 -11  -3  -1    1.32    1.39
 -11  -3  -1   15.35   10.17
  11  -3   1    1.69    5.78
  11  -3   1  -13.37    9.63
 -11   3   1    0.68    2.25
 -11   3   1   -2.13    2.77
  11  -3  -1   -1.42    4.86
 -11   3  -1    8.98    4.66
  11  -3  -1   -2.77   11.86
 -11  -3   1   -4.74    8.24
  11  -3  -1   -0.45    1.85
 -11  -3   1    1.48    1.52
 -11  -3   1    8.42   14.28
 -11   3  -1    0.47    1.28
  11  -3  -1    1.05   10.87
  11   3   1   -1.15    1.28
  11  -3  -1   -0.02    1.53
  11   3   1    0.43    1.53
  12  -3   1   10.63   15.92
  12   3  -1   23.62    3.79
 -12  -3  -1   27.37    3.93
 -12  -3  -1   24.27   16.04
  12  -3   1   19.60    3.77
 -12   3   1   25.93    3.58
  12   3  -1   27.59    4.21
 -12   3   1   27.79    7.34
 -12  -3  -1   38.99   12.75
  12  -3   1   33.40    4.71
  12  -3   1    4.83   12.06
  12  -3  -1   32.43    4.60
  12   3   1   25.54    3.72
 -12   3  -1   31.96    3.83
  12  -3  -1   26.21    9.84
  12  -3  -1   27.41    4.75
 -12  -3   1   29.76    4.12
  12  -3  -1   12.65   14.14
 -12   3  -1   15.97    6.99
 -12  -3   1   19.68   15.64
  12   3   1   27.35    4.19
 -13  -3  -1    2.73    9.57
  13  -3   1   14.36    3.53
  13   3  -1   20.00    3.88
 -13  -3  -1   25.95    3.92
  13  -3   1   11.72   14.62
  13   3  -1   16.63    3.49
  13  -3   1   -0.53   13.73
 -13   3   1   15.03    3.01
 -13   3   1   10.87    7.61
  13  -3   1    3.22   15.00
  13  -3   1   15.10    3.62
 -13   3  -1   18.58    3.35
  13  -3  -1   26.43    5.10
  13   3   1   13.63    3.36
 -13  -3   1   12.25   10.64
  13  -3  -1   21.28    4.36
  13  -3  -1   18.81   17.31
  13   3   1   18.04    3.37
 -13  -3   1   -3.45   14.25
 -13  -3   1   19.06    3.64
 -14  -3  -1   20.22    3.81
  14   3  -1   20.97    4.35
  14  -3   1   15.85    3.55
 -14   3   1   21.57    3.70
 -14  -3  -1   36.43   19.44
  14   3  -1   20.57    3.65
  14  -3   1   18.90    4.21
  14  -3   1    5.31   19.64
 -14   3   1   29.77   10.91
  14  -3   1   -1.08   16.54
 -14  -3  -1   11.44   10.92
 -14   3  -1   17.66    3.37
 -14  -3   1   14.70    3.25
  14   3   1   20.54    3.54
  14  -3  -1    4.86   14.16
  14  -3  -1   22.73    4.33
 -14  -3   1    2.88   16.35
  14   3   1   20.62    4.30
  14  -3  -1   28.16    4.97
  15  -3   1    5.69    2.59
  15   3  -1   -0.13    1.56
  15  -3   1  -13.29   17.65
  15   3  -1    4.36    1.89
 -15   3   1    2.11    1.54
  15  -3   1    5.61    2.35
 -15  -3  -1   -6.47   12.99
 -15  -3  -1   -4.38   21.23
 -15  -3  -1    0.96    1.52
 -15  -3   1    3.26    1.86
  15  -3  -1   -1.38   17.42
 -15   3  -1    2.75    1.54
  15  -3  -1    1.53    1.93
  15  -3  -1    5.33    2.40
  15   3   1    7.39    2.17
 -15  -3   1  -14.98   11.64
  15  -3  -1   41.30   25.17
  15   3   1    4.51    1.76
 -15  -3   1   20.53   24.97
  15   3   1    4.85    2.34
  16  -3   1  132.48    9.00
  16   3  -1  128.90    7.52
 -16  -3  -1  136.48    8.78
  16  -3   1  122.27    9.01
  16   3  -1  124.15    9.33
 -16   3   1  133.45    7.54
  16  -3  -1  119.22    8.90
  16  -3  -1  129.66    9.08
 -16  -3   1  129.91    8.51
  16   3   1  114.29    6.85
  16   3   1  122.04    8.17
 -16   3  -1  132.90    7.75
  16   3   1  126.42    9.38
 -17  -3  -1    1.90    1.35
  17   3  -1   -2.15    1.68
 -17   3   1    0.80    1.15
  17  -3   1    1.68    1.48
 -17  -3  -1    1.58    1.68
  17   3  -1    0.54    1.11
  17  -3   1    0.21    1.56
  17   3  -1   -0.73    0.99
 -17   3  -1    1.28    1.57
 -17  -3   1   -1.24    1.27
  17  -3  -1    6.28    1.78
  17   3   1    0.42    1.34
 -17   3  -1    0.50    1.09
  17  -3  -1   -0.29    1.20
  17   3   1   -2.71    1.25
  18  -3   1   40.34    4.04
 -18  -3  -1   41.54    4.07
 -18  -3  -1   34.46    3.96
 -18   3   1   45.69    4.43
  18   3  -1   44.15    4.53
  18   3  -1   52.70    4.22
  18  -3   1   44.16    4.53
 -18   3  -1   41.80    4.15
  18   3   1   42.15    3.76
 -18  -3   1   44.14    4.16
 -18   3  -1   50.46    4.12
  18   3   1   45.42    4.55
 -18   3  -1   45.95    3.22
  18  -3  -1   45.02    4.24
  18  -3  -1   39.11    4.48
  19   3  -1   29.96    3.25
  19  -3   1   37.43    3.07
  19   3  -1   30.58    2.96
  19  -3   1   27.57    3.19
 -19   3   1   31.97    3.12
 -19  -3  -1   34.59    3.05
 -19  -3   1   39.45    3.10
  19   3   1   31.66    3.29
 -19   3  -1   31.92    3.23
  19  -3  -1   35.00    3.22
  19  -3  -1   29.09    3.23
 -19  -3   1   21.67    3.04
   0   4   1 5744.87  192.50
   0  -4   1 6342.70  194.05
   0   4  -1 6040.21  189.95
   0   4  -1 5965.51  192.70
   0  -4   1 6364.42  189.59
   1  -4   1   -0.22    1.25
   1   4  -1   -0.37    1.19
   1  -4   1   -0.07    0.94
  -1  -4  -1   -0.55    0.73
   1  -4   1    0.69    1.07
  -1   4   1    1.45    0.68
  -1   4   1    0.42    0.68
   1   4  -1    0.98    1.22
  -1   4   1   -0.65    1.22
   1   4  -1    0.44    0.93
  -1   4  -1   -0.58    0.71
   1   4   1   -0.74    0.86
  -1   4  -1    1.43    1.30
  -1  -4   1   -0.39    0.80
   1  -4  -1   -0.05    0.95
  -1   4  -1   -0.25    0.96
   2   4  -1   12.22    2.74
  -2   4   1   17.45    3.05
   2   4  -1   15.50    2.32
  -2   4   1   17.11    2.00
  -2  -4  -1   14.89    1.70
   2   4  -1   11.77    2.72
  -2   4   1   14.05    1.97
   2  -4   1   14.42    2.28
  -2  -4  -1   15.77    2.24
   2  -4   1   23.87    4.19
  -2   4  -1   20.75    2.93
  -2   4  -1   14.55    2.85
   2  -4  -1   14.22    2.92
   2   4   1   16.16    3.01
  -2   4  -1   17.66    2.51
  -2  -4   1   16.52    2.28
   2   4   1   13.32    1.67
  -2  -4   1   16.34    3.07
  -3   4   1  420.01   16.36
  -3  -4  -1  428.73   15.93
  -3   4   1  400.00   18.12
   3   4  -1  429.49   18.12
  -3  -4  -1  420.80   17.77
  -3   4   1  421.57   19.37
  -3   4   1  435.83   16.31
   3  -4   1  446.15   18.87
   3   4  -1  444.76   16.91
  -3  -4  -1  434.52   15.48
  -3  -4   1  416.95   15.45
  -3   4  -1  436.37   17.26
   3  -4  -1  423.89   18.96
  -3   4  -1  414.09   17.52
  -3   4  -1  425.68   18.68
   3   4   1  428.61   18.38
   3   4   1  455.59   16.31
  -3   4  -1  396.07   16.64
  -3  -4   1  445.65   18.04
  -3  -4   1  419.27   16.61
   4   4  -1    8.28    1.99
  -4   4   1   11.94    2.59
  -4  -4  -1   10.01    2.15
  -4   4   1    7.35    1.87
  -4  -4  -1    6.83    7.59
   4   4  -1   10.33    2.63
   4  -4   1    5.41    7.59
   4  -4   1    9.82    2.72
  -4  -4  -1   10.34    2.54
  -4   4   1   11.16    2.69
  -4  -4   1    9.01    1.96
  -4  -4   1   10.86    2.34
   4  -4  -1    6.23   10.74
  -4   4  -1   10.22    2.24
   4  -4  -1    6.84    2.14
  -4   4  -1    9.88    2.47
  -4  -4   1    8.37    2.41
   4   4   1   12.13    2.44
   5   4  -1  197.04   10.67
  -5  -4  -1  178.91   11.46
  -5  -4  -1  186.20    9.90
  -5   4   1  181.65   10.96
   5   4  -1  177.95   10.66
   5   4  -1  176.42    9.91
  -5   4   1  168.20    9.97
   5  -4   1  184.71   12.47
  -5   4   1  190.90   10.32
  -5   4  -1  183.05   12.84
  -5   4  -1  175.24   10.31
  -5   4  -1  171.14   10.38
  -5  -4   1  187.32   10.35
  -5   4  -1  179.08   10.10
   5  -4  -1  175.80   12.36
   5   4   1  181.00   10.10
  -5  -4   1  176.18   10.08
  -6   4   1   18.07    3.54
  -6   4   1   15.93    3.47
  -6  -4  -1   -2.39   11.12
   6   4  -1   21.24    4.28
  -6  -4  -1   12.05    4.64
   6   4  -1   14.10    3.49
  -6  -4  -1   15.32    3.12
   6   4  -1   21.36    4.11
  -6  -4   1   11.17   10.41
  -6   4  -1   22.37    3.77
  -6   4  -1   19.52    4.44
  -6   4  -1   18.45    4.11
  -6  -4   1   20.62    4.04
   6  -4  -1   18.06    4.80
   6  -4  -1   20.04   11.55
  -6  -4   1   17.12    3.75
  -7   4   1    5.12    2.73
  -7   4   1   10.92    3.73
   7  -4   1    3.47   11.21
  -7  -4  -1   29.59   16.18
   7   4  -1    7.79    3.37
   7   4  -1    5.34    2.62
  -7  -4  -1    9.49    2.87
   7  -4   1   11.78    4.69
   7  -4   1    6.35    8.62
  -7  -4  -1    5.19   10.33
   7   4  -1   11.24    3.49
  -7   4   1    3.60    2.63
  -7   4  -1    8.05    3.13
  -7   4  -1    7.72    2.63
  -7  -4   1  -12.80   10.63
  -7  -4   1    8.72    3.91
   7  -4  -1   13.75   11.90
  -7  -4   1    0.44    9.96
   7  -4  -1    4.52    3.05
  -7  -4   1    7.69    3.03
  -7   4  -1    4.43    2.66
   7  -4  -1   -2.61   10.10
   8  -4   1  178.24   15.59
  -8   4   1  205.19   13.36
  -8   4   1  180.86   13.46
  -8  -4  -1  204.73   13.87
   8   4  -1  172.96   13.25
   8   4  -1  209.41   10.24
   8   4  -1  162.14   13.50
   8  -4   1  193.78   11.15
  -8   4  -1  203.05   14.65
  -8   4  -1  158.95   11.41
   8  -4  -1  189.21   16.14
   8   4   1  207.43   10.03
   9   4  -1    0.28    1.40
  -9  -4  -1   -8.52   10.99
  -9   4   1    3.22    2.71
   9   4  -1    0.08    1.09
   9  -4   1   10.21    9.72
  -9  -4  -1   -3.95    9.42
   9  -4   1   14.86    5.61
   9   4  -1   -0.98    3.32
   9  -4   1   11.04   12.58
  -9  -4  -1    1.45    1.42
   9  -4   1    2.27    1.49
  -9   4   1   -1.51    1.20
   9   4  -1   -8.70    6.83
  -9   4  -1   -2.38    2.35
   9   4   1   -0.47    1.59
  -9  -4   1   11.04   11.80
   9  -4  -1    1.04    9.86
   9  -4  -1   -0.60    1.48
   9  -4  -1   -0.79    2.66
  -9  -4   1   -2.12    1.33
  -9   4  -1    0.64    1.29
   9   4   1   -0.07    1.19
  -9  -4   1   12.61   12.28
   9  -4  -1    4.75   10.93
  10  -4   1  149.81    9.79
  10   4  -1  152.48    8.48
 -10   4   1  149.98    8.63
  10   4  -1  151.26    9.26
  10  -4   1  147.29    9.23
 -10   4   1  146.56    8.14
 -10  -4  -1  154.55    8.86
 -10   4   1  154.58   12.76
  10  -4  -1  145.18    9.25
 -10  -4   1  157.35    9.03
  10  -4  -1  140.63    9.72
  10   4   1  155.01    8.37
 -10   4  -1  155.31   12.00
  10  -4  -1  156.72   16.82
 -10   4  -1  151.14    8.36
  10   4   1  156.24    9.42
  11   4  -1    1.24    1.42
  11   4  -1   -0.26    1.35
 -11  -4  -1    2.55    1.65
  11  -4   1   -0.02    1.50
  11  -4   1    8.28   12.83
 -11   4   1    3.47    2.20
 -11   4   1   -0.98    3.50
  11  -4   1    4.18    6.26
 -11  -4  -1    3.11    9.63
 -11   4   1    3.67    1.61
  11  -4   1    6.82    6.01
  11  -4   1    1.59   12.19
  11  -4   1    1.04    2.09
  11  -4  -1   -6.79   12.47
 -11  -4   1   -0.78    1.35
  11  -4  -1    2.45    2.66
  11   4   1    2.36    1.83
 -11  -4   1   -0.59    7.41
  11  -4  -1    2.80    1.65
  11  -4  -1  -14.26   10.98
 -11   4  -1    1.29    1.51
 -11   4  -1    3.50    4.17
 -11  -4   1   18.08   13.92
  11  -4  -1    5.30    6.89
  11   4   1    2.19    1.52
  12  -4   1   36.14    4.70
 -12  -4  -1   23.08   16.71
  12  -4   1   35.88    5.22
 -12  -4  -1   32.08    4.38
  12  -4   1   62.44   19.47
 -12   4   1   35.86    8.21
  12  -4   1   70.52   17.34
  12   4  -1   42.32    4.92
 -12   4   1   40.51    4.00
  12   4  -1   39.38    4.39
  12  -4   1   35.54   11.87
  12   4   1   34.66    4.17
  12  -4  -1   45.90    5.57
 -12   4  -1   38.11    4.27
  12   4   1   37.49    4.69
  12  -4  -1   41.22   14.11
  12  -4  -1   38.20    4.92
 -12  -4   1   32.18    4.30
 -12   4  -1   46.31    8.47
 -13   4   1    1.13    1.40
  13  -4   1   26.28   15.38
 -13  -4  -1    1.46    1.59
  13  -4   1   -5.35   13.95
  13  -4   1    2.16    1.80
 -13   4   1  -10.93    6.05
  13   4  -1    1.61    1.61
  13  -4   1   -0.54    1.53
  13  -4  -1   -2.96    1.95
  13   4   1    1.25    1.67
 -13  -4   1   -1.16    1.07
 -13  -4   1    4.97    9.78
  13   4   1   -1.32    1.51
  13  -4  -1   15.88   13.54
  13  -4  -1    3.78    1.93
  14  -4   1    7.22    2.92
  14   4  -1   10.30    3.24
  14  -4   1  -10.71   15.96
  14   4  -1   11.60    2.62
 -14  -4  -1    3.84   10.41
  14  -4   1  -21.16   13.58
  14  -4   1    8.46    3.19
 -14  -4  -1    8.47    2.55
 -14   4   1    9.56    2.44
 -14  -4  -1   -2.15   13.74
 -14  -4   1   -7.59    8.76
  14  -4  -1    8.26    3.33
 -14   4  -1   12.06    2.68
  14   4   1    9.93    2.73
  14   4   1   12.73    2.58
  14   4   1    8.34    2.81
  14  -4  -1    5.06    2.45
 -14  -4   1    5.65    2.33
 -15  -4  -1  -14.01   15.96
  15  -4   1   -6.95   14.06
  15  -4   1   18.13   28.15
  15  -4  -1    6.79   21.59
 -15  -4   1   11.28   18.22
 -15  -4   1   -5.79    9.49
 -16  -4  -1  -11.53   24.94
  16  -4   1    0.35   29.22
 -16  -4  -1   -3.68   12.66
 -16  -4   1    8.95   14.49
 -16  -4   1   -6.02   29.87
  16  -4  -1  -11.30   16.63
  17   4  -1   47.18    4.54
 -17  -4  -1   44.33    4.54
  17  -4   1   45.78    5.31
 -17  -4  -1   42.16    4.66
  17  -4   1   47.10    4.78
  17   4  -1   50.06    5.20
  17   4   1   48.89    5.12
 -17   4  -1   49.14    3.58
  17  -4  -1   49.18    5.36
 -17  -4   1   51.28    4.86
 -17   4  -1   45.85    4.08
 -17   4  -1   43.41    4.78
  17   4   1   52.93    4.50
  17  -4  -1   44.55    4.85
  18  -4   1    3.74    2.03
 -18  -4  -1    0.36    1.12
  18   4  -1    0.58    1.20
 -18   4   1    1.70    1.18
  18  -4   1    0.35    1.16
  18   4  -1    1.35    1.44
 -18  -4   1   -0.99    1.91
  18  -4  -1    3.74    1.81
  18   4   1    1.88    1.27
 -18   4  -1   -0.43    0.66
 -18   4  -1   -1.77    1.96
  18  -4  -1    1.78    1.29
 -18  -4   1   -0.27    0.89
  18   4   1    0.60    1.35
   0  -5   1    0.39    0.73
   0   5  -1    0.45    1.06
   0  -5  -1    0.74    0.99
   0  -5   1   -0.09    1.03
   0  -5   1   -0.16    0.69
   0  -5  -1   -0.13    0.85
   0   5   1   -1.50    1.13
   0   5  -1    0.52    0.81
  -1   5   1   15.77    1.24
  -1   5   1   15.20    3.07
  -1   5   1   16.96    1.22
   1  -5   1   13.61    2.31
   1   5  -1   14.47    1.91
  -1  -5  -1   19.62    2.98
   1  -5   1   14.61    2.05
   1  -5   1   13.51    3.28
   1  -5  -1   16.92    2.81
  -1  -5   1   15.11    1.92
  -1  -5   1   17.61    3.37
  -1   5  -1    9.25    2.47
   1   5   1   10.51    2.61
  -1   5  -1   17.25    2.05
  -2  -5  -1  581.93   19.50
  -2   5   1  577.83   20.03
   2  -5   1  545.44   25.28
  -2   5   1  560.63   23.67
   2   5  -1  578.30   24.27
  -2  -5  -1  581.45   22.01
  -2   5   1  564.38   20.12
   2   5  -1  601.57   24.44
   2  -5   1  600.64   21.33
   2   5  -1  583.51   21.03
   2  -5   1  604.42   23.00
  -2   5  -1  589.84   22.79
   2  -5  -1  598.75   23.64
  -2  -5   1  582.87   21.01
  -2   5  -1  584.67   21.25
  -2  -5   1  610.21   24.01
   2   5   1  562.14   23.66
  -2   5  -1  569.54   23.23
  -3   5   1   35.14    4.54
  -3  -5  -1   28.50    3.80
   3  -5   1   30.56    4.32
   3  -5   1   27.73    4.99
  -3  -5  -1   35.89    2.95
   3   5  -1   36.78    3.48
  -3   5   1   33.31    3.04
  -3  -5  -1   32.73    3.22
  -3   5   1   30.77    3.06
  -3   5  -1   31.32    3.52
  -3   5  -1   28.72    3.37
   3  -5  -1    9.01   10.55
   3   5   1   28.87    4.31
  -3   5  -1   36.65    4.88
  -3  -5   1   28.81    4.04
   3  -5  -1   33.27    4.53
  -3   5  -1   32.06    4.19
  -3  -5   1   31.52    3.29
  -4  -5  -1   69.89    5.00
  -4   5   1   71.43    6.62
  -4  -5  -1   69.94    6.45
  -4   5   1   75.33    7.71
  -4   5   1   69.68    5.33
   4   5  -1   75.37    5.85
   4  -5   1   82.86    7.60
  -4  -5  -1   71.99    4.45
  -4   5   1   76.09    5.53
   4   5  -1   81.34    6.89
  -4   5  -1   67.51    6.08
  -4  -5   1   73.11    4.77
  -4  -5   1   67.20    5.37
  -4  -5   1   82.12    6.52
  -4   5  -1   73.49    5.89
  -4   5  -1   67.78    7.39
  -4   5  -1   77.62    6.06
   4  -5  -1   79.60    7.54
  -5   5   1    9.88    2.62
  -5  -5  -1    8.75    2.10
  -5   5   1    3.41    2.12
   5  -5   1    2.27    2.13
   5   5  -1    8.53    2.94
  -5  -5  -1   12.57    9.48
  -5  -5  -1    8.28    3.10
  -5   5   1    4.66    1.88
   5   5  -1    3.85    2.21
  -5   5  -1    4.92    2.15
  -5  -5   1   -5.57    7.05
  -5  -5   1    4.74    2.04
   5  -5  -1   -5.62   10.21
   5  -5  -1    3.58    2.43
  -5   5  -1    4.02    1.92
  -5  -5   1    8.81    2.19
  -5  -5   1    5.78    2.41
  -5   5  -1    5.89    2.25
  -6  -5  -1   63.12    5.68
  -6   5   1   55.83    6.55
   6  -5   1   55.15    7.61
  -6   5   1   51.94    5.73
  -6   5   1   54.67    5.93
   6   5  -1   49.52    5.83
  -6  -5  -1   51.46    8.01
  -6  -5  -1   24.98   15.88
   6   5  -1   54.46    7.18
  -6   5  -1   58.81    6.39
  -6  -5   1   50.84    6.24
  -6  -5   1   52.32    5.65
  -6   5  -1   58.09    6.08
   6  -5  -1   58.17    7.79
   7  -5   1    9.99   10.20
  -7  -5  -1  -18.35   11.81
  -7  -5  -1   -7.72    9.48
  -7  -5  -1    1.79    2.03
  -7   5   1   -0.27    1.72
   7  -5   1    4.69    2.93
   7  -5   1   -3.85   10.33
   7   5  -1    4.44    3.55
  -7  -5   1  -15.65   12.30
  -7  -5   1    4.07    4.13
  -7  -5   1   -1.04    9.64
  -7   5  -1   -0.55    2.60
   7  -5  -1   -1.11    9.26
   7  -5  -1    2.38    3.22
  -7   5  -1   -1.67    1.59
   8  -5   1   83.63    6.45
   8  -5   1   92.22   11.44
   8   5  -1   70.18   11.80
   8   5  -1   94.48    6.38
  -8   5   1  100.27    9.57
  -8  -5   1   97.17    6.61
   8  -5  -1   88.20   11.38
  -8   5  -1   86.70    8.45
   8   5   1   97.28    6.10
   8  -5  -1   87.01    6.60
  -9  -5  -1   -2.84   10.81
  -9   5   1   15.87    2.82
  -9   5   1   10.18    2.24
   9  -5   1   50.37   17.34
  -9  -5  -1   16.55    3.26
  -9   5   1   17.37    5.09
   9   5  -1   16.80    2.93
   9  -5   1    8.63    2.45
  -9  -5  -1   -2.75    9.47
   9  -5   1   -5.08   10.67
   9  -5   1   18.49    6.25
   9   5  -1   15.49    2.92
  -9  -5   1    5.81   12.48
   9  -5  -1   12.71    6.05
   9   5   1   13.67    2.67
  -9   5  -1   12.59    2.23
  -9   5  -1   10.93    3.72
   9  -5  -1   10.89   12.64
  -9  -5   1   14.60    2.79
   9  -5  -1   11.34   14.08
   9  -5  -1   18.87    3.47
  10  -5   1   96.11   14.66
 -10   5   1  101.08   10.89
  10  -5   1   88.51    7.09
 -10   5   1   88.03    5.72
 -10  -5  -1   85.61    6.50
 -10   5   1   87.63    6.61
  10   5  -1   92.84    6.94
  10  -5   1  109.36   14.83
  10   5  -1   88.74    5.95
  10  -5   1   66.92    7.01
  10   5   1   94.31    6.92
 -10  -5   1   85.05    6.48
 -10   5  -1   87.43    5.90
  10  -5  -1   89.96    6.96
 -10   5  -1   78.19    9.31
  10  -5  -1   97.59   14.11
  10   5   1   88.58    5.92
 -11   5   1   40.07    8.51
  11  -5   1   43.16    5.11
 -11   5   1   47.49    4.19
 -11   5   1   34.76    4.64
  11  -5   1   29.32   16.63
  11  -5   1   45.24    5.67
  11   5  -1   40.03    4.25
 -11  -5  -1   38.56    4.50
  11  -5   1   41.36   10.10
  11   5  -1   43.43    4.82
  11  -5   1   43.99   10.63
  11  -5  -1   42.87    5.07
 -11   5  -1   55.19    9.56
  11  -5  -1   37.46    5.45
 -11   5  -1   38.37    4.05
  11   5   1   42.03    4.89
 -11  -5   1   38.66    4.67
  11   5   1   41.28    4.29
  12   5  -1   28.89    4.85
  12   5  -1   34.06    4.09
  12  -5   1   31.97   12.97
 -12  -5  -1   23.25    4.23
  12  -5   1   25.33    5.10
  12  -5   1   17.40   10.24
 -12   5   1   21.99    6.58
  12  -5   1    6.28   14.08
  12  -5   1   21.19    3.95
 -12   5   1   27.16    3.45
 -12  -5  -1    1.45   15.43
  12  -5  -1   17.84    4.34
  12  -5  -1   25.31    4.63
 -12  -5   1   24.99    4.02
 -12  -5   1   33.12   18.22
  12  -5  -1    6.59   14.55
 -12  -5   1   37.30   14.30
 -12   5  -1   12.58    7.67
 -12   5  -1   26.13    3.51
  12   5   1   28.47    4.06
  12  -5  -1   13.52   13.71
  12   5   1   22.13    4.40
  12  -5  -1   11.96   10.15
 -13   5   1    0.35    1.38
 -13  -5  -1    0.97    1.57
  13  -5   1   -8.95   12.56
  13   5  -1    1.28    1.52
  13   5  -1   -2.49    1.69
  13  -5   1   16.93   16.51
 -13  -5  -1   -9.67    7.33
 -13  -5  -1    3.81   13.94
  13  -5   1    0.60    2.04
 -13   5   1    4.93    7.83
  13  -5   1    0.59    1.45
  13   5   1    0.37    1.71
  13   5   1    0.85    2.08
 -13  -5   1   12.76   18.06
 -13  -5   1   -0.11    1.54
  13   5   1    0.48    1.82
  13  -5  -1    1.36    2.41
 -13  -5   1   13.33   10.88
  13  -5  -1   21.92   16.32
 -13   5  -1   -0.97    1.18
  13  -5  -1   19.01   13.60
  13  -5  -1    2.02    1.95
  14  -5   1    4.28    2.98
 -14   5   1    0.05    1.38
 -14  -5  -1   -3.91    6.56
 -14  -5  -1    1.21   13.06
 -14  -5  -1    1.49    1.55
  14   5  -1   -0.25    1.13
  14   5  -1    0.83    1.83
  14  -5   1    2.92    1.95
 -14  -5   1    1.84    1.74
 -14   5  -1    6.30    1.90
  14  -5  -1    4.09    1.96
  14  -5  -1   -2.55   13.11
 -14  -5   1   19.25   17.04
 -14  -5   1   -4.51    8.92
  14   5   1    1.14    1.70
  14  -5  -1    1.68    2.65
  14   5   1    3.25    2.09
 -15  -5  -1    4.37    2.39
  15  -5   1   31.65   16.58
 -15  -5  -1   15.99   12.55
  15   5  -1    7.21    2.45
  15  -5   1    6.40    2.42
  15  -5   1  -21.41   22.18
  15  -5   1    7.61    2.61
 -15   5   1    6.39    2.09
  15   5  -1    4.96    2.31
  15   5   1    5.65    2.38
  15  -5  -1   11.10   21.22
  15  -5  -1   -3.46   16.77
  15  -5  -1    3.51    2.47
  15  -5  -1    8.23    2.72
 -15  -5   1  -15.36   16.07
 -15  -5   1    5.24    2.27
 -15   5  -1    9.73    1.96
  15   5   1   11.54    3.17
  16  -5   1   -3.44   20.75
 -16  -5  -1   -0.12    1.37
 -16   5   1    1.01    1.62
 -16  -5  -1   -4.23   11.44
 -16  -5  -1   33.93   22.47
  16  -5   1    2.14    2.01
  16   5  -1    0.31    1.17
  16   5  -1    2.41    1.52
  16  -5   1    0.45    2.03
  16  -5  -1    0.60    1.31
 -16   5  -1   -0.11    1.37
  16  -5  -1   -5.08   31.62
 -16  -5   1    2.06    1.55
  16  -5  -1    4.91    2.21
 -16  -5   1   23.52   13.79
  16   5   1    4.28    1.92
 -16   5  -1    0.63    1.03
  16  -5  -1   20.43   18.21
  16   5   1   -0.02    1.24
 -16  -5   1   -0.91   24.36
 -17  -5  -1    5.26   14.51
 -17   5   1    0.45    1.11
  17   5  -1   -0.14    1.19
  17   5  -1   -0.24    1.25
  17  -5   1    0.90    1.58
 -17  -5  -1    0.56    1.09
 -17   5  -1    1.21    1.06
  17  -5  -1    1.34    1.34
 -17  -5   1   31.77   20.74
 -17  -5   1    1.36    1.24
  17   5   1    3.37    1.73
 -18   5   1   21.34    2.92
  18   5  -1   25.17    3.22
  18  -5   1   28.49    3.32
 -18  -5  -1   24.59    3.15
  18  -5   1   21.55    3.35
  18   5  -1   26.44    3.05
 -18   5  -1   22.07    3.25
  18   5   1   33.30    3.20
 -18  -5   1   27.61    3.14
  18   5   1   23.84    2.99
  18  -5  -1   29.00    3.42
 -18   5  -1   20.10    2.91
  18  -5  -1   19.92    3.54
   0  -6   1  415.46   20.16
   0   6  -1  428.63   15.62
   0   6  -1  406.04   19.25
   0   6   1  424.77   19.49
   0  -6  -1  423.67   17.32
   0  -6   1  415.84   15.57
   0  -6   1  432.01   15.41
   0  -6  -1  429.57   19.61
  -1   6   1    0.22    1.37
   1  -6   1    0.00    0.77
   1   6  -1   -0.12    0.90
  -1  -6  -1   -0.58    0.94
   1  -6   1   -0.44    1.15
   1  -6   1   -6.45   10.03
   1  -6   1    0.51    1.43
   1   6  -1   -1.91    1.05
   1   6   1   -0.71    2.09
  -1   6  -1    0.10    0.75
  -1  -6   1   -0.25    0.73
  -1   6  -1   -0.43    1.45
  -1  -6   1   -0.03    1.31
   1  -6  -1    1.58    1.48
   2   6  -1  623.55   22.41
  -2  -6  -1  619.08   20.27
  -2   6   1  633.21   21.25
   2   6  -1  630.10   26.74
  -2   6   1  615.01   21.12
  -2   6   1  630.16   26.13
  -2  -6  -1  574.17   20.17
   2  -6   1  646.31   24.72
   2  -6   1  595.35   28.05
  -2  -6  -1  632.32   24.50
  -2   6  -1  602.30   22.65
   2   6   1  603.52   26.05
  -2   6  -1  612.47   25.62
   2  -6  -1  643.41   25.64
  -2  -6   1  638.78   26.20
  -2  -6   1  632.57   22.44
   3  -6   1    5.81    2.62
  -3  -6  -1    6.25    1.46
   3   6  -1    7.17    2.02
   3  -6   1    3.90    2.11
  -3   6   1    7.71    1.78
  -3  -6  -1    4.86    2.12
  -3   6   1    5.56    2.79
  -3  -6  -1    4.43    1.74
  -3   6   1   11.11    2.14
   3   6  -1    3.38    2.48
   3  -6   1   10.32    8.86
  -3   6  -1    6.71    1.93
  -3   6  -1    2.75    1.98
  -3   6  -1    8.95    2.09
  -3  -6   1    5.36    2.43
  -3   6  -1    3.30    2.27
  -3  -6   1    8.17    1.94
   3  -6  -1    9.88    3.31
   3   6   1    4.98    2.40
   4  -6   1  150.36   10.91
  -4   6   1  152.92    8.46
   4   6  -1  151.27   10.58
  -4  -6  -1  159.06    7.84
   4   6  -1  148.22    8.74
  -4   6   1  138.52    7.97
  -4   6   1  142.64   10.23
  -4  -6  -1  150.18    7.69
   4  -6   1  129.55   11.82
  -4  -6  -1  138.82    9.35
  -4   6  -1  143.48    8.89
  -4   6  -1  144.73    9.92
   4  -6  -1  149.43   11.20
  -4   6  -1  134.78   10.87
  -4  -6   1  138.32    8.23
  -4  -6   1  144.32    9.71
  -4   6  -1  148.92    8.89
   4   6   1  152.32   10.83
  -5   6   1   12.34    2.73
   5  -6   1    2.02   13.31
  -5   6   1   11.22    2.77
   5   6  -1   14.98    3.98
   5  -6   1   17.80    4.33
   5   6  -1   19.44    3.75
   5  -6   1    6.21    2.67
  -5   6   1   12.58    3.47
  -5  -6  -1   11.54    2.59
  -5  -6  -1   12.22    3.26
  -5   6  -1   17.08    3.91
   5  -6  -1    4.09   12.20
  -5   6  -1   13.79    3.23
  -5  -6   1   24.00    8.72
  -5  -6   1    9.67    2.82
  -5  -6   1    9.62    2.38
  -5   6  -1   11.63    3.26
   5  -6  -1    9.37    4.04
  -6   6   1  183.51   11.50
  -6   6   1  197.04   13.16
  -6  -6  -1  205.66   13.72
   6  -6   1  178.56   14.35
   6  -6   1  162.64   15.03
   6   6  -1  193.00   13.11
  -6  -6  -1  191.33   11.22
   6  -6  -1  166.39   14.18
  -6  -6   1  189.91   20.48
  -6   6  -1  195.06   12.55
  -6  -6   1  196.50   10.94
  -6   6  -1  194.22   12.30
  -8   6   1   88.36    9.21
  -8  -6  -1   77.59    7.40
   8   6  -1   90.67    6.18
  -8  -6  -1   56.04   19.28
   8  -6   1   92.65   11.73
   8  -6   1   82.79    6.43
   8  -6   1   85.95   12.43
  -8   6   1   82.05    6.44
   8  -6  -1   80.03    6.39
  -8  -6   1   84.02    6.19
  -8   6  -1   87.12    8.82
   8  -6  -1   74.53   11.16
   8   6   1   93.54    6.00
   9  -6   1   20.95    8.09
  -9  -6  -1   24.03    3.72
  -9   6   1   20.84    5.60
   9  -6   1   56.64   19.14
   9  -6   1   19.61    6.52
   9   6  -1   26.19    3.31
  -9   6   1   25.44    3.87
   9  -6   1   29.71    4.09
  -9   6   1   28.28    3.27
   9  -6   1    5.43   11.59
  -9  -6   1   11.47   14.28
   9  -6  -1    7.36   12.66
  -9   6  -1   26.81    6.01
   9  -6  -1   29.63    4.56
  -9  -6   1   24.23    3.64
  -9  -6   1   25.43   16.18
  -9   6  -1   23.76    3.05
   9  -6  -1    9.90    6.59
   9   6   1   28.60    3.67
 -10   6   1   46.44    8.32
  10  -6   1   19.57   13.79
  10   6  -1   43.89    4.68
 -10  -6  -1   36.11    4.53
 -10   6   1   37.27    3.58
  10  -6   1   26.37    8.42
  10  -6   1   30.61    4.50
  10   6  -1   40.61    4.35
  10  -6   1   52.35   11.16
 -10   6   1   39.11    4.25
 -10  -6   1   12.56   14.95
 -10  -6   1   40.22    4.67
 -10   6  -1   43.38    8.18
  10   6   1   44.97    4.60
 -10   6  -1   41.71    3.96
  10  -6  -1   39.14    4.82
  10  -6  -1   59.15   12.89
 -11   6   1   34.76    3.92
 -11   6   1   49.44    9.93
  11   6  -1   40.22    4.74
  11  -6   1   52.18   15.11
  11  -6   1   22.07   12.74
 -11   6   1   39.47    4.79
 -11  -6  -1   38.25    4.48
  11  -6   1   30.83   10.32
  11  -6   1   36.40    4.96
  11  -6   1   38.05    5.81
 -11  -6   1   37.88    4.65
 -11   6  -1   45.12    4.08
  11  -6  -1   49.86   12.59
  11  -6  -1   35.91    4.71
 -11   6  -1   50.81    8.47
  11   6   1   40.08    4.45
  11   6   1   44.84    4.99
  12  -6   1   43.50    5.23
  12  -6   1   29.91    4.84
 -12  -6  -1   41.26    4.72
 -12   6   1   42.88    9.86
 -12   6   1   35.73    4.79
 -12   6   1   28.73    3.76
  12  -6   1   19.22   18.21
  12   6  -1   47.63    5.30
 -12   6  -1   50.20    4.41
  12   6   1   46.32    5.44
  12   6   1   43.36    5.05
 -12  -6   1   19.73   16.72
  12  -6  -1   36.30    4.93
  12  -6  -1   16.41   14.04
 -12  -6   1   40.45    4.95
 -13   6   1    2.30    8.47
  13  -6   1    3.18    2.84
  13  -6   1   -4.61   12.84
 -13  -6  -1    7.79    2.63
  13  -6   1   31.26   17.61
 -13  -6  -1   18.19   18.50
  13  -6   1    4.64    2.02
 -13   6   1    2.74    1.85
 -13  -6  -1  -10.12    7.88
  13   6  -1    2.68    1.86
  13  -6  -1    1.75    1.71
 -13   6  -1    0.69    1.73
 -13  -6   1    1.29    1.53
  13   6   1    3.15    1.80
  13   6   1    4.44    2.26
 -13  -6   1  -15.39   15.57
 -13  -6   1   -6.57    9.10
  13  -6  -1    6.22    3.68
  13  -6  -1  -20.02   13.34
  13  -6  -1  -13.70   11.19
 -14   6   1   40.23    4.44
  14  -6   1    4.77   15.68
  14   6  -1   40.60    5.12
 -14  -6  -1   40.68    4.79
  14  -6   1   38.65    5.55
  14   6  -1   39.86    5.06
  14  -6   1   38.98    5.05
 -14  -6   1   40.58    4.74
  14  -6  -1   71.47   22.11
  14  -6  -1   36.64    5.31
  14   6   1   44.25    5.29
  14  -6  -1   11.85   15.91
  14   6   1   36.98    4.84
  14  -6  -1   43.19    5.21
 -15   6   1   -1.12    1.35
  15  -6   1    2.19    1.74
  15   6  -1   -0.86    1.00
  15   6  -1   -0.39    0.90
 -15  -6  -1   -0.36    1.21
 -15  -6  -1   11.68   11.35
 -15  -6  -1  -19.92   14.94
  15  -6   1    1.44    2.70
  15  -6   1   18.78   22.29
  15  -6   1   13.40   14.96
 -15  -6   1   -3.47    8.37
  15  -6  -1    6.87    2.51
  15  -6  -1    6.55   17.04
 -15  -6   1    0.78    1.44
  15  -6  -1    2.20    1.76
  15   6   1    0.78    1.33
  15  -6  -1   -1.76   13.50
 -15  -6   1   26.39   18.93
  16  -6   1   41.42    5.20
  16  -6   1   53.32    5.44
 -16  -6  -1   50.31    4.90
  16   6  -1   46.20    5.03
  16   6  -1   51.97    5.17
  16  -6   1   21.82   21.70
 -16  -6   1   53.13    4.99
  16  -6  -1   12.82   25.98
  16  -6  -1   46.24    5.14
 -16   6  -1   45.90    4.86
  16   6   1   51.37    4.80
  16   6   1   47.00    5.00
  16  -6  -1   38.38    5.35
  16  -6  -1   24.04   20.06
 -16   6  -1   51.30    4.66
  17  -6   1    1.81    2.86
  17  -6   1    4.37    1.92
  17   6  -1    7.08    2.22
 -17  -6  -1    7.95    2.07
 -17  -6  -1   -4.58   13.25
 -17   6   1    3.63    1.59
  17   6  -1    3.58    1.72
 -17   6  -1    6.96    2.01
  17   6   1    4.10    1.67
 -17  -6   1  -10.44   16.39
 -17   6  -1    9.42    2.21
 -17  -6   1    5.57    1.84
  17   6   1    5.15    1.60
  17  -6  -1   23.72   29.62
  17  -6  -1    6.42    2.11
  18   6  -1   26.25    3.07
  18  -6   1   32.52    3.45
 -18   6   1   25.99    2.98
  18   6  -1   35.41    3.38
 -18  -6  -1   39.06    3.47
 -18  -6   1   35.52    3.37
  18   6   1   29.75    2.97
  18  -6  -1   31.96    3.44
 -18   6  -1   21.21    2.89
  18   6   1   32.28    2.99
   0  -7  -1    4.14    1.74
   0   7   1   -0.18    1.41
   0   7  -1    3.66    2.39
   0  -7   1    2.17    2.11
  -1  -7  -1   22.84    3.27
   1  -7   1   28.11    3.44
   1  -7   1   13.45    3.76
  -1   7   1   17.63    4.07
   1  -7   1   23.60    2.62
   1  -7   1   18.36    8.67
  -1  -7  -1   16.26    3.52
   1   7  -1   24.52    2.56
  -1  -7   1   18.54    2.32
  -1   7  -1   15.41    3.88
  -1   7  -1   19.17    2.65
   1  -7  -1   25.51    3.96
   1  -7  -1   28.08    4.89
   1   7   1   30.34    6.25
  -1  -7   1   24.58    4.70
  -2  -7  -1  624.10   25.58
  -2   7   1  614.76   20.53
  -2   7   1  619.89   20.58
  -2  -7  -1  614.10   24.00
   2  -7   1  598.22   29.20
  -2   7   1  621.09   27.26
   2   7  -1  597.12   22.33
   2  -7   1  698.08   32.15
   2  -7   1  625.00   25.05
   2   7  -1  609.76   27.58
  -2   7  -1  617.08   22.82
  -2  -7   1  617.17   27.12
   2  -7  -1  625.29   26.05
  -2   7  -1  605.80   22.99
   2   7   1  574.23   26.78
  -2   7  -1  627.07   26.99
  -2  -7   1  606.84   22.30
   3  -7   1  -13.08    9.28
   3   7  -1    7.55    2.15
  -3  -7  -1    7.30    2.43
  -3   7   1    7.06    1.66
  -3   7   1    9.90    3.45
   3  -7   1    0.45    1.63
   3  -7   1    2.46    1.87
  -3  -7  -1    3.39    2.09
  -3   7  -1    4.23    1.81
  -3  -7   1    1.00    1.85
  -3   7  -1    5.39    1.83
   3   7   1    3.39    2.55
  -3  -7   1    4.00    1.77
   3  -7  -1    5.30   12.09
   3  -7  -1    4.12    2.94
  -3   7  -1    0.70    1.82
   4   7  -1   14.25    2.91
  -4   7   1   18.39    3.00
  -4   7   1   12.47    2.72
  -4  -7  -1   13.14    2.82
  -4   7   1   15.31    4.16
  -4  -7  -1   13.70    2.30
   4  -7   1   21.04   11.56
  -4  -7  -1   15.27    3.36
  -4  -7  -1   12.16    2.09
  -4  -7  -1   31.68   10.48
   4  -7   1    8.66    3.09
  -4   7  -1   14.12    3.95
   4  -7  -1    9.66    3.62
  -4   7  -1   15.04    3.38
  -4   7  -1   12.68    2.75
   4  -7  -1   39.22   16.59
  -4  -7   1    7.93    2.32
  -4  -7   1   13.06    3.26
   4   7   1   14.32    4.17
   5  -7   1   12.03   14.42
  -5   7   1   43.26    4.94
  -5  -7  -1   49.55    6.73
   5  -7   1   31.54    6.39
  -5   7   1   51.80    6.81
   5  -7   1   30.68    7.78
  -5  -7  -1   40.68    4.27
  -5   7  -1   51.26    6.72
  -5  -7   1   38.31    5.68
   5  -7  -1   48.95    7.28
  -5   7  -1   47.20    5.85
  -6   7   1   80.73    6.00
   6  -7   1   72.59   10.77
  -6   7   1   84.38    5.72
  -6   7   1   97.11    9.54
  -6   7   1   90.36    8.19
   6  -7   1   95.07   10.49
  -6  -7  -1   90.86   10.56
  -6  -7  -1   91.60    7.20
   6   7  -1   89.81    5.60
  -6   7  -1   85.45    8.58
   6   7   1   93.14    6.47
   6  -7  -1   94.42   10.34
   6   7   1   90.10    6.73
   7  -7   1  254.88   20.42
  -7   7   1  238.11   12.15
   7  -7   1  199.93   15.72
   7   7  -1  228.59   11.97
   7   7  -1  245.87   11.37
  -7   7   1  261.45   16.61
   7  -7   1  244.42   18.61
  -7   7  -1  272.35   16.15
   7   7   1  237.99   12.25
   7  -7  -1  236.46   18.62
  -7  -7   1  250.27   13.13
   7   7   1  265.14   11.35
   7   7   1  236.76   12.41
  -8   7   1   15.17    3.08
   8  -7   1   16.73    3.70
   8  -7   1   25.44    7.10
   8  -7   1    7.16    5.76
  -8  -7  -1   19.44    3.28
  -8   7   1   15.61    4.64
  -8  -7  -1    4.70   11.23
  -8  -7  -1   -6.17   15.79
   8   7  -1   15.54    3.03
   8  -7   1   10.13   11.47
   8  -7   1   15.57   11.03
   8   7   1   11.86    2.79
   8   7   1   19.38    2.61
   8  -7  -1    9.95    6.09
  -8  -7   1   35.38   17.95
   8  -7  -1    2.55   11.00
  -8   7  -1   21.84    5.13
  -8  -7   1    9.03    2.64
   8  -7  -1   12.36    2.79
   9  -7   1   -1.60    1.38
  -9  -7  -1    8.37   11.93
  -9  -7  -1   -0.80    1.40
   9   7  -1   -1.13    1.08
   9  -7   1   -7.19    9.87
  -9  -7  -1   -1.96   13.44
  -9   7   1    0.32    1.55
   9  -7   1    5.94    6.02
   9  -7   1   -3.79    3.91
   9  -7   1   11.11   12.60
   9  -7  -1   11.42   12.04
  -9   7  -1   -1.79    3.22
  -9  -7   1   -1.74   13.47
  -9  -7   1    0.87   12.29
   9  -7  -1   -7.91   10.45
   9  -7  -1    3.44    1.84
   9   7   1    0.19    1.04
   9   7   1   -1.08    0.96
   9  -7  -1    4.67    5.60
  -9  -7   1    0.72    1.42
  10  -7   1   43.86    5.14
 -10   7   1   62.61    9.41
  10   7  -1   45.66    4.68
 -10   7   1   42.19    4.83
  10  -7   1   23.83    9.09
  10  -7   1   31.06   11.47
 -10  -7  -1   44.36    5.02
 -10  -7   1   47.74    5.03
 -10   7  -1   41.74    4.07
  10  -7  -1   47.96    5.35
  10   7   1   43.02    5.02
 -10  -7   1   17.84   15.50
  10   7   1   48.26    4.74
 -10   7  -1   52.20    9.19
  10  -7  -1   43.15   10.70
 -11  -7  -1   -8.10   12.97
  11   7  -1   -0.82    0.91
  11  -7   1    0.92    1.70
  11  -7   1    2.92   13.36
 -11  -7  -1   -2.74    1.50
 -11   7   1    3.34    4.91
  11  -7   1    4.09   12.31
 -11  -7  -1    7.22   11.11
  11  -7   1   -1.17    9.59
  11  -7   1   23.37   14.79
 -11   7   1    3.98    2.07
  11  -7  -1   -0.87    7.74
 -11  -7   1    0.90    1.99
  11  -7  -1   -2.02    8.80
  11  -7  -1  -12.35    9.99
  11   7   1    0.89    1.47
  11  -7  -1   -0.37    1.61
 -11   7  -1   -2.41    1.55
 -11  -7   1   11.07   14.67
 -11  -7   1    3.04   11.39
  11   7   1   -1.12    0.98
  12  -7   1   58.99   19.91
 -12  -7  -1   75.22   19.28
  12   7  -1   35.30    4.41
 -12   7   1   38.14    9.80
 -12   7   1   25.82    3.97
  12  -7   1   29.05    4.42
 -12  -7  -1   36.33    4.53
  12  -7   1   37.91   18.13
 -12   7   1   29.25    4.15
  12   7  -1   33.47    4.76
  12   7   1   36.21    4.37
  12  -7  -1   17.24   17.13
  12  -7  -1   27.04    4.92
  12  -7  -1   17.71   14.59
  12   7   1   33.82    4.72
 -12  -7   1   11.34   11.76
 -12  -7   1   39.84    4.66
 -12  -7   1    4.72   17.43
  13   7  -1    2.16    1.80
 -13   7   1   17.04   11.04
 -13   7   1    2.46    1.81
  13  -7   1   -0.54    1.36
 -13  -7  -1    5.63   10.29
  13  -7   1    9.40   12.64
 -13  -7  -1    7.70   17.23
  13   7  -1    2.35    1.84
  13  -7   1    5.21   13.25
 -13  -7   1   -2.51   16.85
  13   7   1    2.59    1.88
 -13  -7   1    9.49    9.71
 -13  -7   1    5.68    2.44
  13  -7  -1   -0.76    1.47
  13  -7  -1   -4.30   12.38
  13  -7  -1    4.65   14.92
  13   7   1    0.43    1.68
 -14  -7  -1   22.16   16.56
 -14  -7  -1   -3.89    8.87
 -14   7   1    7.41    2.33
  14  -7   1   -4.05   13.56
  14  -7   1   10.59    3.18
  14   7  -1    6.23    2.19
  14   7  -1    9.26    2.93
 -14  -7  -1    8.67    2.66
  14  -7   1   18.95   16.01
 -14  -7   1    8.42    2.59
 -14  -7   1    3.23   15.94
  14  -7  -1   -5.82   12.29
 -14  -7   1   -4.58    7.92
  14  -7  -1   18.86   15.65
 -14   7  -1    2.88    1.72
  14  -7  -1    7.50    2.58
  14   7   1    9.02    2.65
  14   7   1    6.80    2.43
  15  -7   1   -7.15   19.80
  15   7  -1    0.68    1.30
 -15  -7  -1    3.60   10.29
 -15   7   1    2.61    1.87
  15  -7   1   21.73   17.08
  15  -7   1   -0.29    1.43
  15   7  -1    0.26    1.26
 -15  -7  -1    1.40    1.60
 -15  -7   1   16.74   16.81
  15  -7  -1    2.80    1.55
  15  -7  -1   14.51   17.41
  15   7   1    0.47    1.38
 -15  -7   1    0.25    0.98
 -15   7  -1    1.48    1.36
  15  -7  -1    8.06   15.29
  15   7   1    0.54    1.28
 -15  -7   1   -7.14    8.51
 -15   7  -1    0.29    1.09
  16  -7   1    5.71    2.16
 -16   7   1    5.76    1.92
 -16  -7  -1   17.51   12.00
  16   7  -1    7.85    2.42
  16  -7   1   15.75   18.66
 -16   7   1    7.02    2.07
 -16  -7  -1   14.94   21.87
  16  -7   1    3.14   35.81
 -16  -7  -1    7.13    2.17
  16   7  -1    8.15    2.24
 -16   7  -1    7.66    2.19
 -16  -7   1   11.51   11.02
  16   7   1   10.70    2.36
  16   7   1    6.63    1.95
  16  -7  -1  -19.28   13.97
 -16  -7   1    9.85    2.44
 -16  -7   1   24.41   22.93
 -16   7  -1    3.78    1.76
  16  -7  -1    5.03    2.01
  16  -7  -1  -27.85   24.19
 -17  -7  -1   11.13    2.25
 -17   7   1   10.21    2.21
  17   7  -1    5.39    1.76
 -17  -7  -1   16.33   14.59
  17  -7   1    9.54    2.25
  17   7  -1   12.20    2.65
 -17   7  -1    7.86    1.98
  17   7   1   13.28    2.54
 -17  -7   1    9.94    2.17
  17  -7  -1   10.86    2.50
  17  -7  -1  -10.66   23.55
 -17  -7   1  -10.95   14.37
  17   7   1    6.63    1.76
 -18   7   1    0.85    0.77
  18  -7   1    1.28    1.13
 -18  -7  -1    1.45    1.03
  18   7  -1    1.35    1.14
  18   7  -1    2.41    1.09
  18  -7  -1    0.72    1.06
 -18  -7   1    0.64    0.97
  18   7   1    2.53    1.30
 -18   7  -1    1.18    0.96
  18   7   1    1.04    0.95
   0  -8   1  637.54   30.48
   0   8  -1  623.98   22.46
   0   8  -1  623.86   28.76
   0  -8   1  641.07   22.49
   0  -8  -1  727.55   30.27
   0  -8  -1  657.06   25.63
   0   8   1  615.30   28.83
  -1  -8  -1   21.89    4.54
   1  -8   1   22.01    3.61
  -1   8   1   20.01    4.54
  -1  -8  -1   22.38    3.68
   1   8  -1   22.37    2.55
   1   8  -1   17.46    4.27
   1  -8  -1   19.06    4.89
  -1  -8   1   18.18    4.54
   1  -8  -1   30.12    4.51
   1   8   1   18.63    4.23
  -1   8  -1   22.98    2.70
  -1   8  -1   32.49    5.39
  -1  -8   1   24.83    2.48
   2  -8   1  686.43   35.02
  -2   8   1  788.15   33.93
  -2  -8  -1  799.95   28.53
   2   8  -1  807.01   34.75
   2  -8   1  803.01   30.86
  -2  -8  -1  792.38   29.42
  -2  -8  -1  803.48   32.28
   2   8  -1  816.84   27.64
  -2  -8   1  750.02   33.42
  -2   8  -1  785.16   33.50
   2  -8  -1  820.89   32.61
  -2   8  -1  789.43   28.02
  -2  -8   1  791.34   34.57
  -2  -8   1  758.50   27.32
  -2   8  -1  787.00   28.25
   2  -8  -1  750.86   35.51
   2   8   1  777.43   33.91
  -3   8   1  165.79    7.39
  -3  -8  -1  168.35   10.69
  -3   8   1  166.32   12.49
  -3   8   1  157.81    7.34
  -3  -8  -1  167.43    9.49
  -3  -8  -1  172.58    8.83
   3  -8   1  173.55   11.63
   3  -8   1  127.68   13.23
   3   8   1  165.34   12.69
   3  -8  -1  156.04   13.77
   3  -8  -1  174.58   12.21
  -3   8  -1  159.54   12.04
  -3   8  -1  152.38    8.95
  -3  -8   1  175.17   12.34
  -4  -8  -1   -0.14    2.16
   4  -8   1    6.28    3.40
  -4   8   1    1.85    2.04
   4   8  -1    2.67    1.89
  -4  -8  -1    1.24    1.13
  -4  -8  -1    1.90    2.76
   4  -8   1    5.82   16.89
   4  -8   1   -1.00    9.53
  -4   8   1    1.04    1.22
  -4   8   1    4.12    1.91
   4  -8   1    3.28    2.61
   4  -8  -1   -9.36   11.92
   4   8   1    0.93    1.16
  -4   8  -1    2.99    1.52
  -4   8  -1    3.03    2.27
  -4   8  -1    1.82    1.92
   4  -8  -1    6.40    3.39
   4   8   1    2.51    2.46
  -4  -8   1    0.06    2.33
  -4   8  -1    3.51    1.47
  -4  -8   1   10.59    7.96
  -5   8   1   11.04    2.97
  -5  -8  -1   11.14    2.34
   5   8  -1    8.67    3.17
  -5  -8  -1   -3.17   18.23
  -5  -8  -1   11.27    3.92
  -5  -8  -1    8.82    8.94
  -5   8   1   12.19    2.66
   5   8  -1   11.60    2.40
   5   8  -1   12.17    3.01
  -5   8   1    9.16    2.14
  -5   8   1   10.23    3.57
   5  -8   1    8.26    4.84
   5  -8   1    7.59    4.38
   5  -8   1   -7.15   10.51
  -5   8   1   11.31    1.99
   5   8   1    6.26    2.15
   5  -8  -1   15.09   13.36
  -5   8  -1   11.42    2.07
  -5   8  -1   10.73    2.31
  -5  -8   1   31.48   12.69
  -5   8  -1    8.42    3.40
  -5   8  -1   12.88    3.33
   5   8   1    7.56    1.93
   5  -8  -1   -3.24   14.13
  -5  -8   1   10.33    3.51
  -5   8  -1   10.62    2.35
   5   8   1   11.02    2.68
   6   8  -1  597.73   23.90
   6  -8   1  608.02   34.50
   6   8  -1  615.16   22.45
  -6   8   1  586.09   29.10
  -6   8   1  596.24   23.51
  -6   8   1  621.82   24.33
  -6  -8  -1  570.04   24.21
  -6   8   1  603.61   22.88
   6  -8   1  611.34   31.55
   6   8  -1  590.81   23.91
  -6  -8  -1  553.10   26.25
   6   8   1  608.41   24.28
   6   8   1  591.15   21.85
   6   8   1  596.04   24.15
   6  -8  -1  618.16   31.88
   6   8   1  599.27   23.83
  -6   8  -1  630.50   22.49
  -6   8  -1  601.89   28.67
  -7  -8  -1   30.86   17.93
  -7  -8  -1   34.97   15.23
  -7   8   1   18.08    4.71
   7  -8   1    4.53   10.90
  -7   8   1    6.28    2.16
   7  -8   1   13.31   11.56
   7   8  -1   13.38    3.09
   7  -8   1   19.17    7.55
   7  -8   1    6.73    5.30
   7  -8   1   12.85    2.73
  -7   8   1    8.01    2.66
   7   8  -1    9.63    2.60
   7   8  -1    7.51    1.78
  -7   8  -1    8.46    2.80
   7  -8  -1   -3.81   11.35
   7   8   1    8.60    2.11
   7  -8  -1    4.22    2.55
  -7   8  -1   11.91    4.11
   7  -8  -1   19.37   14.55
   7   8   1    9.70    2.81
  -7  -8   1   27.56   16.61
   7  -8  -1   11.80    5.47
  -7  -8   1    1.61   14.08
   7   8   1   12.76    2.88
  -7  -8   1   13.75    2.79
  -8   8   1  172.55   10.00
   8   8  -1  178.28    9.57
   8  -8   1  186.18   19.70
   8  -8   1  173.84   10.25
   8  -8   1  209.88   19.36
  -8   8   1  174.87   10.48
   8   8  -1  169.29   10.43
  -8   8   1  190.36   15.05
  -8  -8  -1  163.43    9.54
  -8   8  -1  167.56    9.84
   8   8   1  176.40   10.48
   8   8   1  191.46    9.44
  -8   8  -1  199.68   14.74
   8  -8  -1  173.05   10.04
  -8  -8   1  174.38    9.73
   8  -8  -1  183.06   18.64
  -9   8   1    2.26    1.90
   9  -8   1  -10.75    9.42
   9  -8   1    0.12    1.76
  -9  -8  -1    8.03   13.61
  -9  -8  -1    7.68   15.39
   9  -8   1   14.01    7.84
  -9  -8  -1    3.52    1.84
   9  -8   1    8.57   13.40
   9   8  -1    0.08    1.14
   9  -8   1   11.17    7.81
  -9   8   1   -2.27    3.64
  -9   8  -1   -3.67    3.95
   9  -8  -1   34.12   17.67
  -9  -8   1    1.08    1.85
   9  -8  -1    9.23   14.13
   9  -8  -1   -0.50    1.63
  -9  -8   1    8.14   14.50
   9   8   1    1.09    1.36
  -9   8  -1    4.13    2.26
  -9  -8   1   -2.57   12.21
 -10  -8  -1  504.75   21.62
  10  -8   1  510.25   22.63
  10  -8   1  531.81   39.14
  10   8  -1  519.38   23.12
 -10   8   1  525.00   22.14
 -10   8   1  529.45   29.54
  10  -8   1  528.12   37.92
  10   8  -1  512.94   21.67
 -10   8   1  528.20   22.13
  10   8   1  507.12   22.79
  10   8   1  556.89   21.85
  10  -8  -1  567.03   37.84
  10  -8  -1  499.95   22.41
 -10   8  -1  531.93   28.82
  10  -8  -1  566.75   40.55
 -10  -8   1  524.60   21.96
 -11   8   1   22.85    3.80
 -11   8   1   32.95    8.52
  11   8  -1   38.75    5.01
  11  -8   1   33.17    4.81
 -11   8   1   30.45    4.28
 -11  -8  -1   27.09    4.42
  11  -8   1   15.12   12.72
  11   8  -1   29.47    4.08
  11  -8  -1   33.51    4.69
  11  -8  -1   29.73   18.62
  11   8   1   29.92    4.02
  11   8   1   31.46    4.78
 -11  -8   1   37.05    4.50
 -11  -8   1   10.81   15.03
 -11   8  -1   44.58   10.39
  12  -8   1  151.67   26.36
 -12  -8  -1  110.78    7.98
 -12   8   1  108.90   16.91
 -12   8   1  110.60    7.85
  12   8  -1  116.07    8.30
  12  -8   1  104.92    8.53
 -12   8   1  111.91    7.70
  12   8  -1  120.43    9.03
  12   8   1  122.11    8.99
 -12   8  -1  122.13    8.48
 -12  -8   1  113.76    8.07
  12  -8  -1  115.41    8.61
  12   8   1  117.56    8.11
  13   8  -1    0.23    1.23
  13  -8   1  -10.67   11.75
 -13   8   1    3.15    1.69
  13   8  -1    2.78    2.03
  13  -8   1   12.50   15.46
  13  -8   1    3.79    1.83
 -13  -8  -1  -12.78   14.47
 -13  -8  -1    2.76    1.86
 -13  -8  -1    0.17   10.14
 -13  -8   1   -7.41    8.82
  13   8   1    0.96    1.35
 -13  -8   1    2.21    1.59
  13   8   1    2.82    2.23
  13  -8  -1   -1.73   12.63
 -13  -8   1    4.57   16.48
 -13   8  -1    0.56    1.60
  13  -8  -1    1.54   14.69
  13  -8  -1    1.31    1.85
 -13   8  -1   -1.89    1.00
  14   8  -1   97.28    7.74
 -14   8   1   86.88    6.59
  14  -8   1   82.51    7.18
  14   8  -1   87.18    6.85
 -14  -8  -1   99.26    7.30
 -14   8   1   86.95    6.80
 -14   8  -1   87.91    6.90
 -14   8  -1   93.97    7.06
  14   8   1   92.25    7.32
  14   8   1   81.87    6.66
  14  -8  -1   86.05    7.35
 -14  -8   1   86.57    6.90
  15  -8   1   42.76   21.86
  15  -8   1   -0.60   15.29
 -15   8   1    2.84    1.79
  15   8  -1    0.17    1.03
 -15  -8  -1   11.18    9.40
 -15   8   1    2.96    1.46
  15   8  -1    2.47    1.51
 -15  -8  -1  -16.34   13.76
 -15  -8  -1   -1.22    1.24
 -15   8  -1    0.12    0.93
 -15   8  -1    0.45    1.16
  15  -8  -1   -0.20    1.03
 -15  -8   1   -0.79   16.99
 -15  -8   1   -0.34    1.26
  15  -8  -1   -1.84   15.69
 -15  -8   1    3.67    9.00
  15  -8  -1   16.02   14.62
  16  -8   1   40.21   34.90
 -16  -8  -1  -20.05   18.89
 -16  -8  -1   16.36    2.93
  16  -8   1   22.14    3.41
  16  -8   1    0.60   18.11
 -16   8   1   12.07    2.62
 -16  -8  -1   14.03   10.75
  16   8  -1   22.19    3.19
  16   8  -1   19.02    2.91
 -16   8   1   22.51    2.88
 -16  -8   1   -1.13   10.86
 -16  -8   1   26.13    3.28
 -16   8  -1   17.45    2.70
  16  -8  -1  -13.79   16.45
 -16   8  -1   20.41    3.10
  16   8   1   16.30    2.98
  16  -8  -1   22.93    3.32
 -16  -8   1   23.83   22.96
  16  -8  -1    4.34   25.13
  16   8   1   20.07    2.80
  17   8  -1   45.81    3.96
 -17   8   1   43.00    3.61
 -17  -8  -1   42.99    3.77
 -17  -8  -1   15.39   13.44
  17  -8   1   46.75    4.28
  17   8  -1   36.70    3.38
  17  -8  -1   45.91    4.20
 -17  -8   1   42.82    3.84
 -17  -8   1    9.41   14.87
 -17   8  -1   31.80    3.32
  17   8   1   39.31    3.35
  17   8   1   47.54    3.89
 -17   8  -1   48.05    3.60
   0   9  -1    2.33    1.00
   0   9  -1   -0.47    1.35
   0  -9   1   -0.51    2.73
   0  -9   1   -5.24    7.93
   0   9   1   -1.09    1.57
   0   9   1    0.65    1.28
   0   9  -1   -0.39    1.70
   0   9   1   -0.60    1.76
   0   9  -1    0.49    1.43
   0  -9  -1   -0.60    2.08
   0  -9  -1    4.29    3.29
  -1   9   1   17.44    2.88
   1  -9   1   20.97    3.69
   1  -9   1   15.98    4.84
  -1  -9  -1   14.16    4.02
   1   9  -1   13.65    2.87
   1   9  -1   17.03    4.76
   1  -9   1   -6.40    9.82
  -1  -9  -1    8.77    2.65
  -1   9   1   11.45    3.48
  -1   9   1   17.76    2.84
   1   9  -1   12.95    2.99
  -1   9   1   22.17    4.39
   1   9   1   15.90    3.09
  -1   9  -1    9.07    3.34
  -1   9  -1   15.21    2.17
  -1  -9   1    1.18    6.92
  -1  -9   1   11.01    3.88
  -1   9  -1   17.24    3.15
   1  -9  -1   15.96    3.92
   1  -9  -1   10.02    4.08
   1   9   1   11.65    2.82
   1   9   1   15.84    4.77
  -1   9  -1   15.55    2.93
  -2   9   1   56.12    4.98
  -2   9   1   56.99    4.58
  -2  -9  -1   60.04    7.35
   2  -9   1   65.20    6.77
  -2   9   1   61.51    8.09
   2  -9   1   57.68    8.96
  -2   9   1   62.72    5.20
   2   9  -1   57.78    5.57
  -2  -9  -1   50.97    4.80
   2   9  -1   58.15    4.95
  -2  -9  -1   70.69    6.05
   2   9  -1   65.98    8.38
   2   9   1   52.44    7.53
   2   9   1   57.81    4.96
   2   9   1   52.96    5.06
  -2   9  -1   61.78    4.74
  -2   9  -1   54.62    7.71
  -2   9  -1   56.19    4.90
  -2   9  -1   51.09    4.47
   2  -9  -1   50.80    8.70
  -2   9  -1   56.81    4.98
  -2  -9   1   50.60    7.68
   2   9   1   51.39    5.16
   2  -9  -1   71.36    7.63
   3   9  -1  109.88    7.74
  -3  -9  -1  123.79    9.96
  -3   9   1  114.16    7.31
   3  -9   1   95.17   11.93
  -3   9   1  107.78    6.76
   3   9  -1  111.06    7.12
   3  -9   1  124.32   10.19
  -3   9   1  128.47   11.33
   3   9  -1  108.16    7.36
  -3   9   1  117.55    7.66
   3   9   1  105.25    7.11
  -3  -9   1  124.78   11.25
  -3   9  -1  109.14    7.41
   3   9   1  113.80    7.57
   3   9   1  120.02    7.84
   3   9   1  123.93   11.63
  -3   9  -1  116.99   10.90
   3  -9  -1  118.05   10.69
  -3   9  -1  114.10    7.46
  -3   9  -1  117.70    7.48
  -3   9  -1  115.50    6.90
   3  -9  -1  111.10   12.12
   4  -9   1    7.17    4.41
  -4  -9  -1   12.51    3.60
   4   9  -1   10.43    2.30
   4   9  -1   12.95    2.99
  -4  -9  -1    9.68    9.48
  -4   9   1   11.94    2.43
   4   9  -1   16.79    3.36
   4  -9   1   16.12    5.89
   4  -9   1    9.36   11.08
  -4   9   1   21.21    3.44
   4  -9   1   -9.73   15.93
  -4   9   1    9.64    3.40
  -4   9   1   15.08    3.32
  -4   9   1   16.54    3.27
   4   9   1   16.24    5.70
  -4  -9   1   12.11    4.04
  -4   9  -1   12.12    2.88
   4   9   1   16.08    2.98
   4   9   1   17.36    3.27
   4  -9  -1   -1.51   13.60
   4  -9  -1    5.88   26.06
  -4   9  -1   12.11    2.41
  -4   9  -1   14.04    3.56
   4   9   1   12.01    2.91
   4  -9  -1   17.20    4.84
   4  -9  -1    4.72    3.73
  -4   9  -1   11.91    2.60
  -4  -9   1   21.19    9.37
  -4   9  -1   10.65    1.92
  -4   9  -1   15.47    4.17
  -5   9   1   39.64    3.22
   5   9  -1   42.09    4.78
  -5   9   1   48.13    4.35
   5   9  -1   48.54    3.58
   5   9  -1   45.20    4.58
  -5   9   1   44.54    4.61
   5  -9   1   31.35    7.15
  -5   9   1   49.02    5.76
   5   9  -1   42.83    4.83
  -5   9   1   47.58    7.78
   5  -9   1   33.45    8.02
  -5   9   1   31.43    4.42
  -5   9   1   41.44    4.42
  -5   9  -1   38.72    3.38
   5  -9  -1   40.24    8.50
  -5  -9   1   60.57   15.55
   5   9   1   46.90    4.72
   5   9   1   44.14    5.04
  -5  -9   1   51.71    7.88
   5  -9  -1   27.12   18.22
   5  -9  -1   25.60    6.98
  -5   9  -1   39.82    4.36
  -5   9  -1   44.43    7.28
   5   9   1   34.52    4.23
  -5   9  -1   38.71    4.65
  -6   9   1   -1.39    1.34
   6   9  -1    0.60    1.15
  -6   9   1    2.31    1.34
   6  -9   1    2.43    4.57
   6  -9   1   -5.38    2.69
   6   9  -1    2.95    1.96
   6  -9   1   10.17    5.81
   6  -9   1  -12.36   11.79
  -6   9   1   -1.54    1.10
   6   9  -1    2.66    1.34
  -6  -9  -1  -11.71   15.21
  -6   9   1    0.83    0.84
  -6  -9  -1   -8.53   11.02
  -6   9   1    0.66    2.53
   6   9   1    0.05    1.70
   6   9   1   -0.44    1.10
  -6  -9   1  -11.62    9.50
  -6   9  -1    0.37    1.67
  -6   9  -1   -0.16    1.23
   6  -9  -1   15.90   13.87
   6  -9  -1    0.38    4.68
   6   9   1    2.00    1.59
   6   9   1    1.25    1.14
  -6   9  -1    0.88    2.54
  -6  -9   1    2.63   13.75
  -6   9  -1    0.16    0.98
   7  -9   1  102.52    7.54
   7   9  -1  115.95    6.84
  -7   9   1  134.47   12.86
  -7   9   1  115.42    7.80
  -7   9   1  114.56    8.05
   7   9  -1  108.12    7.87
   7  -9   1  125.37   15.83
   7  -9   1  118.77   14.97
   7   9  -1  103.95    7.78
  -7   9  -1  112.43   11.73
  -7   9  -1  113.10    6.82
  -7   9  -1  108.73    7.63
   7   9   1  109.42    7.97
   7   9   1  115.17    8.43
   7  -9  -1  111.30    7.63
   7  -9  -1  126.60   23.32
  -7  -9   1  108.63    7.29
   7   9   1  116.71    6.48
   7  -9  -1  130.59   17.21
   7  -9  -1  118.30   14.76
  -7   9  -1  113.33    7.89
   8   9  -1    8.29    1.90
   8  -9   1   20.30    7.23
   8   9  -1    4.39    2.13
   8  -9   1   10.38   12.93
   8   9  -1    6.16    2.52
   8  -9   1   11.94    2.92
  -8   9   1    6.10    4.30
  -8   9   1    4.42    1.80
  -8   9   1    8.39    2.59
  -8  -9  -1    2.18    2.07
  -8  -9  -1    9.77   15.07
   8  -9   1   29.25   16.77
   8  -9   1   13.49    6.64
  -8  -9  -1   37.98   16.23
  -8   9  -1    7.37    2.45
   8   9   1    8.21    2.89
   8  -9  -1   16.90    8.66
  -8  -9   1    9.10    2.36
   8  -9  -1    5.27    2.24
  -8   9  -1    6.31    1.83
  -8  -9   1    4.27   14.06
   8   9   1    9.22    2.70
   8  -9  -1    1.82    5.41
  -8   9  -1    9.36    3.04
   8  -9  -1    2.88   13.34
  -8   9  -1    6.69    4.18
   8   9   1    5.04    1.79
   8  -9  -1    9.22   14.08
  -8  -9   1   22.31   16.45
  -9  -9  -1    3.37    1.89
   9   9  -1    2.65    1.56
  -9  -9  -1   16.85   16.52
   9  -9   1    9.27    9.11
  -9   9   1    2.63    2.12
   9  -9   1    6.64   12.51
   9   9  -1    4.77    2.24
  -9   9   1    1.88    1.62
   9  -9   1    5.28    2.32
  -9   9   1    8.09    4.65
  -9  -9  -1   -2.84   12.70
   9  -9  -1   11.49   14.84
  -9   9  -1   14.71    5.93
  -9  -9   1    3.25   16.10
   9  -9  -1   -4.59    7.37
   9   9   1    3.53    2.04
   9  -9  -1   23.97    8.98
   9  -9  -1  -11.38   13.16
  -9  -9   1   -7.88   15.29
  -9   9  -1    5.33    2.64
   9  -9  -1    0.20    2.05
  -9  -9   1    2.42    1.90
   9   9   1    2.61    1.33
  -9   9  -1    2.57    1.59
  -9   9  -1    3.19    1.77
  10   9  -1   31.72    3.89
 -10   9   1   42.10    9.34
  10   9  -1   41.13    5.06
  10  -9   1   30.22   12.85
  10  -9   1   32.32    4.66
 -10  -9  -1   27.95   17.23
 -10  -9  -1   33.40    4.18
 -10   9   1   44.63    4.80
 -10   9   1   34.60    4.39
 -10  -9   1   10.64   15.22
 -10   9  -1   35.50    4.12
 -10  -9   1   30.01    4.27
  10   9   1   29.20    3.52
 -10  -9   1    7.11   16.23
  10  -9  -1   25.61   18.16
 -10   9  -1   34.71    8.99
  10  -9  -1   28.51    4.44
 -10   9  -1   26.36    4.17
  10   9   1   33.96    4.73
 -10   9  -1   33.68    4.43
  10  -9  -1   47.84   18.66
  10  -9  -1    8.16   13.38
  11   9  -1   -0.70    1.43
 -11  -9  -1    1.98    1.79
 -11   9   1    2.37    7.87
  11  -9   1    5.36   11.31
  11  -9   1    2.75    2.01
 -11   9   1    0.17    1.62
 -11  -9  -1   10.30   16.22
 -11   9   1    3.28    1.64
 -11  -9  -1   -5.21   11.81
  11  -9   1  -14.27    9.72
  11   9  -1    4.65    1.91
 -11   9  -1    1.66    1.70
  11   9   1    1.37    1.31
 -11   9  -1    2.37    9.08
 -11  -9   1    4.76    2.27
  11  -9  -1    3.69    2.03
 -11  -9   1    0.20   12.91
  11  -9  -1   -4.25   13.92
 -11  -9   1   -5.08   15.22
  11  -9  -1   10.10   14.63
  11   9   1    2.24    1.34
 -11   9  -1    2.79    1.56
 -12  -9  -1   -8.04    8.87
 -12   9   1    2.12    1.57
  12   9  -1    0.21    1.43
  12  -9   1   14.42   15.92
 -12  -9  -1    2.58    1.68
  12   9  -1    2.04    1.53
 -12  -9  -1  -20.19   14.83
  12  -9   1    2.46    1.83
  12  -9   1   15.53   15.28
 -12   9   1    9.03   10.40
 -12   9   1    1.54    2.07
 -12   9   1   -0.75    1.29
 -12   9  -1    2.96    1.54
  12  -9  -1    2.14    2.52
 -12  -9   1   -0.81    1.71
  12   9   1    3.79    2.47
  12  -9  -1    0.14   11.55
  12  -9  -1   -4.37   12.25
 -12   9  -1    3.40    1.89
 -12  -9   1   21.67   14.02
 -12  -9   1    6.57   18.05
  12   9   1    2.83    1.53
  13  -9   1   12.73    3.31
 -13  -9  -1   13.50    3.07
  13   9  -1   13.23    3.22
 -13   9   1   10.98    2.85
 -13  -9  -1   -0.97   15.93
 -13  -9  -1   17.45   11.29
  13  -9   1   17.93   15.22
  13   9  -1   14.33    3.02
  13  -9   1   -1.35   13.15
 -13   9   1   12.72    2.64
  13  -9  -1   12.30    3.21
 -13  -9   1   30.47   20.31
  13   9   1   16.20    2.94
  13  -9  -1   -2.87   13.95
  13   9   1   13.01    3.60
  13  -9  -1   -6.52    9.62
 -13   9  -1   10.88    3.13
 -13   9  -1   12.97    2.87
 -13  -9   1   13.71    3.18
 -13  -9   1   33.79   14.18
 -14  -9  -1   10.95   14.91
 -14  -9  -1    2.49    8.45
 -14  -9  -1    1.34    1.38
 -14   9   1    1.66    1.47
  14  -9   1   17.77   16.37
  14   9  -1    3.13    1.58
  14  -9   1    5.34   11.85
  14   9  -1    4.98    2.18
 -14   9   1    2.35    1.32
  14  -9   1    3.47    2.02
  14  -9  -1    3.37    1.90
 -14   9  -1    4.43    1.61
  14  -9  -1   -8.89   14.14
 -14   9  -1    5.50    1.94
 -14  -9   1   -0.96    9.31
  14   9   1    2.25    1.29
  14   9   1    4.73    2.23
 -14  -9   1   -3.83   15.85
  14  -9  -1   -8.25   13.16
 -14  -9   1   -0.90    1.16
  15   9  -1    4.02    1.54
 -15  -9  -1   13.10   16.61
 -15   9   1    8.89    2.11
  15   9  -1    5.95    2.04
 -15  -9  -1    8.17    2.09
  15  -9   1    9.46    2.36
  15  -9   1   -6.68   15.09
 -15   9   1    4.16    1.61
 -15  -9  -1   12.53    8.89
  15  -9   1  -22.06   18.16
 -15  -9   1   15.16    9.06
 -15   9  -1    4.61    1.58
 -15  -9   1    9.08    2.27
  15   9   1    4.03    1.51
  15   9   1    6.34    2.25
 -15   9  -1    6.91    2.07
  15  -9  -1    3.67   12.89
  15  -9  -1   32.97   17.02
 -15  -9   1    3.29   15.31
  15  -9  -1    4.12    1.78
 -16  -9  -1   22.71   10.71
 -16   9   1   -1.95    2.03
 -16   9   1    0.89    0.83
 -16  -9  -1   14.44   20.63
 -16  -9  -1   -0.14    1.00
  16  -9   1    2.77    1.63
  16  -9   1   26.55   19.27
  16   9  -1   -0.73    1.05
 -16   9  -1    0.29    0.82
  16  -9  -1    1.73    1.29
 -16  -9   1  -10.17   20.88
 -16  -9   1    1.70    1.39
  16  -9  -1   16.69   15.72
 -16  -9   1    4.61    9.09
  16  -9  -1    4.34   26.38
  16   9   1    2.63    1.40
  16   9   1    0.59    0.92
 -17   9   1    0.51    0.72
 -17  -9  -1    1.39   12.53
  17   9  -1    0.72    0.88
 -17  -9  -1    1.65    1.07
  17   9  -1    0.19    1.15
  17  -9   1    0.03    1.05
  17   9   1    2.17    0.85
 -17  -9   1    0.38    1.16
 -17  -9   1   12.21   13.93
  17  -9  -1    3.13    1.38
 -17   9  -1    0.14    1.60
 -17   9  -1    0.93    0.76
  17   9   1   -0.70    1.05
   0  10   1  159.81    8.59
   0  10  -1  131.98    9.68
   0  10  -1  175.57   14.21
   0 -10   1  172.27   14.88
   0  10  -1  170.77    9.99
   0 -10  -1  174.78   10.71
   0 -10  -1  183.79   14.40
   0  10   1  163.38    9.59
   0  10   1  156.88    9.25
   0  10  -1  148.76    9.03
   0  10  -1  156.76    8.51
   0  10   1  153.66   13.41
   0  10   1  156.85    9.05
   1  10  -1   40.20    4.45
  -1 -10  -1   36.74    6.13
  -1  10   1   45.32    4.82
   1  10  -1   44.27    4.66
   1  10  -1   47.80    5.02
   1  10  -1   39.86    7.47
  -1 -10  -1   37.06    7.58
   1 -10   1   47.21    9.13
  -1  10   1   43.97    4.59
   1  10  -1   40.92    4.24
  -1  10   1   46.23    4.33
  -1  10   1   42.50    4.47
  -1  10   1   51.81    7.96
   1  10   1   44.64    4.44
  -1 -10   1   39.83    8.05
  -1  10  -1   46.72    4.31
   1  10   1   47.26    7.54
   1 -10  -1   49.65    7.31
   1 -10  -1   41.58    8.62
   1  10   1   47.68    4.25
   1  10   1   43.22    4.57
  -1  10  -1   50.68    7.53
  -1  10  -1   47.51    4.86
  -1  10  -1   46.33    4.67
   1  10   1   45.98    4.84
  -2  10   1   32.08    3.65
   2  10  -1   33.59    3.54
   2 -10   1   34.85    6.02
   2  10  -1   31.69    6.52
   2  10  -1   34.29    4.10
  -2  10   1   29.10    3.93
  -2 -10  -1   26.08    6.43
   2  10  -1   28.06    3.94
  -2  10   1   31.97    3.93
  -2  10   1   27.71    3.91
   2 -10   1   22.15    6.08
   2  10  -1   33.66    3.94
  -2  10   1   36.10    7.96
  -2  10  -1   31.79    3.84
   2  10   1   31.90    4.18
  -2  10  -1   24.60    6.10
   2  10   1   29.00    3.78
   2  10   1   33.13    4.18
  -2 -10   1   30.10    6.91
   2  10   1   24.28    3.24
  -2  10  -1   34.85    3.70
  -2  10  -1   30.76    4.00
   2 -10  -1   21.57    6.64
   2  10   1   23.79    6.22
   2 -10  -1   34.38    6.52
   3 -10   1   17.16    6.00
   3  10  -1   34.44    4.11
  -3  10   1   24.04    5.98
   3 -10   1    7.06   19.92
  -3 -10  -1   46.08    7.42
   3  10  -1   35.65    4.32
   3  10  -1   25.30    3.63
  -3  10   1   33.96    3.96
   3 -10   1   37.07    7.27
  -3  10   1   31.15    4.04
   3  10  -1   32.80    3.56
  -3  10   1   32.79    3.68
  -3  10   1   35.92    4.17
   3  10   1   30.83    4.20
  -3  10  -1   37.17    4.00
   3  10   1   27.43    4.01
   3  10   1   30.77    3.71
   3  10   1   28.45    3.58
  -3  10  -1   32.94    3.99
  -3  10  -1   44.10    7.37
   3  10   1   36.30    7.39
  -3  10  -1   35.13    3.92
   3 -10  -1   34.89    6.55
  -3  10  -1   28.48    2.87
  -3 -10   1   27.38    6.46
  -4  10   1   70.50    5.59
   4  10  -1   66.71    5.89
  -4 -10  -1   75.88    8.48
  -4 -10  -1   90.26   14.43
   4  10  -1   67.34    4.26
  -4  10   1   69.71    5.93
  -4  10   1   63.30    5.75
   4 -10   1   45.64    9.33
  -4  10   1   69.03    5.66
   4 -10   1   91.55   12.38
  -4  10   1   78.55    9.68
   4  10  -1   75.55    6.39
   4  10  -1   63.36    5.54
   4  10   1   68.49    5.88
  -4  10  -1   70.08    5.60
   4  10   1   71.73    6.12
   4 -10  -1   64.09   12.02
  -4  10  -1   68.65    4.35
   4 -10  -1   74.68   10.50
  -4  10  -1   62.47    5.80
  -4  10  -1   73.46    6.07
  -4  10  -1   67.51    9.26
   4  10   1   62.77    4.91
   4  10   1   76.58    6.38
  -4 -10   1   69.99    9.91
   5  10  -1    1.99    1.04
   5 -10   1  -11.24   14.26
  -5  10   1   -0.07    1.19
  -5  10   1    2.11    1.97
  -5  10   1    1.03    1.00
  -5 -10  -1   15.35   18.16
   5  10  -1   -1.43    1.60
   5  10  -1   -0.26    1.57
  -5  10   1    0.08    1.39
  -5  10   1    0.08    2.48
  -5  10   1    0.96    1.82
   5 -10   1   -5.55   11.28
   5 -10   1    6.58    5.22
  -5 -10  -1  -11.95    9.05
  -5 -10   1    5.89   11.98
   5  10   1    0.99    1.59
  -5  10  -1   -3.79    2.11
   5  10   1    0.02    1.30
  -5  10  -1    0.60    1.42
   5 -10  -1   -2.55    5.13
   5 -10  -1   -7.44   12.95
  -5 -10   1   -9.94    9.36
   5  10   1    0.99    1.97
  -5  10  -1   -2.09    1.03
   5 -10  -1   -3.65   18.17
   5  10   1    1.53    1.38
  -5  10  -1    0.65    0.82
   5 -10  -1   -7.44   12.95
   5  10   1    3.92    1.47
  -5 -10   1   -5.99    3.99
  -6  10   1  110.00   12.48
   6  10  -1  115.82    6.35
   6 -10   1  104.72   15.85
  -6  10   1  112.34    7.54
   6  10  -1  110.83    8.05
   6 -10   1  108.81    7.74
   6 -10   1  109.86   14.72
  -6  10   1  116.10    6.03
  -6  10   1  104.17    7.58
  -6  10   1  108.07    8.03
   6  10  -1  105.70    7.68
   6  10   1  112.98    7.98
   6 -10  -1  139.60   22.86
  -6  10  -1  103.84    7.68
   6  10   1  110.78    8.28
  -6  10  -1  121.48   12.27
  -6  10  -1  106.92    6.32
   6 -10  -1   96.71   15.39
  -6  10  -1  105.47    7.74
   6  10   1  105.06    5.71
   6 -10  -1  114.02   14.88
   6  10   1  103.64    8.12
   6  10   1  102.27    6.65
  -7 -10  -1   30.21   20.64
   7 -10   1   -1.92   11.13
   7  10  -1    0.61    1.26
   7  10  -1    4.77    2.04
  -7 -10  -1  -12.11   13.98
   7 -10   1   15.33    8.91
  -7  10   1    0.00    1.52
   7 -10   1    2.27    2.71
   7 -10   1   -8.74   13.03
   7  10  -1    2.49    1.33
  -7  10   1    0.46    1.59
   7  10   1    0.66    1.15
   7 -10  -1   25.42   15.24
  -7  10  -1    9.48    4.65
  -7  10  -1    2.96    1.03
  -7 -10   1   23.66   17.82
   7  10   1    1.29    1.55
   7 -10  -1   -0.27    6.18
   7 -10  -1  -18.11   14.11
  -7  10  -1    1.23    2.01
   7  10   1    4.85    3.05
   7  10   1    3.32    2.27
   7 -10  -1    3.45    8.06
   7 -10  -1    3.75    2.28
  -7  10  -1    1.64    1.68
   8 -10   1  600.42   25.02
  -8  10   1  599.41   24.95
  -8  10   1  640.78   33.96
  -8  10   1  620.33   22.91
   8  10  -1  595.95   25.37
   8  10  -1  619.10   23.26
   8  10  -1  597.77   25.42
   8 -10   1  613.17   39.03
  -8 -10  -1  582.83   23.95
  -8  10   1  584.96   25.30
   8 -10   1  672.49   43.17
  -8  10  -1  606.15   23.26
   8 -10  -1  583.04   24.72
   8 -10  -1  668.57   42.66
  -8  10  -1  645.60   32.91
  -8 -10   1  598.86   24.20
  -8  10  -1  583.65   24.98
   8  10   1  592.30   25.85
  -8  10  -1  616.19   24.96
   8  10   1  632.96   22.72
   8  10   1  612.22   25.49
   8 -10  -1  564.62   38.13
  -9  10   1   91.13    7.28
  -9  10   1   89.19    6.05
   9  10  -1   95.11    7.89
  -9  10   1   95.54    7.40
   9  10  -1   99.80    6.61
   9 -10   1   89.18    7.48
  -9  10   1   88.15   13.11
  -9 -10  -1   85.21    6.79
   9 -10   1   94.05   17.52
   9 -10  -1   91.35   17.46
   9  10   1   99.59    6.12
  -9  10  -1   86.97    7.19
  -9 -10   1   91.38    6.98
   9  10   1   87.72    7.60
  -9  10  -1  118.16   13.95
  -9  10  -1   93.29    6.92
  -9  10  -1   88.69    6.27
   9 -10  -1   84.26    7.12
 -10 -10  -1  308.93   14.72
 -10  10   1  336.69   24.27
  10 -10   1  303.41   15.74
  10  10  -1  312.51   14.25
  10  10  -1  308.46   16.06
 -10  10   1  315.71   14.03
 -10  10   1  308.48   15.44
 -10  10   1  314.25   15.45
 -10  10  -1  312.02   15.71
  10 -10  -1  305.36   15.45
 -10  10  -1  305.74   14.91
 -10  10  -1  321.79   14.55
 -10 -10   1  288.16   14.56
 -10  10  -1  356.55   24.20
  10  10   1  312.85   13.87
  10  10   1  305.18   16.09
 -11  10   1    1.17    1.78
 -11 -10  -1    2.07   11.01
 -11  10   1   18.68    9.65
 -11  10   1    4.54    2.16
  11 -10   1   12.42   14.37
  11 -10   1    0.11    1.26
  11  10  -1   -1.19    1.40
 -11 -10  -1    9.34   16.96
  11 -10   1   -4.70   13.39
 -11  10   1    2.71    1.28
 -11 -10  -1    4.83    1.89
  11  10  -1    0.36    1.14
  11 -10  -1  -11.03   14.30
  11 -10  -1   13.87   15.35
  11  10   1    2.36    1.83
 -11 -10   1   21.08   16.94
 -11  10  -1    3.43    1.95
 -11 -10   1   -0.49    1.56
  11 -10  -1   -0.67    1.50
 -11  10  -1    1.53    1.12
 -11 -10   1   10.45   14.91
 -12  10   1  187.44   10.81
 -12 -10  -1  186.23   10.58
  12  10  -1  187.08   11.74
 -12  10   1  169.89    9.82
 -12  10   1  185.41   28.62
  12 -10   1  184.55   11.47
 -12  10   1  203.94   10.22
  12  10  -1  203.13   10.41
 -12 -10   1  191.96   10.72
  12  10   1  183.15   11.57
  12 -10  -1  179.59   11.19
 -12  10  -1  194.60   11.34
 -12  10  -1  193.10   10.51
  12  10   1  202.00    9.99
 -13  10   1    5.39    1.74
 -13 -10  -1    9.73    9.83
  13 -10   1    5.64    2.02
  13  10  -1    2.96    1.48
 -13  10   1    3.34    1.58
 -13 -10  -1    2.79    1.53
  13  10  -1    4.78    2.06
 -13 -10  -1    2.97   16.79
  13 -10   1  -13.24   12.84
 -13  10  -1    1.47    1.15
  13 -10  -1    3.40   13.99
 -13  10  -1    2.84    1.94
  13  10   1    2.58    1.97
 -13 -10   1   19.81   12.64
  13 -10  -1   10.26    2.72
 -13 -10   1    8.37   18.83
  13  10   1    1.08    1.29
 -13 -10   1    5.94    1.97
  14  10  -1  100.74    6.49
 -14  10   1  104.76    6.53
  14 -10   1  110.98    7.80
 -14  10   1  104.34    6.81
 -14 -10  -1   99.06    6.78
  14  10  -1  112.60    7.96
 -14 -10  -1  145.79   19.75
 -14  10  -1   95.67    6.66
  14  10   1  105.58    7.78
  14  10   1  108.57    6.19
 -14 -10   1  106.00    7.15
  14 -10  -1  111.86    7.73
 -14  10  -1  106.85    7.29
  15  10  -1    1.03    1.13
  15 -10   1  -12.13   20.27
  15 -10   1   27.03   17.10
 -15 -10  -1    0.70    1.18
 -15  10   1    4.92    1.78
  15 -10   1    2.89    1.60
 -15 -10  -1   16.28   15.30
 -15  10   1    0.34    0.90
 -15  10  -1   -0.50    1.22
  15  10   1    1.27    1.34
  15 -10  -1   21.84   15.91
  15  10   1    0.09    0.85
 -15  10  -1    2.14    1.28
  15 -10  -1  -11.04   14.69
 -15 -10   1    4.82   17.09
 -15 -10   1   -2.98    8.61
 -15 -10   1    0.30    1.04
  15 -10  -1    3.09    1.49
 -16  10   1   44.48    3.20
  16 -10   1   25.36   18.99
  16 -10   1   43.60    4.11
 -16 -10  -1   51.75    4.01
  16  10  -1   44.20    3.00
  16  10  -1   50.12    4.45
 -16 -10   1   80.43   16.03
 -16 -10   1   56.62    4.26
  16  10   1   56.58    4.44
 -16  10  -1   43.61    3.41
  16 -10  -1   51.98    4.40
 -16  10  -1   55.22    3.99
   0  11   1   -1.59    1.67
   0 -11   1   -4.47    3.26
   0  11   1   -2.20    0.97
   0  11  -1    1.03    1.54
   0 -11  -1    7.00    4.90
   0  11   1    2.11    1.51
   0 -11   1    9.56    9.21
   0  11   1    0.18    1.35
   0  11  -1   -0.10    1.34
   0  11   1    2.56    2.89
   0  11  -1   -2.23    1.38
   0  11  -1    6.21    3.55
   0  11  -1    0.70    1.36
   1  11  -1   42.28    7.89
   1  11  -1   33.77    3.94
  -1 -11  -1   36.51    8.09
   1  11  -1   36.40    4.73
  -1  11   1   33.42    3.93
  -1  11   1   29.25    3.73
  -1  11   1   33.93    4.37
   1  11  -1   26.49    3.63
  -1  11   1   33.31    7.82
   1  11  -1   27.89    3.98
   1 -11   1   55.06   10.38
  -1  11   1   33.75    4.26
   1  11   1   31.16    4.47
   1  11   1   28.04    3.62
  -1  11  -1   31.60    4.22
   1 -11  -1   32.56    5.72
   1 -11  -1   42.89    8.84
  -1  11  -1   31.61    7.54
   1  11   1   47.85    7.96
   1  11   1   30.12    4.25
  -1  11  -1   28.26    3.91
  -1  11  -1   29.85    3.76
  -1 -11   1   34.71    7.34
  -1  11  -1   33.31    4.20
   1  11   1   37.05    4.38
   2  11  -1   -1.12    1.31
   2 -11   1    4.85    4.49
  -2  11   1   -1.29    1.17
  -2 -11  -1   -4.02    4.29
  -2  11   1    6.67    3.69
   2  11  -1    1.41    1.40
   2  11  -1    0.92    1.43
  -2  11   1    2.10    1.76
   2 -11   1  -13.31   23.42
   2  11  -1    3.71    2.94
  -2  11   1    2.61    1.56
  -2  11   1    0.76    1.49
   2  11  -1    0.31    1.57
   2 -11  -1    8.47    5.01
   2  11   1    2.59    1.45
   2  11   1   -1.44    1.96
   2  11   1    1.89    1.74
  -2  11  -1    3.23    1.99
  -2  11  -1    2.63    2.17
  -2  11  -1    1.27    1.62
   2 -11  -1   -0.39    4.54
  -2 -11   1  -11.26   11.15
  -2  11  -1    1.22    1.44
   2  11   1    2.15    1.72
  -2  11  -1    3.26    2.97
  -2 -11   1   10.64    5.35
   2  11   1    1.05    1.40
   3  11  -1   59.14    4.81
  -3 -11  -1   79.81   10.98
   3 -11   1   77.46   13.16
  -3  11   1   71.82    6.45
   3  11  -1   76.47    5.67
   3  11  -1   79.46    6.48
  -3  11   1   78.34   10.51
  -3  11   1   78.19    6.02
   3  11  -1   75.17    6.22
  -3  11   1   79.87    6.22
   3  11  -1   81.91    6.94
  -3  11   1   79.61    6.50
   3  11   1   70.51    6.73
   3  11   1   74.28    5.51
  -3 -11   1   74.79   12.77
  -3  11  -1   75.81    6.40
  -3  11  -1   79.81    6.05
  -3  11  -1   86.15   10.60
  -3  11  -1   72.65    6.37
   3  11   1   62.23   10.10
   3 -11  -1   67.59   12.21
  -3 -11   1   18.80   29.24
  -3  11  -1   76.94    6.33
  -3  11  -1   70.89    4.17
   3  11   1   81.39    6.46
   3  11   1   84.95    6.76
   3 -11  -1   88.33   11.87
   4 -11   1   74.69   11.54
  -4  11   1   53.99    9.12
  -4 -11  -1   61.83   10.16
  -4  11   1   48.58    5.21
   4  11  -1   42.16    4.76
  -4  11   1   46.49    5.04
  -4  11   1   57.00    5.67
   4 -11   1   34.50    8.24
   4  11  -1   46.21    3.43
  -4  11   1   57.09    5.19
   4  11  -1   53.83    5.85
   4  11  -1   59.55    5.50
   4  11  -1   60.64    5.96
   4  11   1   53.23    5.19
   4  11   1   55.87    5.68
  -4 -11   1   62.97   11.66
  -4  11  -1   45.57    5.37
   4  11   1   54.72    5.74
  -4  11  -1   49.42    9.03
  -4  11  -1   58.08    3.72
   4 -11  -1   67.63   11.83
  -4  11  -1   53.33    5.68
  -4  11  -1   50.63    5.18
   4 -11  -1   40.36   10.06
   4  11   1   44.50    4.52
  -4  11  -1   56.75    5.54
  -4 -11   1   81.86   14.82
   5  11  -1   52.46    5.49
   5  11  -1   49.87    5.65
   5  11  -1   55.15    3.77
  -5  11   1   55.31    9.52
  -5  11   1   47.75    5.51
  -5  11   1   48.17    5.16
  -5  11   1   56.57    5.55
  -5  11   1   61.86    5.56
   5  11  -1   47.62    5.15
  -5  11   1   55.65    3.43
   5 -11   1   54.47   10.71
   5  11   1   52.38    5.62
  -5  11  -1   57.91    5.73
  -5 -11   1   60.82    9.88
   5 -11  -1   69.97   14.15
  -5  11  -1   47.32    9.47
   5 -11  -1   41.48    9.71
   5  11   1   62.02    6.07
  -5 -11   1   89.59   18.18
   5  11   1   56.39    4.77
   5  11   1   56.25    5.63
  -5  11  -1   62.94    4.09
  -5  11  -1   44.87    5.24
  -6 -11  -1    0.00   13.98
  -6  11   1    2.77    4.24
   6 -11   1    0.97    6.68
  -6  11   1    2.12    2.08
   6 -11   1   12.71    3.34
  -6  11   1    3.43    1.86
   6  11  -1    6.78    2.66
   6  11  -1    2.66    1.28
  -6  11   1    4.94    2.40
  -6 -11  -1   22.00   21.32
   6 -11   1    9.88    8.35
   6 -11   1   10.74   14.78
   6  11  -1    2.25    1.99
  -6  11   1    1.65    1.14
   6 -11   1  -13.95   13.05
  -6  11  -1   -0.56    1.80
   6 -11  -1    5.02   17.70
   6 -11  -1   24.18    9.10
  -6 -11   1   -7.37   14.20
   6 -11  -1   -4.38    6.49
   6  11   1    3.13    2.29
  -6  11  -1    3.04    0.97
  -6  11  -1    6.90    4.58
   6 -11  -1   12.47   15.56
  -6 -11   1    5.11   12.25
  -6  11  -1    1.47    1.55
   6  11   1    2.09    1.76
   6  11   1    0.75    2.21
  -7  11   1   37.85    4.74
   7 -11   1   33.51    5.01
   7  11  -1   42.41    5.17
  -7  11   1   43.79    9.47
  -7  11   1   45.33    3.40
   7 -11   1   29.75   12.50
  -7  11   1   32.91    4.86
   7  11  -1   39.59    3.48
   7 -11   1   34.65   11.14
  -7 -11  -1   11.58   17.87
   7  11  -1   38.79    5.07
   7  11   1   36.81    2.99
   7  11   1   40.27    4.95
   7 -11  -1    3.77   15.91
  -7  11  -1   35.72    4.69
  -7 -11   1   35.45    6.03
   7 -11  -1   68.52   13.76
  -7  11  -1   41.04    9.18
  -7  11  -1   49.34    3.94
  -7  11  -1   44.23    4.80
   7  11   1   34.04    5.22
   7 -11  -1   23.81   10.30
   8 -11   1    2.21   13.66
  -8  11   1    5.14    1.54
  -8 -11  -1   11.77   19.34
   8  11  -1    2.99    2.14
   8  11  -1    6.26    2.89
  -8  11   1   -3.30    4.75
  -8 -11  -1   -1.99   17.31
  -8  11   1    7.05    2.56
   8 -11   1   10.11    2.60
  -8  11   1    9.96    2.96
   8 -11   1   -2.92   12.72
   8  11  -1    6.65    1.49
   8 -11  -1   -2.33   11.34
  -8 -11   1    5.18   19.13
  -8 -11   1  -10.38   17.23
  -8 -11   1    5.63    2.65
   8 -11  -1    7.63   14.52
  -8  11  -1    7.63    7.10
   8  11   1    4.36    2.97
   8  11   1    6.10    2.60
  -8  11  -1    6.37    1.82
   8  11   1    5.83    1.46
   8 -11  -1    2.97    2.99
   8 -11  -1  -17.24   12.16
  -8  11  -1    4.96    2.25
   9  11  -1    3.16    1.42
   9 -11   1   -2.02   12.97
   9 -11   1   13.49   14.99
  -9  11   1    4.90    2.24
  -9  11   1    2.48    1.84
  -9 -11  -1    6.80   18.49
   9 -11   1    0.23    2.10
  -9  11   1    2.04    1.26
   9  11  -1    0.42    1.67
  -9  11   1    5.22    6.08
  -9 -11  -1   25.22   17.59
  -9 -11  -1    3.11    2.38
  -9  11  -1    3.83    1.61
  -9 -11   1   -1.04   15.03
   9  11   1    2.82    1.79
  -9  11  -1    3.13    2.24
   9  11   1    1.89    1.18
   9 -11  -1   18.29   14.33
  -9 -11   1    0.50    2.10
  -9  11  -1   -6.00    6.31
  -9  11  -1    2.55    1.80
   9 -11  -1    7.70   16.12
   9 -11  -1    8.99    2.76
  -9 -11   1   20.81   18.53
  10 -11   1   25.36   15.49
  10 -11   1    9.22    2.82
 -10 -11  -1    5.31    2.25
 -10  11   1    3.47    1.59
  10  11  -1    3.27    1.45
 -10 -11  -1   15.60   17.92
  10 -11   1    8.21   13.98
 -10  11   1    1.00    2.06
  10  11  -1    5.92    2.66
 -10  11   1   -3.92    7.74
 -10  11   1    3.49    2.30
 -10 -11  -1    2.68   13.61
 -10 -11   1   14.28   16.18
  10  11   1    5.53    1.64
 -10 -11   1    4.16    1.95
 -10  11  -1   23.09   10.45
 -10  11  -1    1.14    1.28
  10 -11  -1    7.27   13.69
 -10  11  -1    6.04    2.68
 -10 -11   1    4.18   16.44
  10  11   1    3.77    2.03
  10 -11  -1   17.65   15.61
  10 -11  -1    5.36    2.27
 -10  11  -1    4.89    2.25
  11 -11   1    7.66   12.10
  11 -11   1   32.15    4.61
 -11  11   1   16.17   12.19
 -11 -11  -1   27.60    3.91
 -11  11   1   31.78    3.30
 -11 -11  -1    4.34   11.50
 -11  11   1   26.99    4.07
  11  11  -1   26.88    3.18
  11  11  -1   32.67    4.59
 -11  11   1   28.25    3.73
  11 -11  -1   26.90    4.76
  11 -11  -1   19.15   14.15
 -11  11  -1   27.35    4.25
  11  11   1   28.57    2.94
 -11  11  -1   29.48    3.50
  11 -11  -1    0.88   12.90
 -11 -11   1   23.59    3.80
  11  11   1   28.75    4.44
 -12  11   1    2.41    2.09
 -12  11   1    0.52    0.98
 -12  11   1   -0.59    1.34
 -12 -11  -1   20.30   12.70
  12  11  -1   -1.32    1.48
  12 -11   1  -12.78   12.75
  12 -11   1   -7.42   13.20
  12 -11   1   -1.43    1.32
  12  11  -1    0.99    1.12
 -12 -11  -1   11.50   16.48
 -12 -11  -1    1.44    1.62
  12 -11  -1   33.55   16.37
 -12 -11   1    2.95    1.62
 -12 -11   1   -4.42   10.95
 -12  11  -1   -1.01    1.49
  12  11   1    1.32    1.36
 -12 -11   1  -14.60   18.21
  12  11   1    0.61    1.09
  12 -11  -1    1.35    1.76
 -12  11  -1    3.25    1.41
  12 -11  -1   -9.60   11.93
  13  11  -1    9.07    2.82
  13  11  -1   10.15    2.07
 -13  11   1    5.75    2.05
  13 -11   1    4.56   13.78
 -13  11   1    7.97    1.76
  13 -11   1   10.95    2.71
 -13 -11  -1   11.31   10.21
 -13 -11  -1   17.89    2.95
  13 -11   1    6.98   15.09
 -13 -11  -1  -14.72   14.71
  13  11   1   14.42    3.43
  13 -11  -1    4.41    2.40
 -13  11  -1   10.34    2.11
  13 -11  -1   23.29   14.90
 -13 -11   1   10.28    2.55
 -13  11  -1   10.81    2.59
  13  11   1   10.00    1.84
  13 -11  -1  -15.40   12.52
 -13 -11   1    0.61    9.54
 -14 -11  -1   -1.03    1.27
 -14  11   1    1.37    0.79
  14  11  -1   -1.68    1.06
 -14  11   1   -2.20    1.21
 -14 -11  -1    2.22   13.69
  14  11  -1    1.03    0.88
 -14 -11  -1   12.56    9.09
  14 -11   1   -4.07   13.23
  14 -11  -1   10.10   12.98
  14 -11  -1   -1.72    1.22
  14 -11  -1   -0.97   15.33
 -14  11  -1    1.84    1.22
 -14  11  -1   -1.09    0.71
 -14 -11   1    1.42    1.38
 -14 -11   1   -4.42    6.57
 -14 -11   1  -16.27   14.87
 -15  11   1    6.10    1.90
  15 -11   1    7.55    1.92
 -15 -11  -1   28.97   17.07
 -15 -11  -1    3.09    7.96
  15 -11   1  -17.05   21.13
  15 -11   1   28.78   17.89
 -15 -11  -1    7.39    1.86
 -15  11   1    6.99    1.29
  15  11  -1    7.01    2.25
  15  11   1    5.92    1.72
 -15 -11   1  -17.57   15.83
  15 -11  -1    9.07    2.11
  15 -11  -1  -11.34   17.13
 -15  11  -1    7.57    1.99
  15 -11  -1   10.67   14.25
 -15 -11   1    6.19    1.85
  16  11  -1   11.95    2.37
 -16 -11  -1   -3.07   10.61
 -16 -11  -1   15.47    2.31
  16 -11   1   -0.22   20.25
  16 -11   1   15.94    2.58
 -16 -11   1   17.32    2.32
 -16  11  -1   16.36    2.17
 -16  11  -1   12.28    1.39
  16 -11  -1   -9.00   18.04
  16  11   1   19.74    2.50
  16 -11  -1   16.82    2.53
 -16 -11   1    6.56   10.09
   0  12   1  322.27   15.77
   0  12  -1  282.21   15.23
   0  12  -1  276.39   13.20
   0  12  -1  284.44   14.34
   0  12  -1  281.32   21.22
   0  12   1  287.11   13.45
   0 -12   1  268.24   22.85
   0  12   1  283.41   14.52
   0  12   1  273.66   20.95
   0  12  -1  275.89   13.76
   0  12   1  287.32   14.13
   0 -12  -1  311.51   23.62
   1  12  -1    2.47    2.09
   1  12  -1    0.07    1.59
  -1 -12  -1   -6.95    5.94
  -1  12   1    2.52    1.71
   1  12  -1    3.87    1.70
   1  12  -1    3.98    4.28
  -1  12   1    1.55    1.53
  -1  12   1    2.30    1.93
  -1  12   1    1.75    1.34
   1 -12   1   -1.55    9.08
  -1  12   1    2.22    3.46
   1 -12   1  -22.33   24.70
   1 -12   1   14.18    7.57
   1  12  -1    2.34    1.81
  -1  12  -1    1.57    1.81
  -1 -12   1   17.27    7.59
   1  12   1    3.14    1.51
   1 -12  -1    0.84    5.25
   1  12   1    2.67    2.14
   1  12   1    3.68    2.02
   1  12   1    5.42    3.69
   1  12   1   -0.38    1.56
  -1 -12   1    1.51   12.37
  -1  12  -1   -0.52    1.17
  -1  12  -1   -1.35    1.39
  -1  12  -1   -0.18    1.33
   2  12  -1  299.05   14.84
   2  12  -1  271.30   13.05
   2  12  -1  295.48   14.32
  -2  12   1  284.62   14.14
  -2  12   1  275.26   14.43
  -2  12   1  269.54   20.84
  -2  12   1  306.45   14.06
  -2  12   1  281.51   15.25
  -2 -12  -1  309.24   22.26
   2 -12   1  303.17   25.07
   2  12  -1  290.09   16.07
   2  12   1  305.82   15.69
   2  12   1  264.25   21.06
  -2  12  -1  291.66   21.17
  -2  12  -1  293.43   15.48
  -2  12  -1  294.36   13.82
   2  12   1  275.36   14.20
   2 -12  -1  315.44   24.43
  -2  12  -1  283.80   13.81
   2  12   1  284.73   13.37
  -2 -12   1  282.01   22.92
   2  12   1  305.71   15.08
  -2  12  -1  294.57   14.74
   3  12  -1  116.36    7.24
   3  12  -1  117.56    8.48
   3 -12   1  124.56   17.37
  -3 -12  -1   98.45   15.65
  -3  12   1  126.13    8.36
   3  12  -1  125.19    8.43
  -3  12   1  102.86    8.26
  -3  12   1  117.74    8.47
  -3  12   1  125.23   13.72
   3  12  -1  123.83    9.62
  -3  12   1  116.99    7.82
   3  12   1  124.40    9.28
  -3  12  -1  110.30    8.47
  -3  12  -1  127.90    8.74
   3 -12  -1  132.12   17.53
   3  12   1  115.20    7.41
  -3 -12   1  140.80   17.45
  -3  12  -1  115.37    8.06
   3  12   1  121.65    8.87
  -3  12  -1  116.22   13.20
   3  12   1  120.78    8.38
   3 -12  -1  117.10   16.14
  -3  12  -1  125.09    8.27
   4  12  -1  659.73   26.01
   4  12  -1  614.96   26.10
  -4  12   1  647.40   26.30
   4 -12   1  668.03   41.17
   4  12  -1  608.98   23.81
   4  12  -1  669.29   27.57
  -4  12   1  659.51   25.38
  -4  12   1  667.00   25.65
  -4  12   1  612.17   34.85
  -4  12   1  590.77   26.36
   4  12   1  632.88   24.24
  -4  12  -1  643.61   21.45
   4 -12  -1  660.49   35.25
  -4  12  -1  634.53   25.08
  -4  12  -1  624.56   26.59
  -4  12  -1  644.28   26.26
   4  12   1  625.59   26.50
  -4  12  -1  616.25   34.10
   4  12   1  621.61   25.98
   4 -12  -1  643.57   40.63
   4  12   1  638.59   27.23
   4 -12  -1  519.96   45.09
  -4 -12   1  607.60   34.26
  -5  12   1    9.38    2.71
  -5  12   1   10.39    2.81
   5  12  -1    1.36    2.25
   5  12  -1    9.90    3.02
  -5  12   1    5.84    2.45
   5 -12   1   -6.25    8.28
  -5 -12  -1  -17.05   13.28
  -5 -12  -1   18.66   20.02
  -5  12   1    6.07    2.54
   5  12  -1    8.43    2.71
   5 -12   1   16.79   17.20
  -5  12   1    8.80    4.96
  -5  12  -1    6.76    2.59
  -5 -12   1  -17.36   13.07
   5 -12  -1   13.11   11.00
  -5 -12   1    5.59   12.90
   5  12   1    4.09    2.30
  -5  12  -1    2.96    4.56
   5  12   1    6.54    2.74
  -5  12  -1   10.88    2.78
   5 -12  -1   14.52    9.43
  -5  12  -1    8.59    1.54
   5  12   1    4.41    1.95
   5  12   1    5.09    2.47
   6 -12   1  346.40   33.20
  -6  12   1  346.81   16.84
   6  12  -1  337.08   16.67
  -6  12   1  351.97   24.70
  -6  12   1  336.98   17.10
   6  12  -1  361.84   17.28
   6  12   1  320.80   16.95
  -6  12  -1  330.92   16.59
   6  12   1  338.65   16.83
   6 -12  -1  325.33   30.56
   6  12   1  329.92   14.49
  -6  12  -1  350.75   17.17
  -6  12  -1  351.82   13.53
  -6  12  -1  370.14   24.38
   6 -12  -1  310.17   31.15
   7  12  -1   34.36    5.03
   7  12  -1   36.18    4.87
  -7  12   1   32.38    8.26
   7 -12   1    7.18   15.35
   7 -12   1   32.65    5.26
  -7  12   1   33.29    4.54
  -7 -12  -1   38.64   23.50
   7  12  -1   31.62    2.70
  -7  12   1   31.22    4.44
  -7 -12   1   -4.30   17.28
  -7  12  -1   35.95    4.68
   7 -12  -1   75.88   22.52
  -7  12  -1   31.21    8.33
   7  12   1   33.64    5.12
  -7  12  -1   33.85    4.66
  -7  12  -1   30.50    3.16
   7  12   1   35.71    4.82
   7 -12  -1   19.93   27.90
   8 -12   1  125.10   21.36
   8  12  -1   75.62    4.59
  -8  12   1   81.29    4.57
  -8  12   1   81.03    6.99
   8  12  -1   74.71    7.11
  -8  12   1   80.64    7.12
   8  12  -1   82.89    7.40
   8 -12   1   75.14    6.80
  -8  12   1   66.05   13.07
   8 -12  -1   78.83    7.15
  -8  12  -1   76.59    6.63
   8  12   1   83.60    7.31
   8  12   1   78.57    7.58
  -8  12  -1   77.03   14.22
  -8  12  -1   82.44    5.23
  -8  12  -1   77.53    7.05
  -8 -12   1   80.46    6.64
   9 -12   1   16.64    3.43
  -9  12   1   36.28   10.94
  -9  12   1   20.68    2.31
   9  12  -1   12.78    3.41
   9 -12   1   -1.64   13.10
  -9  12   1   15.10    3.40
   9  12  -1   20.10    2.44
  -9 -12  -1   21.37   19.21
  -9  12   1   17.97    3.98
  -9  12  -1   20.88    3.96
  -9  12  -1   17.11    3.72
   9 -12  -1    2.21   13.83
   9 -12  -1   16.63    3.86
  -9 -12   1   24.39   18.68
  -9 -12   1  -12.69   16.68
   9 -12  -1   10.64   15.34
   9  12   1   17.15    3.68
  -9  12  -1   21.47   10.02
  -9 -12   1   21.95    3.39
  -9  12  -1   20.29    2.67
  10 -12   1   18.01   14.25
  10 -12   1    2.35    1.97
  10  12  -1    1.83    1.12
  10 -12   1    5.64   14.70
 -10  12   1    1.74    1.54
  10  12  -1    1.53    1.38
 -10 -12  -1  -11.63   15.01
 -10 -12  -1    8.03   15.93
 -10 -12  -1    4.51    2.54
 -10  12   1   14.51    9.61
 -10  12   1    2.98    2.16
 -10  12   1    1.37    1.13
 -10  12  -1    1.69    1.84
  10 -12  -1    1.43    1.99
  10  12   1   -0.83    1.25
 -10 -12   1   12.41   17.78
 -10 -12   1  -10.91   13.49
 -10  12  -1    0.04    2.05
 -10  12  -1   -0.40    0.87
 -10 -12   1    0.91    1.96
  10 -12  -1    4.05   14.34
  11 -12   1    4.89   14.41
  11  12  -1    3.99    2.03
 -11  12   1    1.97    1.53
 -11 -12  -1   20.26   13.16
  11  12  -1    0.61    1.13
  11 -12   1    4.88    2.01
 -11 -12  -1    1.50    1.85
 -11  12   1    2.09    1.11
 -11  12   1   -0.50    1.59
 -11 -12  -1   -8.38   15.52
  11 -12   1  -12.37    9.50
 -11  12   1   -3.00   15.94
 -11 -12   1   -0.16    1.59
 -11  12  -1    0.83    1.10
 -11 -12   1    2.32   15.07
 -11 -12   1   10.51   16.34
  11 -12  -1    3.55   14.33
  11  12   1    1.98    1.89
  11 -12  -1    1.64   13.98
  11 -12  -1    2.07    1.91
 -11  12  -1    2.98    1.68
 -12  12   1    2.61    1.78
  12 -12   1   16.78   14.69
 -12 -12  -1   -0.23   16.57
  12 -12   1    2.97    1.82
  12 -12   1  -11.06   12.24
 -12 -12  -1   -0.38   10.08
  12  12  -1    0.49    1.04
  12  12  -1    1.39    1.58
 -12 -12   1   28.19   18.24
 -12 -12   1   12.12   11.99
 -12  12  -1   -0.57    1.12
 -12 -12   1    0.33    1.60
 -12  12  -1    0.10    0.89
  12 -12  -1   -2.82    1.47
  12 -12  -1  -10.95   14.36
  12  12   1    1.62    1.72
  13 -12   1   17.39   15.67
  13 -12   1   -9.11   14.30
 -13 -12  -1   19.44    2.92
 -13  12   1   27.30    3.22
  13 -12   1   19.49    3.45
 -13  12   1   16.18    1.81
 -13 -12  -1    4.26    8.49
  13  12  -1   14.03    3.09
 -13 -12   1   19.41    3.07
 -13  12  -1   17.10    2.17
  13  12   1   18.89    3.70
  13 -12  -1   17.61   14.57
  13 -12  -1   -8.35   13.56
 -13 -12   1   47.31   22.11
 -13  12  -1   18.52    2.93
  13 -12  -1   24.95    3.52
 -14 -12  -1   43.82   17.48
  14 -12   1   61.49    4.86
  14  12  -1   51.89    4.91
 -14  12   1   59.76    4.48
 -14 -12  -1   61.82    4.50
 -14 -12   1   21.29   18.51
 -14  12  -1   50.70    3.17
 -14  12  -1   55.83    4.60
 -14 -12   1   61.37    4.50
  14 -12  -1   60.72    4.86
  14 -12  -1   32.03   14.94
  14  12   1   53.74    4.85
  15 -12   1   17.82   16.29
  15  12  -1    0.21    1.05
 -15 -12  -1   -1.02    1.18
 -15  12   1   -2.61    1.93
 -15 -12  -1    4.84    8.00
  15 -12   1    1.17    1.25
  15 -12  -1    0.57    1.13
  15  12   1   -0.72    1.10
 -15  12  -1   -1.35    1.10
  15 -12  -1  -14.77   12.73
   0  13   1    0.54    1.73
   0  13  -1    5.71    4.51
   0  13   1    1.94    1.73
   0  13  -1    1.30    1.52
   0  13  -1   -0.49    1.66
   0  13  -1    1.44    1.87
   0  13   1   -0.81    1.08
   0 -13   1   -1.76   11.94
   0 -13   1    5.72    8.73
   0  13  -1   -0.63    1.32
   0  13   1   -1.11    3.75
   0  13   1   -0.87    1.26
   0 -13   1    0.83   28.09
   0 -13  -1    8.94    8.67
   1  13  -1  387.41   16.98
  -1  13   1  409.16   20.24
   1  13  -1  390.55   18.69
   1 -13   1  358.91   30.11
   1  13  -1  396.91   17.97
   1  13  -1  419.71   20.39
  -1  13   1  399.39   17.49
  -1  13   1  409.51   18.89
  -1  13   1  395.52   18.04
  -1  13   1  352.17   25.67
  -1 -13  -1  407.60   29.75
   1  13   1  387.94   17.21
   1  13   1  430.62   20.84
  -1  13  -1  402.05   17.78
  -1  13  -1  398.01   18.56
   1  13   1  376.68   26.47
   1  13   1  402.66   18.32
   1  13   1  402.01   18.94
  -1  13  -1  374.81   19.33
  -1 -13   1  417.54   31.20
  -1  13  -1  400.48   17.38
  -1  13  -1  358.67   25.90
   1 -13  -1  380.99   30.87
   2  13  -1   25.49    5.27
  -2  13   1   15.09    5.52
   2 -13   1   32.59   21.11
  -2  13   1   16.66    3.73
   2 -13   1   22.12   12.27
   2 -13   1   43.39   14.18
   2  13  -1   19.98    4.25
   2  13  -1   21.21    4.01
   2  13  -1   18.34    3.26
  -2  13   1   16.22    3.79
  -2  13   1   20.09    3.60
  -2  13   1   21.63    3.72
   2  13   1   13.26    3.11
   2 -13  -1   13.57   14.37
  -2 -13   1   14.59   10.20
   2  13   1   16.06    3.06
  -2  13  -1   15.89    3.52
   2 -13  -1   26.57   10.48
  -2  13  -1   19.51    3.75
  -2  13  -1   18.25    4.02
   2  13   1   14.82    3.95
  -2  13  -1   12.95    3.49
   2  13   1   18.01    3.89
  -2  13  -1   11.37    6.07
  -2 -13   1   -6.44   28.67
   3  13  -1   13.91    3.04
  -3  13   1   12.17    3.00
   3 -13   1   12.38   12.14
   3 -13   1   31.34   19.80
   3  13  -1   11.52    3.49
  -3  13   1    5.97    4.90
  -3  13   1    7.91    2.61
  -3  13   1    9.35    2.92
  -3  13   1   16.72    3.57
   3  13  -1   13.01    3.94
   3  13  -1   11.23    2.83
  -3 -13  -1    8.64   14.07
   3  13   1    9.83    2.82
  -3  13  -1   13.69    3.65
   3  13   1    9.50    2.99
   3  13   1   10.22    2.91
  -3 -13   1    9.67   13.15
  -3  13  -1   10.83    3.14
   3 -13  -1    6.33   14.00
   3  13   1   13.38    3.74
  -3  13  -1    3.03    2.70
   3 -13  -1    6.33   14.00
  -3  13  -1   15.55    6.67
  -4  13   1    6.83    2.55
  -4  13   1   12.83    3.38
   4  13  -1    9.45    2.91
   4  13  -1   12.17    3.17
   4 -13   1  -23.59   17.31
  -4 -13  -1   14.55   14.93
  -4  13   1    7.73    4.40
   4 -13   1   11.26   12.51
   4  13  -1   13.70    2.77
  -4  13   1   18.48    3.46
  -4  13   1   15.95    3.33
   4  13  -1   17.41    4.16
   4 -13   1   -3.10   11.56
   4  13   1   15.64    3.76
  -4  13  -1    4.33    2.66
   4  13   1   13.97    3.64
  -4  13  -1   10.58    2.83
   4  13   1    9.94    2.83
  -4 -13   1   10.34   15.07
  -4  13  -1   18.87    4.25
   4 -13  -1  -11.62   12.89
   4 -13  -1   10.51    9.92
  -4  13  -1   17.98    6.48
   4  13   1   13.21    2.78
  -5 -13  -1   22.74   18.02
   5  13  -1   33.73    4.49
   5  13  -1   39.56    5.28
  -5  13   1   37.27    5.17
  -5 -13  -1   -5.49   21.85
  -5  13   1   39.24    4.86
  -5  13   1   37.75    5.08
  -5  13   1   26.45    7.26
   5 -13   1   10.91   19.27
   5  13   1   36.74    4.84
   5  13   1   40.83    4.45
  -5  13  -1   29.51    8.38
  -5  13  -1   37.53    5.03
  -5  13  -1   34.99    4.98
   5  13   1   38.47    5.11
  -5 -13   1   14.96   12.49
   5  13   1   37.89    5.15
   6  13  -1    7.38    2.89
  -6 -13  -1   -4.64   22.81
   6 -13   1   -3.08   11.38
   6  13  -1    8.43    2.92
  -6  13   1   15.52    6.59
  -6  13   1   14.04    3.59
  -6  13   1    7.36    2.75
   6 -13   1   -7.03   15.15
  -6 -13  -1   12.75   18.69
  -6  13  -1    4.25    5.68
  -6  13  -1    8.93    2.97
   6 -13  -1   -9.19   15.87
   6 -13  -1  -15.16   14.13
  -6 -13   1  -11.10   16.28
   6  13   1    7.91    2.72
  -6 -13   1   15.51   17.90
  -6  13  -1   11.19    3.22
   6  13   1    6.64    2.52
  -7  13   1   36.95    4.95
  -7 -13  -1   54.93   24.25
   7 -13   1   32.00    4.96
  -7 -13  -1    6.01   22.39
  -7  13   1   40.07    5.03
   7  13  -1   42.21    5.13
  -7  13   1   31.89    9.14
   7  13  -1   40.38    5.43
  -7  13  -1   35.93   10.05
   7  13   1   41.46    5.45
  -7  13  -1   40.23    5.08
  -7 -13   1   25.84   22.02
  -7  13  -1   36.46    4.94
   7 -13  -1    6.93   16.71
   7  13   1   39.43    5.14
   8 -13   1    4.86    2.70
   8  13  -1   14.90    3.74
  -8  13   1   14.61    3.53
  -8  13   1   15.65    3.72
  -8 -13  -1    4.28   19.36
  -8 -13  -1   -3.63   16.39
   8 -13   1   -4.41   12.97
   8 -13   1    5.30   14.77
  -8  13   1   15.87    8.40
   8 -13  -1    3.29   14.65
  -8  13  -1   11.72    3.22
  -8 -13   1   16.39   18.89
  -8  13  -1   12.18    1.86
   8  13   1    9.84    2.78
  -8  13  -1   11.18    2.93
  -8 -13   1    1.44   18.62
   8 -13  -1    4.63   12.73
  -8  13  -1   -1.02    8.55
  -9  13   1   57.48    5.75
   9  13  -1   52.78    5.73
  -9  13   1   53.85    5.61
   9 -13   1   60.12    5.45
  -9  13   1   55.39   12.67
  -9 -13  -1   18.53   16.16
  -9 -13   1   58.92    5.32
  -9  13  -1   44.58    3.35
  -9  13  -1   51.29    5.59
  -9  13  -1   43.39   14.14
   9  13   1   54.72    5.86
   9 -13  -1   40.74    5.38
  -9  13  -1   51.90    5.08
 -10 -13  -1    7.99   13.53
  10 -13   1  -12.60   12.55
 -10  13   1    0.68    1.62
  10 -13   1    3.26    1.72
 -10  13   1    3.25    1.73
  10 -13   1  -13.20   12.80
 -10  13   1   -0.43   12.46
  10  13  -1    2.91    1.96
 -10 -13  -1   21.02   18.71
  10 -13  -1    2.19   11.83
  10  13   1    2.60    2.05
 -10  13  -1    2.68    1.95
 -10 -13   1  -12.53   15.99
  10 -13  -1    7.05    2.40
 -10 -13   1   -3.70    1.71
 -10  13  -1    1.78    2.07
 -10 -13   1   10.36   16.74
 -10  13  -1    0.41    1.04
 -11  13   1   12.00    2.62
 -11 -13  -1    5.16   17.80
 -11  13   1    9.17    2.58
  11  13  -1    9.39    2.76
  11 -13   1   21.88   15.21
 -11 -13  -1    1.91   11.06
  11 -13   1    9.42   13.79
 -11 -13   1   55.67   22.44
 -11 -13   1   17.51    2.96
  11 -13  -1   -9.18   12.42
 -11  13  -1   12.24    3.04
 -11 -13   1    6.56   14.21
 -11  13  -1    9.93    1.60
  11  13   1    7.96    2.44
  11 -13  -1   15.24    2.92
  11 -13  -1   12.17   11.27
 -12 -13  -1   19.87    9.76
  12 -13   1   17.49   14.90
  12 -13   1    9.44    2.20
  12 -13   1   12.95   13.55
 -12  13   1   15.66    2.93
  12  13  -1    9.42    2.70
  12 -13  -1    7.93   13.03
 -12 -13   1    8.07    2.20
 -12  13  -1   12.39    2.87
  12  13   1    9.67    2.77
 -12 -13   1    4.52   19.05
  12 -13  -1  -11.34   12.88
 -12 -13   1  -11.34    9.81
  13 -13   1  -13.29   14.07
 -13 -13  -1    9.32    2.01
 -13  13   1    2.08    1.51
 -13 -13  -1   -5.56    7.20
  13 -13   1    5.46    1.73
  13  13  -1    3.20    1.65
 -13 -13  -1  -24.16   15.67
  13  13   1    4.58    1.94
  13 -13  -1   12.14   15.75
 -13  13  -1    2.75    1.31
 -13 -13   1    9.86   16.66
 -13 -13   1    4.39    1.68
  13 -13  -1    3.60    1.85
 -13 -13   1   -1.78    6.59
  13 -13  -1   26.59   14.84
  14 -13   1   -7.59   14.82
 -14  13   1    2.32    1.54
  14  13  -1    2.51    1.31
 -14 -13  -1    4.36    8.09
 -14 -13  -1    6.56   15.07
 -14 -13  -1   -2.13    1.54
  14 -13   1    7.24    1.92
  14 -13  -1   -8.45   17.01
  14 -13  -1    2.32    1.60
 -14 -13   1   15.97    9.28
 -14  13  -1    4.49    1.70
  14  13   1    2.23    1.25
 -14 -13   1   18.87   19.18
 -14 -13   1    4.31    1.64
  14 -13  -1  -10.47   10.94
   0  14  -1  190.92   11.92
   0  14  -1  204.90   13.19
   0  14   1  226.59   14.47
   0  14   1  181.78   11.17
   0  14  -1  186.59   10.68
   0  14   1  167.17   18.59
   0  14   1  184.96   10.64
   0  14  -1  193.31   11.04
   0  14   1  191.67   12.12
  -1  14   1   27.27    4.40
   1  14  -1   24.18    4.09
  -1  14   1   21.90    4.50
   1  14  -1   27.23    4.07
  -1  14   1   27.33    4.18
   1  14  -1   28.70    5.11
  -1  14   1   22.76    4.04
   1  14  -1   20.62    4.23
  -1  14   1   29.62    8.15
   1  14   1   24.37    4.34
   1  14   1   20.29    4.46
   1  14   1   24.75    4.11
  -1  14  -1   18.31    7.35
   1 -14  -1    5.74   14.94
   1  14   1   30.74    9.03
  -1  14  -1   27.84    4.15
  -1 -14   1   17.36   19.35
   1 -14  -1   17.97   21.64
  -1  14  -1   18.17    3.54
  -1  14  -1   23.61    4.64
  -1  14  -1   17.82    4.00
   1  14   1   21.11    4.25
  -2  14   1   99.29    8.26
   2  14  -1  108.57    7.98
   2  14  -1  107.74    8.39
  -2  14   1   96.38    8.88
   2  14  -1  103.46    7.14
  -2  14   1  106.79    7.84
  -2  14   1  103.45    7.72
  -2  14   1   91.80   14.01
   2  14  -1  114.82   10.29
   2  14   1  108.62    8.71
   2  14   1  108.99    9.51
  -2  14  -1  110.89    8.48
   2  14   1  100.69    7.94
  -2  14  -1  105.43    8.96
  -2  14  -1   95.15    7.46
  -2  14  -1  105.88   14.53
   2  14   1   98.24    7.08
   3  14  -1  191.69   11.99
   3  14  -1  180.52    9.96
   3  14  -1  189.55   11.33
  -3  14   1  196.71   11.20
  -3  14   1  202.87   11.23
  -3  14   1  205.65   12.12
  -3  14   1  171.56   18.56
  -3  14   1  194.75   12.71
  -3  14  -1  190.86   11.84
   3  14   1  199.50   11.70
  -3  14  -1  195.77   12.52
   3  14   1  215.51   13.91
   3  14   1  186.55   10.29
   3  14   1  195.03   12.16
  -3 -14   1  197.88   23.84
  -3  14  -1  175.34   18.55
   4  14  -1   98.78    7.67
  -4  14   1   93.15    7.87
  -4  14   1   98.51    8.46
  -4  14   1   95.77   13.77
   4 -14   1  137.53   28.34
   4  14  -1   93.53    6.41
   4  14  -1   97.37    8.10
  -4  14   1   88.99    7.21
  -4  14   1   95.97    7.73
   4  14   1   90.80    6.55
   4  14   1   96.43    8.24
  -4  14  -1   92.27    8.00
   4 -14  -1   93.37   22.32
   4  14   1  101.89    8.03
  -4  14  -1  102.48   15.15
  -4  14  -1   88.35    7.68
   4  14   1   98.18    8.83
  -5  14   1   13.35    3.64
   5 -14   1   -6.88   17.55
  -5 -14  -1   15.59   24.98
   5  14  -1   11.68    3.01
  -5  14   1   22.78    7.75
   5 -14   1    8.27   11.76
   5  14  -1   10.51    3.24
  -5  14   1   14.86    3.80
  -5 -14  -1   33.04   21.75
   5  14   1   14.99    2.66
  -5 -14   1   52.23   20.51
  -5  14  -1    7.86    6.84
   5 -14  -1   25.82   16.06
  -5  14  -1   10.21    2.98
   5  14   1    9.61    2.94
  -5  14  -1   14.33    3.54
  -5 -14   1   26.13   19.26
   5  14   1   17.71    3.75
   5 -14  -1   24.28   21.48
  -6  14   1   72.12   14.09
  -6 -14  -1   14.26   28.42
   6  14  -1   63.20    6.47
   6  14  -1   67.21    6.40
  -6  14   1   74.01    6.85
  -6  14   1   73.82    7.06
  -6  14  -1   75.02   14.08
  -6  14  -1   75.89    6.98
  -6  14  -1   60.35    6.24
   6  14   1   70.89    7.03
   6  14   1   69.11    6.51
  -7  14   1   -2.57    6.27
   7 -14   1   -3.92   13.34
   7  14  -1    2.16    1.43
   7 -14   1   -7.86   15.90
  -7 -14  -1   -8.54   18.29
  -7  14   1    0.67    1.64
  -7 -14  -1  -18.85   22.78
  -7  14   1    1.66    1.76
   7  14  -1    6.86    2.74
   7  14   1    3.40    2.15
   7  14   1    0.38    1.54
  -7  14  -1    8.36    8.49
   7 -14  -1   -5.81   10.62
   7 -14  -1    7.80   16.51
  -7 -14   1   -0.98   19.59
  -7  14  -1    2.18    1.56
  -7 -14   1   -0.73   20.01
  -7  14  -1    4.13    2.16
  -8  14   1   77.30    6.76
   8 -14   1   87.00    6.70
   8  14  -1   84.80    7.16
  -8  14   1   78.04   14.91
  -8  14   1   87.86    7.33
  -8  14  -1   91.40    6.75
  -8  14  -1   75.24    6.91
  -8  14  -1   66.56   15.51
   8  14   1   78.38    6.99
  -9 -14  -1   -2.77   14.95
   9  14  -1    0.79    1.50
  -9 -14  -1   -4.87   19.37
  -9  14   1   20.45   13.06
  -9  14   1    5.98    2.08
  -9  14   1   -0.33    1.41
   9 -14   1   39.61   19.87
   9 -14   1    0.70    2.43
   9 -14   1  -15.82   12.16
  -9 -14   1   14.81   17.53
   9 -14  -1   -2.13   11.14
  -9 -14   1   -2.27   18.33
   9  14   1    0.78    1.39
   9 -14  -1   -4.44   13.96
  -9  14  -1    2.00    1.84
  -9  14  -1    3.76    2.39
  10 -14   1   -7.30   11.06
 -10  14   1   14.02    2.79
  10 -14   1   12.20    2.68
 -10  14   1   14.41    3.04
 -10 -14  -1   13.20   18.47
  10  14  -1   14.00    3.30
  10 -14   1   -5.08   13.72
 -10  14  -1   13.88    3.32
  10 -14  -1   17.38    3.06
  10 -14  -1    5.03   11.43
 -10 -14   1   15.66   15.13
  10  14   1   19.38    3.85
  10 -14  -1   14.12   14.80
 -10 -14   1    9.56   16.20
  11 -14   1   -1.09   14.20
  11 -14   1  -12.36   10.38
 -11  14   1    4.27    2.37
 -11 -14  -1   -1.06   18.91
  11 -14   1    1.64    1.47
  11  14  -1    1.44    1.38
 -11  14  -1    0.37    1.18
 -11 -14   1    3.79    2.09
  11 -14  -1  -16.43   12.15
  11 -14  -1    1.01    2.04
  11 -14  -1   27.20   13.89
 -11 -14   1   18.02   14.19
  11  14   1    0.05    1.32
 -11 -14   1   21.83   19.81
  12  14  -1   28.09    3.77
  12 -14   1   36.42    3.85
  12 -14   1    4.12   14.20
 -12  14   1   33.15    3.60
 -12 -14   1   31.85    3.59
 -12  14  -1   38.63    3.94
 -12 -14   1   38.73   21.06
  12 -14  -1   29.75    3.74
  12 -14  -1   39.48   16.29
  12  14   1   32.16    3.92
 -13 -14  -1    8.70    8.67
 -13  14   1    4.21    1.67
  13  14  -1    4.73    1.63
 -13 -14  -1    8.65   15.80
  13 -14   1    5.67    1.78
  13 -14   1   12.68   15.84
 -13  14  -1    3.37    1.66
  13 -14  -1    4.84    1.95
  13 -14  -1   10.40   12.72
  13  14   1    2.10    1.42
 -13 -14   1   21.97   18.16
 -13 -14   1    4.93    8.00
 -13 -14   1    8.35    2.10
  13 -14  -1   -8.70   13.93
   0 -15   1   29.10   31.29
   0 -15  -1   -5.62   19.27
   0  15   1    0.78    1.80
   0  15   1    2.28    2.38
   0  15  -1   -1.21    1.63
   0  15   1   -0.98    1.55
   0  15  -1   -0.61    1.43
   0  15  -1    4.65    2.46
   0  15   1    8.61    6.64
  -1 -15  -1    0.75   14.88
   1  15  -1   33.81    6.44
   1 -15   1   10.69   15.16
  -1  15   1   21.25    4.43
   1  15  -1   24.66    4.37
  -1  15   1   24.43    4.39
   1  15  -1   22.51    4.59
   1 -15   1   -1.08   24.91
  -1  15   1   25.74    8.70
  -1  15   1   27.26    4.31
  -1  15   1   28.90    5.38
  -1  15  -1   27.66    4.49
  -1 -15   1    6.41   30.26
  -1  15  -1   23.81    5.13
   1  15   1   29.63    4.12
   1  15   1   22.07    4.41
   1  15   1   29.93    4.53
   1  15   1   27.63    5.04
  -1  15  -1   30.00    5.59
   1 -15  -1    6.82   15.40
  -1 -15   1   16.74   12.56
   2  15  -1   25.17    5.07
  -2  15   1   38.15    4.88
  -2  15   1   32.76    4.90
  -2  15   1   33.53    4.43
   2 -15   1   -2.30   24.61
   2  15  -1   30.42    4.72
  -2  15   1   24.18    4.91
   2  15  -1   23.03    4.22
   2 -15   1   30.29   16.36
  -2  15   1   36.15    9.71
  -2  15  -1   17.59    7.18
   2  15   1   27.79    5.57
   2  15   1   32.79    4.95
   2  15   1   31.36    4.04
  -2  15  -1   32.56    4.82
  -2  15  -1   28.26    4.62
   2 -15  -1   10.73   15.87
  -2 -15   1   15.81   16.01
   2  15   1   34.27    4.59
   3  15  -1   71.51    6.83
  -3  15   1   63.06    5.73
  -3  15   1   74.98    7.49
  -3  15   1   62.75    6.37
  -3  15   1   42.09   10.16
  -3  15   1   64.01    6.61
   3  15  -1   70.33    6.40
   3  15   1   64.71    6.33
  -3  15  -1   66.10    6.93
   3  15   1   69.66    6.96
   3  15   1   65.12    5.51
  -3  15  -1   67.17   13.41
   3  15   1   72.45    8.17
  -3  15  -1   67.99    6.70
  -4 -15  -1  -14.96   21.20
   4 -15   1   24.35   21.53
  -4 -15  -1  -35.54   42.10
   4 -15  -1   18.24   23.87
  -4 -15   1   32.15   16.52
  -4 -15   1   -2.01   17.81
  -5  15   1   52.97   12.13
  -5 -15  -1   13.94   23.29
   5  15  -1   41.82    4.87
   5  15  -1   36.25    5.12
  -5 -15  -1  -14.56   27.61
  -5  15   1   44.90    5.45
  -5  15   1   40.11    5.53
  -5 -15   1   17.86   20.47
  -5  15  -1   40.85    5.27
  -5  15  -1   39.47    5.10
  -5  15  -1   27.65    9.44
   5  15   1   41.34    5.02
   5  15   1   43.53    5.43
  -5 -15   1   23.24   21.54
  -6 -15  -1  105.53   31.52
  -6  15   1   82.00    7.47
  -6  15   1   89.12    7.48
   6  15  -1   87.32    7.49
   6  15  -1   94.06    7.36
  -6  15   1   98.20   16.13
  -6  15  -1  132.81   19.05
   6  15   1   81.63    7.21
  -6  15  -1   88.40    7.49
  -6 -15   1   32.90   25.57
   6  15   1   96.51    7.99
  -6  15  -1   86.53    7.37
   7  15  -1   23.59    3.85
  -7  15   1   18.56   10.00
   7  15  -1   28.19    4.37
  -7  15   1   31.76    4.51
  -7 -15  -1    9.66   22.23
  -7  15   1   25.72    4.08
  -7 -15   1  -10.68   19.83
   7  15   1   29.42    4.40
  -7 -15   1   16.31   19.96
  -7  15  -1    8.76   12.14
  -7  15  -1   26.74    4.63
   7  15   1   32.49    4.81
  -7  15  -1   30.99    4.32
   8 -15   1   -2.33   16.61
  -8 -15  -1   25.06   20.91
  -8 -15  -1    6.21   19.86
   8 -15   1    5.07   13.18
  -8 -15   1  -22.97   17.27
   8 -15  -1  -13.83   10.42
  -8 -15   1   -9.12   17.79
   8 -15  -1   19.15   17.81
  -9 -15  -1   60.53   22.64
   9 -15   1   15.18   15.99
   9 -15   1   17.78   13.93
  -9 -15   1    9.43   20.26
   9 -15  -1   -3.46   11.54
  -9 -15   1   22.23   16.78
  10  15  -1    7.57    2.13
  10 -15   1    1.10   13.12
 -10  15   1    5.98    2.45
  10 -15   1   -4.24   14.84
 -10 -15  -1   30.84   19.97
  10 -15   1    5.96    2.59
 -10 -15  -1   -8.64   11.53
 -10  15   1    5.37    1.97
  10  15   1    8.54    2.46
  10 -15  -1   31.40   16.54
  10 -15  -1   -0.06   12.10
 -10 -15   1   29.59   15.00
 -10  15  -1    6.49    2.34
 -10 -15   1   20.39   19.16
 -11 -15  -1    2.25    9.10
  11 -15   1   -9.64   13.26
 -11  15   1   11.03    2.50
 -11 -15  -1    9.02   19.77
  11 -15   1   -9.80   13.04
  11 -15   1   11.95    2.36
  11  15  -1   10.40    2.34
 -11 -15   1   -4.53    9.99
 -11 -15   1   -2.04   19.34
  11 -15  -1   32.89   16.01
 -11  15  -1   10.59    2.29
  11  15   1    8.48    2.24
  11 -15  -1    6.08   15.21
  12  15  -1    9.03    2.14
  12 -15   1    5.23    1.82
  12 -15   1   -3.90   12.26
 -12 -15  -1   -8.08   22.06
 -12 -15  -1   -3.25    9.04
 -12  15   1    4.70    1.65
 -12  15  -1    9.49    2.09
 -12 -15   1  -10.09    7.24
  12  15   1    7.75    2.04
 -12 -15   1    1.89   18.84
  12 -15  -1    4.18   15.60
  12 -15  -1    2.64   12.80
   0  16   1  458.11   20.30
   0  16  -1  509.44   24.40
   0  16  -1  455.16   19.72
   0  16   1  460.57   21.63
   0  16   1  531.56   25.01
   0  16  -1  416.52   20.89
   0  16   1  436.25   19.59
  -1  16   1  229.26   12.32
  -1  16   1  219.16   12.19
   1  16  -1  255.50   15.84
   1  16  -1  220.59   11.91
   1  16  -1  235.27   13.50
  -1  16   1  223.00   13.32
  -1  16   1  235.26   15.56
   1  16   1  259.74   16.14
  -1  16  -1  221.76   13.22
   1  16   1  219.65   11.80
   1  16   1  223.85   13.40
  -1  16  -1  215.39   14.07
   1  16   1  225.13   12.49
  -2  16   1  323.13   17.93
  -2  16   1  282.92   15.57
  -2  16   1  301.27   25.37
   2  16  -1  273.50   15.28
   2  16  -1  280.12   14.37
  -2  16   1  275.90   14.10
  -2  16  -1  293.71   15.77
   2  16   1  288.44   14.89
   2  16   1  289.61   15.75
  -2  16  -1  297.93   16.62
   2  16   1  361.64   19.93
   2  16   1  274.00   13.60
   3  16  -1  108.15    7.87
  -3  16   1  113.45    7.70
   3  16  -1  116.41    8.86
  -3  16   1  122.12   18.30
  -3  16   1  127.40   10.25
  -3  16   1  120.46    9.00
   3  16   1  110.47    8.88
   3  16   1  117.46    8.34
   3  16   1  142.41   11.41
  -3  16  -1  103.85    8.92
  -3  16  -1  108.64    8.68
  -3 -16   1   99.31   21.84
   3 -16  -1   84.41   21.58
   3  16   1  102.38    7.16
   4  16  -1  106.46    8.30
   4  16  -1  101.88    7.62
  -4  16   1   96.86    8.55
  -4  16   1  104.24    8.30
  -4  16   1   89.24   16.48
   4  16   1  100.75    8.32
  -4  16  -1   97.20    8.00
   4  16   1   98.81    6.56
  -4  16  -1   95.85    8.26
   4  16   1  107.44    7.95
  -5  16   1    8.58    9.64
  -5  16   1    3.77    2.42
   5  16  -1   -1.25    1.27
   5  16  -1    1.53    1.81
  -5 -16  -1    6.40   31.05
   5 -16   1   31.83   23.86
   5 -16   1  -12.68   13.08
  -5  16   1    0.95    1.48
   5  16   1    3.80    1.66
  -5  16  -1   -0.03    1.36
   5 -16  -1  -16.07   20.03
  -5 -16   1   -8.88   23.27
   5  16   1    2.38    1.71
   5 -16  -1    2.97   14.12
  -5 -16   1  -14.08   19.00
  -5  16  -1    0.24    1.19
   6  16  -1   38.07    4.30
  -6  16   1   38.33   16.27
  -6  16   1   30.53    4.38
  -6 -16  -1   49.36   25.03
   6 -16   1   23.95   22.31
  -6  16   1   32.83    4.53
  -6 -16  -1   -5.85   27.80
   6  16  -1   32.68    4.53
   6 -16  -1   11.85   13.66
  -6 -16   1   11.18   22.51
  -6  16  -1   29.97    4.54
  -6  16  -1   34.71    4.17
   6  16   1   38.92    4.47
   6  16   1   33.89    4.87
   7 -16   1  -18.32   15.71
   7 -16   1   33.69   15.77
  -7 -16  -1   35.37   23.70
  -7 -16  -1   -9.54   21.59
   7 -16  -1  -18.39   17.83
  -7 -16   1  -11.68   17.35
   7 -16  -1    8.52   14.99
   8  16  -1   70.92    5.70
  -8  16   1   69.14    5.78
  -8  16   1   73.09    6.02
   8 -16   1   93.32   25.43
  -8  16  -1   71.11    6.05
   8  16   1   72.62    5.98
  -8  16  -1   64.58    5.35
  -9  16   1   12.69    2.80
  -9 -16  -1   -6.29   22.80
   9 -16   1   25.53   15.69
  -9 -16  -1   30.76   14.00
   9  16  -1   11.34    2.47
  -9  16   1   18.97    3.05
   9 -16  -1   -7.22   13.32
  -9 -16   1   -4.57   20.85
  -9  16  -1   14.58    3.19
   9  16   1    8.91    2.36
   9 -16  -1   13.52   16.03
 -10  16   1    5.37    3.37
 -10 -16  -1  -12.70   19.77
  10  16  -1    0.71    0.98
  10 -16   1    5.75   14.37
 -10  16   1    2.60    1.33
  10 -16   1  -20.01   14.02
 -10 -16  -1    1.69   10.48
  10 -16  -1    2.75   15.88
 -10  16  -1    0.37    1.14
 -10 -16   1    7.07   11.51
 -10 -16   1   -2.40   20.59
  10 -16  -1    5.43   15.69
  10  16   1    2.04    1.63
 -11  16   1   -0.39    1.30
  11 -16   1   -6.86   15.50
  11  16  -1    1.27    1.18
 -11 -16  -1    3.55   10.58
  11  16   1   -1.45    0.79
 -11 -16   1    6.80    9.46
  11 -16  -1   -6.28   14.94
 -11  16  -1    0.36    1.14
   0  17  -1    0.53    1.74
   0  17   1   -0.42    1.14
   0  17   1   -1.41    1.39
   0 -17   1    2.77   17.50
   0  17   1    1.29    1.94
   0  17  -1   -0.18    1.64
  -1  17   1   12.38    4.10
   1 -17   1   -3.89   13.57
   1 -17   1   56.03   33.75
  -1  17   1   14.20    3.88
  -1  17   1   19.77    3.26
   1  17  -1   17.16    3.14
   1  17  -1   20.13    4.17
   1  17   1   14.54    3.47
  -1 -17   1   -2.09   16.32
   1  17   1   15.59    4.35
   1  17   1   13.99    3.02
   1 -17  -1   11.62   18.19
  -1  17  -1   14.48    3.45
  -1  17  -1   22.38    5.31
  -1 -17   1   15.59   21.57
   2  17  -1    6.28    2.05
  -2  17   1    4.70    2.22
  -2  17   1    5.51    1.89
  -2  17   1    7.04    2.63
   2 -17   1  -12.23   27.70
   2  17  -1    6.54    2.48
  -2  17  -1    5.45    2.40
  -2 -17   1   -7.29   19.40
   2  17   1    6.61    2.21
   2  17   1    6.26    2.67
  -2  17  -1    3.29    2.02
  -2 -17   1   32.67   18.37
  -3  17   1  126.82    9.59
  -3  17   1  117.81    8.55
   3  17  -1  117.38    7.54
   3  17  -1  111.01    8.29
   3  17   1  103.73    8.39
  -3  17  -1  109.25    8.76
   3  17   1  105.33    7.45
  -3  17  -1  104.50    8.27
  -4 -17  -1   40.39   32.02
  -4  17   1   15.63    3.86
   4  17  -1   29.18    3.54
   4  17  -1   22.90    4.37
  -4  17   1   21.29    4.39
   4  17   1   17.99    3.63
  -4  17  -1   20.36    4.19
  -4  17  -1   18.82    3.64
  -4 -17   1    6.89   25.42
   4  17   1   20.34    3.33
   4 -17  -1   26.67   20.69
   4 -17  -1   15.80   31.72
  -5 -17  -1   21.27   37.60
   5  17  -1   12.68    2.78
   5  17  -1   13.63    3.23
  -5  17   1   12.78    2.98
  -5  17   1   10.81    3.13
   5 -17   1   24.31   17.85
   5 -17   1   19.89   22.37
  -5 -17  -1   19.49   28.91
  -5  17  -1   12.81    2.91
  -5 -17   1   -6.29   23.54
  -5 -17   1   -2.81   24.68
  -5  17  -1   13.47    3.24
   5 -17  -1   40.38   19.50
   5  17   1   15.25    3.53
   5  17   1   11.69    2.68
   5 -17  -1  -26.92   26.83
   6  17  -1    1.92    1.41
  -6  17   1    1.95    1.33
  -6 -17  -1   -3.89   26.32
   6 -17   1    0.42   16.87
  -6 -17  -1  -29.61   25.22
   6  17  -1    1.15    1.78
  -6  17   1    0.65    1.33
  -6 -17   1    3.09   24.61
  -6  17  -1   -2.38    1.08
   6  17   1   -0.79    1.55
  -6  17  -1   -0.11    1.38
   6  17   1    1.95    1.54
   7  17  -1    0.46    1.11
  -7 -17  -1  -17.71   26.76
  -7  17   1    1.15    1.45
   7 -17   1  -14.12   14.40
  -7  17   1   -1.24    1.04
   7 -17  -1  -24.08   16.97
  -7 -17   1  -25.14   18.53
   7  17   1    1.90    1.57
  -7  17  -1    0.71    1.43
   7 -17  -1  -20.85   17.27
  -7 -17   1    9.05   22.83
   8 -17   1    6.99   16.67
  -8  17   1    7.49    2.17
  -8 -17  -1   43.55   32.38
   8 -17   1  -24.13   16.28
  -8 -17  -1   15.25   16.92
  -8  17   1    4.84    1.74
   8  17  -1    7.29    1.76
   8  17   1    5.74    1.97
  -8  17  -1    6.61    2.19
  -8 -17   1  -13.43   15.85
  -8 -17   1   33.58   25.19
   8 -17  -1   16.77   19.60
   8 -17  -1    3.81   18.54
   9 -17   1   38.70   19.01
   9 -17   1    1.59   18.06
  -9 -17  -1   -0.80   14.72
   9  17  -1    5.02    1.58
  -9  17   1    5.67    1.78
  -9 -17   1    3.59   13.19
   9  17   1    3.79    1.48
   9 -17  -1  -16.63   15.77
 -10  17   1   31.87    3.17
  10  17  -1   32.44    3.13
 -10  17  -1   34.52    3.52
  10  17   1   27.42    3.16
   0 -18   1   10.80   22.89
   0  18  -1   60.27    5.77
   0 -18   1   25.13   18.89
   0  18   1   55.01    5.74
   0  18   1   68.84    7.25
   0  18   1   51.21    4.65
   1  18  -1   11.81    3.19
   1 -18   1    9.68   22.63
  -1  18   1    4.71    2.10
  -1  18   1    9.39    2.48
  -1  18   1   11.80    3.69
  -1 -18   1   -1.66   23.08
   1  18   1   12.51    2.47
  -1  18  -1   12.93    3.19
  -1 -18   1   18.88   23.38
   1  18   1    7.99    2.65
   2  18  -1  137.38    8.85
  -2  18   1  154.85   10.62
  -2  18   1  128.14    8.84
   2  18  -1  132.70    7.58
   2  18   1  130.76    9.00
   2  18   1  129.37    7.96
  -2  18  -1  136.98    9.12
  -3  18   1    5.29    2.18
   3  18  -1   11.05    2.38
  -3  18   1    4.97    1.99
   3 -18   1   -8.49   15.09
   3 -18   1   32.35   31.08
   3  18  -1    4.56    2.00
  -3 -18   1    5.57   29.22
  -3  18  -1    4.28    2.07
   3  18   1    5.07    2.22
   3 -18  -1   -9.53   27.20
   3  18   1    6.69    2.19
  -3 -18   1   23.24   30.92
   4  18  -1  118.38    6.90
  -4  18   1  108.76    7.79
   4  18  -1  117.36    7.74
  -4  18   1  121.07    8.30
   4  18   1  112.30    7.87
   4  18   1  111.72    7.12
  -4  18  -1  116.33    7.88
  -5  18   1    0.07    1.28
   5  18  -1   -0.80    1.45
   5 -18   1   18.50   23.77
  -5  18   1   -1.65    1.18
   5  18  -1    1.22    1.52
   5  18   1    0.47    1.61
  -5 -18   1   -9.62   29.01
   5  18   1   -0.68    1.12
  -5 -18   1   21.24   31.05
   5 -18  -1  -21.47   32.92
  -5  18  -1   -0.22    1.26
  -6  18   1  109.66    7.23
   6  18  -1  111.06    6.55
  -6  18   1  115.93    7.19
  -6  18  -1  113.82    7.39
   6  18   1  105.49    6.55
   7 -18   1   32.99   23.09
   7  18  -1   18.29    2.59
  -7  18   1   14.35    2.88
  -7  18  -1   17.25    3.07
   7 -18  -1   10.33   26.06
   7  18   1   19.63    2.72
  -7 -18   1   42.92   20.86
   8 -18   1  -19.80   18.83
  -8  18  -1   17.51    2.75
   8  18   1   16.15    2.32
   0  19   1    1.19    1.53
   0  19  -1   -2.43    1.21
  -1  19   1    7.20    2.33
   1  19  -1    6.13    2.26
  -1  19  -1    6.32    2.14
   1  19   1    8.35    2.09
   1  19   1    5.72    2.03
   2  19  -1    1.52    1.54
  -2  19   1    3.18    1.60
   2  19   1    0.78    1.66
  -2  19  -1    1.79    1.61
   2  19   1    0.40    1.24
   3  19  -1   -0.66    1.24
  -3  19   1    1.05    1.62
   3  19   1    1.47    1.57
  -3  19  -1   -0.63    1.19
   3  19   1   -1.06    1.20
   4  19  -1   -1.12    1.85
   4  19  -1   -2.16    1.25
  -4  19   1   -1.97    0.87
   4  19   1    0.99    1.56
   4  19   1   -2.15    1.17
  -4  19  -1   -1.46    0.96
  -5  19   1    1.05    1.34
   5  19   1    1.53    1.34
  -5  19  -1   -0.32    1.09
   6  19  -1    5.92    1.79
  -6  19   1    5.00    1.58
   6  19   1    5.65    1.52
  -6  19  -1    3.73    1.54
   0  20  -1   87.69    5.70
   0  20   1   92.99    5.98
   1  20  -1    5.91    1.79
  -1  20   1    4.49    1.72
   1  20   1    2.52    1.63
  -1  20  -1    5.57    1.77
   0   0  -2 1891.35   61.83
   0   0   2 1897.14   60.93
   0   0  -2 1910.25   60.92
   0   0   2 1980.43   61.82
  -1   0   2 2006.99   64.69
   1   0   2 2108.35   64.76
  -1   0   2 2107.25   66.28
   1   0  -2 1950.38   64.62
  -1   0  -2 2009.35   64.96
  -1   0  -2 1993.91   64.65
   1   0   2 2055.94   64.94
   2   0  -2 1906.52   62.05
  -2   0  -2 1799.83   60.05
  -2   0  -2 1877.87   61.90
   2   0  -2 1857.90   60.16
   2   0   2 1908.27   60.16
   2   0   2 1890.15   59.95
  -2   0   2 1838.81   60.21
   2   0  -2 1837.70   60.74
  -3   0   2  437.91   16.29
   3   0   2  409.74   17.54
   3   0  -2  437.00   16.99
  -3   0  -2  402.90   15.93
   3   0   2  428.68   15.74
  -3   0   2  393.44   16.80
   3   0  -2  361.17   15.77
  -3   0  -2  405.97   17.65
   3   0  -2  410.51   17.69
   4   0   2 9301.99  300.19
  -4   0  -2 9679.26  300.91
   4   0  -2 9590.18  299.50
   4   0  -2 9999.00  300.97
  -4   0   2 8999.98  299.44
   5   0   2   34.72    5.35
  -5   0   2   22.96    4.37
  -5   0  -2   26.08    5.11
  -5   0  -2   19.98    3.44
   5   0  -2   25.63    3.84
  -5   0   2   28.97    4.02
   5   0  -2    8.23   11.19
  -5   0  -2   24.50    3.69
   5   0  -2   27.11    4.35
   5   0  -2   25.07    5.02
  -6   0   2  335.08   18.89
   6   0  -2  388.62   20.11
   6   0   2  349.58   19.32
  -6   0  -2  385.20   17.58
  -6   0   2  386.47   17.66
  -6   0  -2  371.37   17.58
   6   0  -2  344.20   18.58
   6   0  -2  380.71   17.86
  -7   0  -2    2.91    7.27
  -7   0   2   -6.32    8.46
  -7   0   2    0.42    1.80
   7   0  -2   -9.23    9.62
   7   0   2   -0.14    2.06
  -7   0   2   -3.62   10.15
   7   0   2    5.63   10.10
  -7   0  -2    9.29    2.93
  -7   0  -2    1.09    2.09
   7   0  -2    4.18    2.83
   7   0   2    2.51   10.28
  -7   0  -2   16.12    8.84
   7   0  -2    8.26    3.18
  -9   0   2   -5.06   10.80
  -9   0  -2   10.27    4.09
   9   0  -2    1.73    9.39
  -9   0   2   14.85    4.34
  -9   0  -2   21.82    2.95
   9   0  -2   22.42    3.27
   9   0  -2   26.18    3.58
  -9   0  -2   14.55    4.31
   9   0  -2   24.72    5.39
   9   0   2   24.59    3.51
  -9   0   2    0.75    9.06
   9   0   2   19.45   13.57
   9   0   2    6.66   12.34
  -9   0  -2    2.09    8.52
   9   0   2   13.60    4.83
   9   0  -2   -3.69   12.63
  -9   0   2   16.81    2.75
   9   0   2   21.51    3.34
  10   0   2   59.21    5.30
 -10   0   2   62.42    5.01
  10   0   2   53.84    8.68
  10   0  -2   60.30   10.45
 -10   0  -2   55.14    4.89
  10   0  -2   56.34    5.34
 -10   0   2   45.50    9.70
  10   0  -2   57.22    5.56
  10   0   2   59.31   12.04
  10   0   2   59.40    5.52
  11   0   2   32.08    4.10
  11   0  -2   26.04    3.85
  11   0  -2   22.58   16.56
  11   0  -2   26.79    3.90
  11   0   2   27.33    3.99
 -11   0  -2   10.67   12.20
  11   0   2   30.59    8.21
 -11   0  -2    7.49   10.34
 -11   0  -2   30.20    3.86
 -11   0  -2   21.93    4.77
  11   0  -2   25.73    7.82
 -11   0   2   35.17    3.85
  12   0   2   14.57   21.19
 -12   0   2   51.07   18.13
  12   0  -2   27.13   20.48
 -13   0  -2   29.20   18.69
  13   0  -2    0.26    1.25
 -13   0   2    4.56    2.21
  13   0   2    1.85    1.87
  13   0   2    2.53    1.86
 -13   0  -2    1.64    1.81
  13   0  -2   20.36   23.63
  13   0  -2   -5.03   16.45
 -13   0   2  -29.56   20.62
  13   0  -2    0.60    1.56
 -13   0   2    2.88   14.12
 -14   0  -2   22.36   24.56
 -14   0   2   72.69    6.38
  14   0  -2   74.01    7.26
  14   0   2   86.61    7.07
  14   0  -2   77.68    6.94
 -14   0   2   -4.77   38.14
 -14   0   2   77.16   13.69
  14   0   2   76.14    7.31
 -14   0  -2   70.82    6.29
 -15   0   2   -4.79   12.10
 -15   0   2    6.29    2.52
  15   0   2    3.39    1.99
  15   0  -2    6.88    2.76
 -15   0  -2    0.76   20.50
  15   0   2    8.58    3.06
 -15   0  -2    7.11    2.29
  15   0   2    6.76    2.13
  15   0  -2    4.65    2.27
  16   0   2    6.52    2.49
  16   0  -2    1.93    1.66
  16   0  -2    4.86    2.25
 -16   0  -2    8.62    2.56
  16   0   2    7.90    2.39
 -16   0   2    5.88    2.08
 -17   0  -2    4.64    1.74
 -17   0   2    5.06    1.74
 -17   0  -2    6.84    2.19
  17   0  -2    6.86    2.27
  17   0   2    6.80    1.99
  17   0   2    4.15    2.05
  17   0  -2    6.12    1.97
 -18   0  -2   80.23    5.32
  18   0  -2   79.76    6.30
  18   0   2   82.28    5.00
  18   0  -2   74.95    5.24
 -18   0  -2   86.41    6.18
 -18   0   2   83.19    5.21
  18   0  -2   89.88    5.77
  18   0   2   80.61    6.47
  19   0   2   46.26    4.18
 -19   0  -2   45.93    3.94
 -19   0  -2   53.53    3.60
  19   0  -2   48.11    4.19
 -19   0   2   49.70    4.09
  19   0  -2   48.14    3.16
 -19   0   2   49.70    3.06
   0   1  -2    0.20    0.61
   0   1   2    0.65    0.59
   0  -1  -2   -0.07    0.52
   0  -1   2   -0.34    0.65
   0   1   2   -0.28    0.46
   0  -1   2   -0.01    0.64
   0  -1  -2    0.34    0.63
   0   1  -2    0.03    0.65
  -1   1   2    9.56    1.57
  -1  -1  -2    9.64    1.40
   1  -1   2    9.62    1.89
   1  -1   2   10.51    1.69
   1   1  -2   14.66    1.90
  -1  -1  -2   12.56    1.40
   1   1  -2   11.10    2.07
  -1   1  -2    9.36    1.89
  -1   1  -2    6.73    1.32
   1   1   2   10.07    1.50
  -1   1  -2   11.13    1.83
   1   1   2   10.88    1.34
   1   1   2   10.99    1.35
  -1  -1   2   11.44    1.82
   1  -1  -2   11.17    1.53
  -1  -1   2   11.59    2.09
   2   1  -2  130.84    6.86
   2   1  -2  147.16    6.85
   2   1  -2  142.02    7.99
  -2  -1  -2  152.53    6.75
   2  -1   2  148.59    7.60
   2  -1   2  158.60    8.48
   2  -1   2  136.10    6.97
  -2  -1  -2  155.66    8.24
  -2   1  -2  148.39    7.14
  -2   1  -2  147.24    5.29
  -2  -1   2  141.03    7.86
   2   1   2  147.84    5.60
  -2   1  -2  146.60    7.86
   2  -1  -2  137.66    6.69
  -2  -1   2  135.78    6.93
   2  -1  -2  141.56    7.66
   2   1   2  142.63    5.95
   3  -1   2 2946.65   92.44
   3   1  -2 2680.05   91.32
  -3  -1  -2 2698.79   91.10
  -3   1   2 2965.63   91.40
  -3  -1  -2 2756.11   90.97
   3  -1   2 2655.20   91.24
  -3  -1  -2 2890.91   93.53
   3   1  -2 2941.17   91.80
  -3   1   2 2889.38   93.42
   3   1  -2 2964.42   93.46
   3  -1  -2 2842.51   92.77
  -3  -1   2 2888.11   91.84
   3   1   2 2883.19   89.45
  -3   1  -2 2833.84   89.02
  -3   1  -2 2872.94   93.49
   3  -1  -2 2966.31   91.45
  -3   1  -2 2740.91   91.34
  -3  -1   2 2784.45   91.44
   4   1  -2  322.67   14.57
   4   1  -2  339.15   15.03
  -4  -1  -2  315.40   14.24
  -4  -1  -2  329.78   14.17
  -4   1   2  330.94   14.38
   4  -1   2  329.82   16.27
   4   1  -2  349.76   16.18
  -4  -1  -2  336.98   16.47
  -4   1   2  322.43   15.90
  -4   1  -2  335.84   14.84
   4  -1  -2  322.17   14.41
  -4  -1   2  327.21   14.50
  -4   1  -2  334.72   12.49
  -4  -1   2  321.55   15.06
  -4   1  -2  350.90   14.74
   4   1   2  347.50   16.15
   4  -1  -2  347.01   15.93
   4   1   2  350.16   12.98
  -4   1  -2  334.33   16.44
  -5   1   2  562.99   23.24
   5   1  -2  612.72   24.58
  -5  -1  -2  596.61   26.13
  -5  -1  -2  616.46   23.59
   5   1  -2  580.87   25.22
   5  -1   2  570.40   25.73
  -5  -1  -2  576.16   23.14
  -5   1   2  615.72   26.15
   5   1  -2  570.50   23.58
  -5  -1   2  612.55   23.72
  -5  -1   2  579.85   24.66
   5  -1  -2  562.82   25.14
  -5   1  -2  596.40   23.65
  -5   1  -2  557.83   23.57
   5   1   2  547.41   25.18
   5  -1  -2  598.30   23.64
  -5   1  -2  590.86   26.29
   6   1  -2  123.15    9.43
  -6   1   2  124.98    8.69
  -6  -1  -2  124.90    8.78
   6  -1   2  101.52    9.57
  -6  -1  -2  127.87   13.99
   6   1  -2  106.44    9.72
   6   1  -2  131.49    9.07
  -6  -1  -2  132.18    8.96
  -6   1  -2  126.14    9.03
  -6  -1   2  127.68    8.83
  -6  -1   2  122.84    9.89
  -6   1  -2  129.65    9.04
   6   1   2  114.06    9.75
   6  -1  -2  121.54    9.93
   6  -1  -2  131.81    9.12
  -7  -1  -2   16.95    3.63
   7   1  -2   26.29    4.93
  -7  -1  -2   20.84    4.43
   7   1  -2   12.59   10.92
  -7   1   2    1.80    7.02
   7  -1   2   22.92    9.95
  -7   1   2   15.48    3.66
   7  -1   2    3.80   10.42
   7   1  -2   14.95    5.00
   7   1  -2   25.15    5.10
   7  -1   2    8.88    3.21
   7   1   2   -0.88   10.52
  -7   1  -2   -0.56    8.34
  -7  -1   2    7.37    9.99
   7  -1  -2   -0.32    8.97
  -7   1  -2   19.33    4.38
  -7   1  -2    1.43    7.37
  -7   1  -2   23.76    4.96
  -7  -1   2    1.15    9.19
   7   1   2   11.67    3.91
  -7  -1   2   15.52    3.56
   7  -1  -2   12.42    4.05
   7  -1  -2   14.83    3.73
   8   1  -2   15.52    4.55
   8   1  -2    7.04   10.73
  -8  -1  -2   20.06    4.92
  -8   1   2   37.18   11.42
   8   1  -2    0.50   12.52
  -8   1   2    8.95   11.67
   8  -1   2   13.71    4.82
   8  -1   2   -3.40    8.71
  -8   1   2   10.38    4.19
  -8  -1  -2    6.05    2.94
   8   1   2   30.67   16.12
  -8  -1   2   -0.89   10.82
   8  -1  -2   -7.38   10.13
  -8  -1   2    2.67    9.50
   8  -1  -2   13.39    3.93
   8   1   2   17.20    4.28
  -8  -1   2   15.35    3.93
  -8   1  -2   27.76    5.58
   8  -1  -2   12.97    5.03
  -8   1  -2   24.69    5.58
   8   1   2    8.65    3.79
  -9  -1  -2    6.83    3.84
  -9  -1  -2    0.65    6.75
   9   1  -2    9.36    2.52
   9   1  -2    5.27   13.79
   9  -1   2    5.34   10.49
  -9  -1  -2   12.11   11.27
  -9   1   2   -0.16    7.38
  -9  -1  -2    9.39    4.72
   9  -1   2  -11.49   11.01
   9  -1   2    1.61    3.02
   9   1  -2    4.44    2.94
   9  -1   2    7.11    2.12
  -9   1   2    4.65   10.39
   9   1  -2    8.13    4.36
   9  -1   2    3.12    2.15
  -9   1   2    7.02    1.75
  -9  -1  -2    7.42    1.89
   9   1  -2    4.78    1.78
  -9   1   2   14.28    4.61
   9   1  -2    1.88   11.84
  -9   1  -2    8.66    2.11
  -9   1  -2    6.93    3.84
   9   1   2   27.87   14.97
  -9   1  -2   19.94   10.02
   9  -1  -2   11.88   13.43
  -9  -1   2    0.55    7.76
  -9   1  -2   10.85   12.24
   9  -1  -2    3.92    3.07
  -9   1  -2    6.53    2.52
  -9  -1   2    5.82    1.95
   9   1   2    5.55    1.75
  -9  -1   2  -13.86   10.96
   9  -1  -2   -0.95    2.69
   9   1   2   10.87   16.87
   9   1   2    8.06    5.42
  -9  -1   2    6.14    4.37
   9   1   2    5.13    1.67
  -9   1  -2    3.04    3.12
   9  -1  -2  -12.07    9.06
   9   1   2    2.81    3.02
   9   1   2    5.58    4.01
   9  -1  -2    6.37    1.80
  10  -1   2   24.10    5.79
  10  -1   2   25.51    3.59
  10  -1   2    9.13   13.70
  10   1  -2   20.53    7.40
 -10   1   2   22.23    3.34
  10   1  -2   26.00    4.07
  10   1  -2   20.49    3.07
 -10  -1  -2    5.56    7.71
  10   1  -2   45.76   18.65
 -10  -1  -2   25.15    3.36
  10  -1   2   20.84    3.74
  10  -1   2    8.51   12.24
  10   1  -2   27.52   14.55
  10  -1   2   14.93    5.25
  10  -1  -2   16.31    3.02
 -10   1  -2   22.68    6.86
  10  -1  -2   20.15    3.85
 -10   1  -2    0.34   12.27
  10   1   2   13.96   19.29
  10   1   2   21.12    4.07
  10  -1  -2    9.96    5.06
 -10  -1   2   24.29    3.22
  10   1   2   -9.12   21.50
 -10   1  -2   14.50    3.89
  10   1   2   23.96    4.02
 -10   1  -2   20.69    3.51
 -10  -1   2    5.13   12.61
 -10  -1   2    9.86    8.73
  11   1  -2   -2.06   13.13
  11   1  -2   14.80    6.92
  11  -1   2    3.72    5.44
  11   1  -2    8.92    2.72
 -11   1   2    9.97    2.51
  11   1  -2  -17.99   17.26
 -11   1   2    6.80   17.18
  11  -1   2    5.58    2.10
  11  -1   2    1.86    4.38
  11  -1   2   13.80   15.72
 -11   1   2    5.23   10.53
  11   1  -2    9.84    2.66
  11  -1   2    7.74    2.46
 -11  -1  -2   11.48    8.52
 -11  -1  -2   -7.75   10.93
 -11  -1  -2    8.59    2.29
  11  -1   2  -20.08   14.30
  11   1   2   10.73    2.65
  11  -1  -2   -5.81   13.39
 -11  -1   2    8.29   13.47
  11  -1  -2   14.57    3.09
  11   1   2    3.88    2.13
 -11   1  -2    9.01    4.12
 -11  -1   2    5.62    8.27
  11  -1  -2   10.07    2.50
  11  -1  -2   16.46    6.39
  11  -1  -2    5.29   11.53
 -11   1  -2    8.16    2.46
 -11  -1   2    9.83    2.61
 -11   1  -2    8.17   13.51
  12   1  -2    3.26    1.76
 -12   1   2  -13.36   14.21
 -12  -1  -2    0.89    8.77
  12  -1   2  -12.57    7.87
 -12   1   2    2.23    1.45
  12  -1   2    1.92    6.90
  12  -1   2   22.32   16.84
  12  -1   2    1.28    1.65
 -12  -1  -2   -8.63   13.75
  12  -1   2    1.00    1.18
  12   1  -2    3.84    2.06
 -12  -1  -2    2.15    1.49
  12   1  -2  -15.83   16.36
 -12  -1  -2    7.16    5.39
  12   1  -2   -2.46    6.04
  12  -1   2  -22.94   17.71
  12   1  -2    6.43   23.39
 -12  -1   2   12.07   10.42
 -12   1  -2   -3.23   15.70
  12  -1  -2   -1.11    1.34
 -12  -1   2  -20.15   13.02
 -12  -1   2    1.76    1.50
 -12   1  -2    2.43    1.78
  12   1   2    3.88    2.07
 -12   1  -2   -1.09   12.68
  12  -1  -2   16.18   13.28
  12  -1  -2  -20.42   15.69
  12  -1  -2    1.40    1.76
  12   1   2    0.25    1.25
 -13   1   2    6.05    2.37
 -13  -1  -2   13.20   18.00
  13  -1   2  -18.19   18.85
 -13  -1  -2    3.67    2.03
 -13   1   2    5.14    4.88
  13   1  -2  -30.81   27.78
  13   1  -2   -6.19    9.90
 -13  -1  -2   24.40   13.26
  13  -1   2    3.57    2.03
  13   1  -2    1.50    1.70
  13  -1   2   54.36   41.41
  13  -1   2    4.25    2.47
  13   1  -2    4.16    2.50
 -13  -1   2   -8.28    9.24
  13  -1  -2   -5.72   18.67
 -13   1  -2  -17.29   14.16
  13  -1  -2   -9.07   12.68
  13  -1  -2    6.60    2.55
  13  -1  -2    5.21   12.06
  13   1   2    2.35    1.82
 -13  -1   2   -7.92   18.90
 -13  -1   2    5.84    2.25
 -13   1  -2    3.30    1.80
  13  -1  -2    1.47    2.13
 -13   1  -2   -0.96   22.23
  13   1   2    8.78    2.54
  14  -1   2   -1.39    1.50
 -14   1   2    3.97    2.11
  14   1  -2    3.68    2.18
 -14  -1  -2    3.41    1.99
 -14  -1  -2  -23.35   14.93
  14   1  -2    2.63    2.00
  14  -1   2    2.41    1.90
 -14  -1   2    1.59    1.56
 -14  -1   2   21.35   27.03
  14   1   2    2.86    1.69
 -14   1  -2    0.79    1.55
  14  -1  -2    2.72    1.99
  14   1   2    5.01    2.08
  14  -1  -2   18.63   20.61
 -14  -1   2   -4.56   14.46
  14  -1  -2   -1.40    1.96
  14  -1  -2  -31.91   24.32
  15   1  -2   43.04    5.46
 -15  -1  -2   37.37    4.51
  15   1  -2   44.05    4.89
 -15   1   2   33.03    4.19
  15  -1   2   43.64    4.97
 -15  -1  -2    1.12   28.65
  15  -1   2   23.43    4.38
 -15   1  -2   39.91    4.62
 -15  -1   2   54.80   13.37
  15   1   2   41.75    5.48
  15  -1  -2   17.02   29.80
  15   1   2   35.74    4.50
  15  -1  -2   38.40    5.02
  15  -1  -2   43.26    5.30
  15   1   2   32.62    4.32
 -15  -1   2   38.39    4.57
  16   1  -2    0.56    1.45
 -16  -1  -2  -12.65   25.81
  16  -1   2    3.32    1.98
 -16  -1  -2   -1.25    1.09
 -16   1   2    3.51    1.54
  16   1  -2    1.57    1.48
  16  -1   2    1.65    1.48
 -16  -1   2    2.86    1.73
  16  -1  -2   -1.25    1.24
  16   1   2    2.54    1.67
 -16   1  -2    0.27    1.22
  16  -1  -2   -0.54    1.25
  16   1   2    0.60    1.58
  16   1   2    1.18    1.49
  17  -1   2    4.38    2.12
  17   1  -2    5.54    2.11
  17   1  -2    5.56    1.91
 -17  -1  -2    0.97    1.65
  17  -1   2   10.13    2.25
 -17   1   2    2.78    1.52
 -17  -1  -2    5.77    1.90
 -17   1  -2    4.89    1.96
  17   1   2    5.21    2.23
 -17   1  -2    4.81    1.85
  17  -1  -2    7.23    2.54
  17   1   2    6.08    1.87
  17   1   2   12.42    2.52
  17  -1  -2    5.56    2.11
 -17  -1   2    5.61    1.98
 -18  -1  -2    8.18    2.04
 -18  -1  -2    6.81    1.80
  18  -1   2    1.78    1.44
  18  -1   2    4.45    1.49
  18   1  -2    5.98    1.73
 -18   1   2    5.91    1.49
  18   1  -2    8.42    2.12
  18   1  -2    6.65    1.70
  18  -1  -2    3.58    1.52
  18   1   2    3.41    1.93
 -18   1  -2    4.53    1.57
  18  -1  -2    4.33    1.53
 -18  -1   2    6.86    1.84
  18  -1  -2    5.11    1.64
 -18   1  -2    2.85    1.67
  19   1  -2   16.01    2.45
 -19  -1  -2    7.58    1.63
 -19  -1  -2   10.70    2.22
 -19   1   2   11.92    2.22
  19   1  -2   10.76    2.09
  19  -1   2    7.99    1.87
 -19   1  -2   13.60    1.97
 -19  -1   2    5.16    1.86
  19  -1  -2    7.14    1.78
  19   1   2    8.37    2.02
 -19   1  -2    8.42    2.06
  19  -1  -2    9.10    1.73
 -19  -1   2   11.37    1.79
   0  -2   2  698.98   24.94
   0   2   2  721.90   25.52
   0  -2   2  750.65   26.78
   0   2  -2  732.11   24.45
   0   2  -2  763.14   26.94
   0   2  -2  727.52   25.05
   0   2   2  705.22   23.69
   0  -2  -2  776.48   23.77
   1  -2   2    0.43    1.06
  -1   2   2    0.56    0.78
   1  -2   2   -0.29    0.71
  -1   2   2   -1.21    0.75
   1  -2   2    0.79    1.93
   1   2  -2   -0.29    1.14
   1   2  -2   -0.93    1.02
  -1   2  -2    1.29    1.02
  -1  -2   2   -1.40    0.79
  -1  -2   2    0.15    0.94
  -1   2  -2    0.18    1.16
   1   2   2   -0.77    0.66
  -1   2  -2   -0.46    0.68
   1  -2  -2   -0.48    0.77
  -1   2  -2   -0.10    0.66
   1   2   2    0.54    0.75
   2   2  -2   19.01    2.06
   2  -2   2   16.02    2.80
   2  -2   2   16.41    2.91
   2  -2   2    1.61    8.16
  -2   2   2   19.57    2.47
   2  -2   2   19.55    3.48
  -2  -2  -2   17.65    2.31
  -2  -2  -2   16.47    2.28
   2   2  -2   20.94    2.98
   2   2  -2   24.46    3.41
   2   2   2   18.27    2.44
   2  -2  -2   16.81    2.42
  -2  -2   2   19.34    3.25
  -2   2  -2   12.17    2.26
   2  -2  -2   21.82    3.32
  -2   2  -2   19.48    2.13
  -2   2  -2   22.50    3.17
  -2  -2   2   21.87    2.98
   3  -2   2  447.88   17.92
   3   2  -2  469.04   19.51
   3   2  -2  485.05   17.66
   3  -2   2  461.69   19.47
  -3  -2  -2  469.37   19.71
  -3  -2  -2  447.48   17.19
  -3   2   2  484.13   20.11
   3   2  -2  412.90   17.70
   3  -2   2  488.93   19.84
  -3  -2  -2  471.43   17.50
   3  -2  -2  483.03   17.78
   3  -2  -2  452.20   19.36
  -3  -2   2  465.92   18.09
  -3   2  -2  433.39   17.85
   3   2   2  474.70   17.43
  -3  -2   2  416.92   17.24
  -3  -2   2  483.71   19.34
  -3   2  -2  471.84   16.50
  -3   2  -2  462.83   19.49
  -4  -2  -2  149.91    8.10
   4   2  -2  153.32    9.64
   4  -2   2  165.33   10.62
  -4   2   2  154.12    8.41
  -4  -2  -2  161.52    8.38
  -4  -2  -2  159.84   10.13
   4   2  -2  141.75    8.48
   4   2  -2  151.29    8.50
  -4   2  -2  148.95    7.11
   4  -2  -2  161.58    8.61
  -4   2  -2  138.42    8.37
  -4  -2   2  147.14    8.49
  -4  -2   2  147.80    8.49
   4  -2  -2  144.37    9.64
  -4   2  -2  155.02   10.26
  -4   2  -2  165.09    9.15
  -5  -2  -2    1.86    2.48
   5   2  -2    1.89    2.21
   5  -2   2    4.34    7.28
  -5  -2  -2   -6.61    6.63
   5  -2   2    3.44    2.27
   5   2  -2    1.71    1.52
  -5  -2  -2    0.36    1.25
  -5   2   2    0.77    1.24
  -5  -2  -2    1.74    1.38
   5   2  -2   -0.56    1.36
  -5   2   2    3.06    1.61
   5   2  -2   16.87   10.15
  -5   2  -2    3.07    2.46
  -5  -2   2    1.57    1.48
  -5   2  -2    4.87    1.46
   5  -2  -2    4.13    2.04
  -5   2  -2    1.91    1.67
  -5   2  -2    3.30    1.60
  -5   2  -2   -0.82    7.71
   5  -2  -2   11.88   11.11
   5  -2  -2    1.77    1.79
  -5  -2   2    7.92    9.98
  -5  -2   2    2.75    2.08
  -6   2   2  784.95   30.74
  -6  -2  -2  817.91   30.72
   6   2  -2  768.59   31.12
  -6  -2  -2  761.62   34.57
  -6  -2  -2  784.39   30.50
   6   2  -2  775.20   32.58
   6   2  -2  768.50   31.43
   6  -2   2  734.72   33.45
  -6   2  -2  776.73   30.98
  -6   2  -2  742.57   27.83
  -6  -2   2  767.50   31.96
   6  -2  -2  795.38   31.13
  -6   2  -2  784.44   31.36
  -6  -2   2  778.05   30.91
   6   2   2  801.52   27.12
   7   2  -2  356.40   18.99
  -7  -2  -2  343.14   17.58
   7   2  -2  361.95   18.64
  -7   2   2  352.79   17.91
  -7  -2  -2  376.58   18.12
   7  -2   2  310.77   20.05
   7   2  -2  312.83   19.34
  -7   2  -2  342.33   15.12
   7  -2  -2  346.77   18.20
  -7   2  -2  339.18   18.21
   7   2   2  365.80   14.68
  -7  -2   2  361.38   18.20
   7   2   2  310.76   19.00
  -7   2  -2  376.94   18.65
   7  -2  -2  298.33   19.20
   8   2  -2  956.90   40.53
   8   2  -2  930.16   40.77
  -8  -2  -2 1002.63   40.36
  -8  -2  -2  944.44   39.39
  -8  -2  -2  877.35   51.35
   8  -2   2  946.51   43.83
  -8   2   2  918.11   39.30
  -8   2  -2 1020.00   36.00
   8  -2  -2  894.30   42.23
   8  -2  -2 1064.90   41.88
  -8   2  -2 1054.88   41.01
   8   2   2  982.54   35.31
  -8  -2   2  967.14   40.02
  -8   2  -2  942.81   40.20
   8   2   2 1066.37   35.52
   9  -2   2  210.69   16.26
  -9   2   2  208.00   10.06
   9  -2   2  208.52   10.98
   9  -2   2  185.48   17.07
  -9  -2  -2  210.84   10.55
  -9  -2  -2  198.45   15.62
   9   2  -2  231.24   11.43
   9   2  -2  232.11   16.55
   9  -2   2  216.42   11.49
   9   2  -2  197.16   10.41
  -9   2   2  214.08   15.29
   9   2  -2  223.27   16.37
   9   2   2  193.72   10.22
   9   2   2  216.78   11.11
  -9  -2   2  194.49   14.90
  -9  -2   2  213.43   10.63
  -9   2  -2  210.95   10.32
   9  -2  -2  201.34   10.74
   9  -2  -2  217.75   17.39
  -9   2  -2  238.40   16.96
  -9   2  -2  212.48   11.98
  -9   2  -2  212.79   16.50
 -10   2   2   31.42   26.02
  11  -2   2   42.02   10.78
 -11   2   2   52.62    4.84
  11   2  -2   49.52    5.25
  11   2  -2   61.83   10.98
  11  -2   2   53.60    5.63
  11  -2   2   49.67    5.55
 -11  -2  -2   57.52    5.08
  11  -2   2   65.73   12.22
  11   2  -2   52.21    5.18
  11   2  -2   -2.38   40.25
 -11   2   2   51.89    7.95
  11   2   2   55.13    5.61
  11  -2  -2   47.46    5.12
  11  -2  -2   70.42   12.76
 -11  -2   2   49.75    5.08
 -11   2  -2   51.49    4.98
 -11   2  -2   59.32    8.41
  11   2   2   53.67    5.07
  11  -2  -2   48.53    5.44
  12  -2   2  214.92   12.35
  12   2  -2  223.03   11.88
  12   2  -2  160.28   20.42
  12   2  -2  214.24   12.74
 -12  -2  -2  210.40   11.74
 -12   2   2  216.63   11.34
  12  -2   2  269.02   25.39
  12  -2   2  219.79   12.95
  12  -2   2  214.74   21.84
 -12   2   2  247.59   18.02
  12  -2  -2  246.96   23.63
  12  -2  -2  219.71   12.47
  12   2   2  220.77   12.77
  12  -2  -2  214.65   12.72
 -12  -2   2  211.27   11.70
 -12   2  -2  220.15   11.65
  12   2   2  220.90   11.72
  13   2  -2   13.41   11.25
  13  -2   2   19.69    3.84
  13  -2   2   29.14    4.26
 -13  -2  -2   19.99   12.65
 -13  -2  -2   10.04   14.40
 -13   2   2   26.64    7.97
  13   2  -2   17.44    3.86
 -13   2   2   22.98    3.81
  13  -2   2    9.46   20.84
  13   2  -2   19.50    3.89
 -13  -2  -2   28.38    4.01
 -13   2   2   18.49    3.39
 -13   2  -2   14.73   21.64
  13  -2  -2   20.82    3.96
  13   2   2   19.83    3.86
  13   2   2   25.19    3.84
 -13  -2   2    3.47   16.66
  13  -2  -2   24.83    4.35
  13  -2  -2   28.54   16.02
 -13  -2   2   24.99    3.92
  13  -2  -2  -13.19   16.92
 -13   2  -2   19.05    3.60
  14  -2   2  245.79   14.31
  14  -2   2  241.22   13.49
 -14   2   2  247.96   21.09
  14   2  -2  227.84   13.75
  14   2  -2  230.35   12.62
 -14   2   2  236.71   12.25
 -14  -2  -2  227.11   12.75
  14   2   2  232.56   12.31
  14   2   2  235.00   13.77
  14  -2  -2  233.37   13.41
  14  -2  -2  254.29   14.23
 -14   2  -2  245.05   12.68
 -14  -2   2  247.86   13.07
 -15  -2  -2  -21.16   21.94
  15   2  -2    1.75    1.38
  15  -2   2   -2.16    1.29
  15   2  -2   -2.50    1.28
 -15   2   2    2.33    1.53
  15  -2   2   -1.17    1.53
 -15  -2  -2   19.05   15.43
 -15  -2  -2    1.36    1.46
  15   2   2    1.95    1.93
  15  -2  -2   24.33   43.84
  15  -2  -2   -0.23    1.28
  15   2   2    0.61    1.44
 -15   2  -2    1.24    1.31
  15  -2  -2   -1.83    1.20
  15  -2  -2  -23.63   17.65
 -15  -2   2  -23.94   15.17
  15   2   2   -0.76    1.49
 -15  -2   2   -0.10    1.34
  16  -2   2  115.77    8.86
  16  -2   2  116.86    8.30
  16   2  -2  118.33    7.77
 -16  -2  -2  115.98    8.07
  16   2  -2  111.21    8.97
 -16   2   2  121.51    7.37
  16  -2  -2  105.79    8.61
  16   2   2  101.10    8.41
 -16   2  -2  125.49    7.81
 -16  -2   2  124.45    8.18
  16   2   2  121.49    7.72
  16  -2  -2  130.53    8.84
  16   2   2  114.97    6.96
 -17   2   2   20.75    2.86
  17  -2   2   19.07    3.65
  17   2  -2   21.07    3.06
 -17  -2  -2   21.89    3.41
  17  -2   2   23.64    3.37
 -17  -2  -2   12.04    3.24
  17   2  -2   23.18    3.54
  17   2   2   17.77    3.57
 -17  -2   2   20.82    3.21
  17  -2  -2   21.33    3.76
  17   2   2   19.25    3.09
 -17   2  -2   21.72    2.92
  17  -2  -2   28.57    3.98
 -17   2  -2   22.36    3.81
  18   2  -2   40.73    3.55
  18   2  -2   41.06    4.51
  18  -2   2   47.41    3.97
  18  -2   2   46.73    4.71
  18   2  -2   50.20    4.21
 -18  -2  -2   44.73    4.15
 -18   2   2   45.65    3.27
 -18  -2  -2   42.20    4.39
  18   2   2   41.33    4.55
 -18  -2   2   44.11    4.00
  18  -2  -2   43.68    4.45
  18  -2  -2   51.62    4.37
 -18   2  -2   44.41    3.47
 -18   2  -2   45.89    4.56
  18  -2  -2   52.47    4.03
  19  -2   2   10.06    1.58
  19   2  -2    5.06    1.68
  19  -2   2    8.59    2.16
 -19   2   2    6.14    1.73
 -19  -2  -2    7.90    2.36
 -19  -2  -2    6.44    1.62
  19   2  -2    7.57    1.70
 -19   2  -2    6.28    1.44
  19   2   2    4.89    1.72
  19  -2  -2    5.14    1.78
 -19  -2   2    1.89    1.70
  19  -2  -2    5.75    1.56
 -19  -2   2    8.86    1.70
   0   3   2   -0.11    0.49
   0  -3   2   -0.24    2.32
   0   3  -2   -0.69    1.29
   0   3   2    4.32    1.80
   0  -3  -2    0.18    0.52
   0   3  -2    0.53    0.74
   0   3  -2    0.11    1.10
   0  -3   2    0.32    1.15
   0   3  -2    0.35    2.42
   1   3  -2 1397.04   47.67
   1  -3   2 1347.86   47.71
   1  -3   2 1418.45   45.28
   1  -3   2 1358.31   45.13
   1   3  -2 1287.71   44.93
  -1   3   2 1349.82   43.44
  -1  -3  -2 1366.63   43.16
  -1   3   2 1268.84   46.15
  -1  -3  -2 1387.82   43.22
  -1   3  -2 1465.27   49.02
  -1  -3   2 1393.46   47.41
   1   3   2 1272.12   45.78
  -1   3  -2 1362.18   45.13
  -1   3  -2 1312.31   45.05
  -1   3  -2 1391.62   45.60
   1  -3  -2 1433.84   43.57
  -1  -3   2 1418.75   45.21
   2  -3   2 3601.79  113.67
  -2  -3  -2 3636.35  111.03
  -2   3   2 3479.01  113.76
   2   3  -2 3692.94  110.35
  -2   3   2 3392.86  111.20
   2  -3   2 3666.55  115.82
  -2  -3  -2 3523.19  111.02
   2   3  -2 3446.70  112.35
   2  -3   2 3652.71  112.67
   2   3  -2 3674.90  115.02
   2   3   2 3406.10  112.94
  -2   3  -2 3200.70  112.20
  -2   3  -2 3391.26  112.22
  -2   3  -2 3505.37  113.52
  -2  -3   2 3681.34  114.69
   2  -3  -2 3676.93  111.49
   2  -3  -2 3622.22  114.61
  -2  -3   2 3371.37  112.25
   3   3  -2  382.24   15.97
   3  -3   2  362.84   15.81
   3   3  -2  402.28   14.84
  -3  -3  -2  412.41   15.11
  -3   3   2  367.27   16.91
   3   3  -2  397.06   17.64
  -3  -3  -2  405.31   17.64
   3  -3   2  402.00   18.69
  -3   3   2  416.87   15.50
  -3  -3  -2  386.79   15.10
   3  -3   2  412.93   17.71
  -3  -3   2  407.18   16.11
  -3   3  -2  383.23   15.22
  -3   3  -2  358.22   15.84
  -3   3  -2  397.06   17.55
  -3  -3   2  378.76   14.76
  -3  -3   2  394.51   17.32
   3  -3  -2  420.32   18.28
   3   3   2  401.35   16.24
   3  -3  -2  403.65   15.58
   4  -3   2   10.18    8.02
  -4  -3  -2    0.35    1.04
  -4   3   2    0.76    1.35
   4   3  -2    0.23    1.14
  -4  -3  -2   -0.50    1.89
   4  -3   2    1.38    1.81
   4   3  -2   -0.57    1.26
  -4   3   2   -1.12    0.93
  -4  -3  -2   11.40    7.86
  -4  -3  -2    1.09    1.23
   4  -3   2   -0.96    1.04
  -4   3   2    1.30    1.34
   4   3  -2    0.89    1.86
  -4   3  -2    0.58    1.39
  -4   3  -2   -0.55    1.06
   4  -3  -2    6.04   10.26
  -4   3  -2    0.41    1.22
  -4  -3   2    0.05    1.01
  -4   3  -2   -1.44    1.68
  -4  -3   2    2.07    1.47
   4  -3  -2    1.29    1.45
   4  -3  -2   -0.10    1.37
  -4  -3   2    0.60    0.86
  -5  -3  -2   19.98    8.62
   5   3  -2   11.34    2.76
  -5   3   2   10.58    3.72
  -5  -3  -2   13.16    2.88
  -5  -3  -2   12.38    3.02
   5   3  -2   13.63    3.15
  -5  -3  -2    8.02    3.26
   5  -3   2   10.54    3.18
  -5   3  -2   14.41    2.68
  -5  -3   2    9.10    2.40
  -5   3  -2   15.05    3.48
  -5  -3   2    9.55    2.44
  -5   3  -2   21.35   12.59
   5  -3  -2   -1.06   10.77
  -5   3  -2   15.50    4.09
   5  -3  -2   11.07    2.68
  -5   3  -2   11.13    2.65
   6   3  -2  785.76   31.15
   6   3  -2  786.24   33.01
  -6  -3  -2  755.82   30.31
  -6  -3  -2  762.40   34.63
  -6  -3  -2  746.87   30.29
  -6   3   2  819.08   31.23
   6  -3   2  722.81   33.63
   6  -3   2  807.25   43.65
   6   3  -2  795.77   31.62
  -6  -3   2  793.79   31.32
  -6   3  -2  827.53   31.72
  -6  -3   2  806.11   31.87
   6  -3  -2  728.23   30.78
  -6   3  -2  839.31   32.23
   6  -3  -2  693.23   33.26
  -6   3  -2  801.13   28.93
   7  -3   2   66.47    8.55
   7   3  -2   66.12    7.34
   7   3  -2   72.29    7.50
  -7  -3  -2   71.72    7.00
  -7  -3  -2   61.68    6.64
   7   3  -2   55.49    8.93
   7   3  -2  103.90   18.98
  -7   3   2   62.89    7.05
  -7   3  -2   72.15    6.05
   7  -3  -2   58.90    8.21
  -7   3  -2   73.53    7.67
  -7  -3   2   60.13    6.94
  -7  -3   2   78.95    8.79
  -7   3  -2   64.51    7.51
   7  -3  -2   75.68    7.55
   8  -3   2   98.61    7.36
   8   3  -2   97.53    9.91
   8   3  -2   94.33    9.63
  -8   3   2   94.99    9.28
   8   3  -2   96.64    6.66
  -8  -3  -2   95.45    9.14
   8  -3   2   79.42   10.55
   8  -3  -2   83.28   10.33
  -8   3  -2  100.77    9.88
  -8  -3   2   89.26    9.29
  -8   3  -2   92.90    7.46
  -8   3  -2   84.09    9.32
   8   3   2  101.37    6.45
   9  -3   2  266.64   13.10
   9  -3   2  291.85   20.36
   9   3  -2  255.91   18.35
   9   3  -2  271.32   12.56
  -9   3   2  290.73   18.04
  -9   3   2  263.68   11.98
  -9  -3  -2  265.48   12.55
   9  -3   2  276.53   21.15
   9   3  -2  277.65   13.35
   9  -3   2  215.54   17.86
  -9   3  -2  275.09   14.55
  -9  -3   2  261.43   12.63
   9  -3  -2  269.77   13.11
  -9   3  -2  254.04   18.48
   9  -3  -2  270.30   20.50
   9   3   2  290.84   13.36
  -9   3  -2  273.10   12.26
   9   3   2  275.71   12.32
  10  -3   2   20.79    3.49
 -10   3   2   14.32    5.11
 -10  -3  -2    8.28   10.73
 -10   3   2   12.08    2.43
  10  -3   2    9.92    4.43
 -10  -3  -2    3.32    8.51
  10   3  -2   15.78    2.84
 -10  -3  -2   13.12    2.76
  10   3  -2   14.42    5.92
  10  -3   2    8.83    2.40
  10   3  -2   17.56    3.50
  10  -3   2    3.33   11.39
  10   3   2   15.80    3.19
  10   3   2   14.71    2.89
 -10   3  -2   53.43   22.77
  10  -3  -2   11.39    2.58
  10  -3  -2   18.66    3.67
 -10  -3   2   13.35   12.73
  10  -3  -2   -0.18   12.92
  10  -3  -2   11.41    6.61
 -10  -3   2   18.06    3.45
 -10   3  -2   16.75    3.14
  10  -3  -2   14.75   11.73
 -10  -3   2   -5.77    9.20
 -11   3   2   59.02    8.97
 -11   3   2   55.09    5.15
 -11  -3  -2   53.38    5.24
  11   3  -2   63.91    6.06
  11  -3   2   64.72   13.86
  11   3  -2   38.43    9.31
  11  -3   2   54.41    5.80
  11  -3   2   59.10    5.76
  11   3  -2   54.84    5.15
  11  -3   2   60.19   12.12
 -11   3   2   58.74    4.93
  11   3   2   55.01    5.49
 -11  -3   2   51.07    5.17
 -11   3  -2   57.05    5.02
 -11   3  -2   43.60    8.50
  11  -3  -2   60.69    5.84
  11  -3  -2   63.69    5.77
  11   3   2   56.08    5.18
  11  -3  -2   59.63   11.99
  12  -3   2   97.60   18.09
  12   3  -2   60.71    6.33
 -12  -3  -2   62.10    5.86
 -12   3   2   67.42   10.28
 -12   3   2   66.41    5.84
  12   3  -2  103.97   17.64
  12  -3   2   79.82    7.11
  12  -3   2   63.37    6.27
  12   3  -2   71.46    5.97
 -12   3   2   64.93    5.43
 -12  -3  -2   99.34   19.24
 -12  -3   2   66.04    5.95
  12   3   2   65.07    5.62
  12  -3  -2   43.97   11.78
  12  -3  -2   63.89    6.27
  12  -3  -2   38.45   21.62
  12  -3  -2   76.01    6.88
 -12   3  -2   70.44    5.91
  12   3   2   69.50    6.50
  13   3  -2    2.75    2.04
 -13   3   2    2.78    1.63
  13  -3   2   -1.81   14.96
 -13   3   2   -7.02    5.14
  13   3  -2    4.57    2.27
  13  -3   2    8.31    2.70
 -13  -3  -2    1.71    1.61
 -13   3   2    4.45    2.41
 -13  -3  -2   15.04   16.24
  13  -3   2    3.28    1.92
  13  -3   2    5.99   16.79
 -13  -3  -2    6.41    9.69
  13   3   2    2.85    1.90
  13   3   2    5.32    2.22
 -13  -3   2    4.08    2.05
  13  -3  -2   12.77   18.51
  13  -3  -2    2.72    2.18
  13  -3  -2    4.46    3.09
  13  -3  -2   -6.39   11.71
 -13  -3   2    2.54   10.50
 -13   3  -2    3.17    1.86
 -13  -3   2    6.96   15.34
 -14  -3  -2   15.30   11.95
 -14  -3  -2   33.31    4.33
  14   3  -2   25.43    3.96
 -14   3   2   29.32    3.72
  14  -3   2   21.38    4.09
  14   3  -2   26.90    4.66
  14  -3   2   30.91    4.65
 -14   3   2    8.26    9.63
  14  -3  -2   12.34   16.90
 -14   3  -2   23.80    3.73
  14   3   2   36.16    4.88
  14  -3  -2   25.01    4.91
 -14  -3   2   27.07    4.10
  14  -3  -2   -1.02   18.60
  14   3   2   30.49    4.27
  14  -3  -2   26.67    4.86
  14   3   2   26.19    3.52
  15  -3   2    8.07    2.58
  15   3  -2   10.65    3.25
 -15  -3  -2  -13.24   11.97
 -15  -3  -2    7.51    2.57
  15  -3   2   14.45    3.83
 -15   3   2    9.44    2.29
  15   3  -2   10.78    2.46
  15  -3   2   13.34   24.28
 -15  -3  -2    8.02   19.01
  15  -3  -2   18.60   17.68
 -15  -3   2   10.92    2.90
  15  -3  -2  -27.52   23.88
  15  -3  -2    8.17    2.88
  15  -3  -2   11.07    2.85
  15   3   2   10.94    2.77
 -15  -3   2   32.91   26.95
 -15   3  -2    9.28    2.42
 -15  -3   2   21.89   12.89
  15   3   2    9.95    2.51
 -16  -3  -2    2.41    1.75
  16   3  -2    1.30    1.37
 -16  -3  -2  -17.49   11.63
  16  -3   2    1.93    1.77
 -16  -3  -2   16.85   27.38
 -16   3   2    1.46    1.62
  16   3  -2    1.20    1.50
  16  -3   2   -0.39    1.22
 -16   3  -2    2.12    1.41
  16  -3  -2    1.14    1.45
 -16  -3   2    6.95   19.80
 -16  -3   2    3.92    1.85
  16   3   2    1.93    1.60
  16  -3  -2   -7.82   22.34
 -16   3  -2    2.14    1.48
  16   3   2    5.00    1.90
  16  -3  -2    3.69    2.33
  16   3   2    1.72    1.80
  17  -3   2    7.37    2.37
  17   3  -2    3.52    1.82
 -17  -3  -2    4.52    2.08
 -17  -3  -2    3.49    1.62
 -17  -3  -2  -18.85   24.92
  17   3  -2    6.81    2.34
  17  -3   2    2.61    1.99
  17   3  -2    7.72    2.00
 -17   3   2    4.24    1.56
 -17  -3   2    6.27    2.28
  17   3   2    4.19    1.95
 -17   3  -2    4.61    1.53
 -17   3  -2    2.53    1.54
  17   3   2    3.68    1.60
  17  -3  -2    3.16    1.64
  17  -3  -2    2.55    1.66
 -18  -3  -2   14.04    2.93
  18   3  -2   21.40    3.26
 -18  -3  -2   17.43    2.74
  18  -3   2   18.03    3.12
  18  -3   2   17.32    2.64
  18   3  -2   18.18    2.79
 -18   3  -2   16.44    2.97
 -18  -3   2   11.21    2.25
  18  -3  -2   23.43    3.11
 -18   3  -2   19.22    2.44
  18   3   2   11.15    2.61
 -18   3  -2   15.86    2.47
  18  -3  -2   14.41    2.77
  19   3  -2    2.22    1.18
  19   3  -2    1.93    1.31
 -19   3   2    2.48    1.13
 -19  -3  -2    2.93    1.19
  19  -3   2    0.61    1.11
  19  -3   2    1.25    1.27
  19  -3  -2    5.54    2.02
 -19  -3   2    2.23    1.09
 -19   3  -2    2.19    1.21
  19   3   2    1.56    1.19
  19  -3  -2    2.48    1.36
 -19  -3   2    1.45    1.45
   0  -4   2   54.34    3.94
   0   4   2   48.72    4.65
   0   4  -2   51.28    4.71
   0  -4   2   55.57    5.62
   0   4  -2   57.43    5.82
   0   4  -2   52.69    4.00
   0   4  -2   54.77    2.83
   1  -4   2  122.30    6.52
   1   4  -2  118.84    6.46
  -1   4   2  116.56    7.66
   1  -4   2  127.10    6.57
   1  -4   2  124.84    8.78
   1   4  -2  120.91    7.85
   1   4  -2  125.59    8.61
  -1   4   2  119.84    4.68
  -1   4  -2  122.21    6.55
  -1  -4   2  125.21    6.55
  -1  -4   2  140.70   10.03
   1   4   2  116.36    7.46
  -1  -4   2  125.02    8.38
  -1   4  -2  120.22    7.35
  -1   4  -2  116.86    6.28
   1  -4  -2  126.02    7.74
   2  -4   2  598.12   25.35
  -2   4   2  574.45   20.31
   2  -4   2  619.67   22.94
   2   4  -2  600.23   21.85
  -2  -4  -2  586.57   19.91
  -2  -4  -2  598.91   20.55
  -2  -4  -2  586.36   19.91
  -2   4   2  590.15   23.65
   2  -4   2  560.80   21.80
   2   4  -2  570.55   24.19
  -2   4  -2  600.16   22.78
  -2  -4   2  596.34   24.11
  -2   4  -2  576.47   22.51
   2  -4  -2  607.31   23.94
  -2   4  -2  593.46   21.95
  -2  -4   2  579.28   21.71
   2  -4  -2  599.49   20.54
   2   4   2  602.92   23.24
   3  -4   2  299.16   16.15
   3  -4   2  310.29   13.56
   3  -4   2  311.20   14.90
  -3  -4  -2  307.62   12.15
   3   4  -2  306.37   13.40
  -3   4   2  299.05   14.66
  -3  -4  -2  304.48   12.07
  -3  -4  -2  315.39   15.11
  -3   4   2  296.30   12.42
   3   4  -2  306.34   15.38
  -3   4  -2  330.06   13.79
   3   4   2  307.72   14.25
  -3   4  -2  295.73   13.34
   3  -4  -2  311.19   15.37
  -3  -4   2  314.84   13.51
   3  -4  -2  285.13   12.48
  -3   4  -2  317.45   15.03
   3  -4  -2  274.66   20.51
  -3  -4   2  312.99   14.96
   4  -4   2    1.69    1.78
   4   4  -2    1.26    1.04
  -4   4   2    0.84    1.23
   4  -4   2    0.14    1.37
  -4  -4  -2    0.27    1.19
  -4  -4  -2    2.05    2.20
  -4  -4  -2   12.61    8.37
   4   4  -2    1.37    1.69
  -4  -4  -2    1.51    1.20
   4  -4   2   -9.69    6.59
   4   4  -2    1.50    1.98
  -4   4   2   -0.17    1.56
   4  -4  -2    0.70    1.35
  -4   4  -2    0.83    1.43
   4  -4  -2   -5.07   10.45
  -4   4  -2    3.96    2.38
  -4  -4   2    1.34    1.18
   4  -4  -2    0.81    1.17
  -4  -4   2    1.23    1.55
  -4   4  -2    1.27    1.26
  -4  -4   2    1.23    1.74
  -4  -4   2    3.26    6.46
  -4   4  -2    0.77    1.37
   5  -4   2    4.39   10.72
   5  -4   2    0.34    1.55
   5  -4   2    0.09    1.78
   5   4  -2    2.65    2.69
  -5  -4  -2    2.54    3.28
  -5  -4  -2   -1.11    1.20
  -5  -4  -2    1.17    1.47
  -5  -4  -2    9.44    9.72
  -5   4   2    0.18    1.26
   5  -4   2   -1.03    7.71
   5   4  -2    1.86    2.19
   5   4  -2   -1.79    1.07
   5  -4  -2   -0.28    1.31
  -5   4  -2   -3.67    2.85
  -5  -4   2    0.84    1.57
  -5   4  -2    2.52    1.69
   5  -4  -2   -5.37   11.37
   5  -4  -2    0.25    1.18
  -5   4  -2    0.23    1.31
  -5  -4   2    0.79    1.49
  -5  -4   2    7.38   11.02
  -5   4  -2   -0.26    1.34
  -5  -4   2    1.65    1.44
  -5  -4   2   -4.42    7.04
  -6   4   2 1364.53   50.84
  -6  -4  -2 1417.89   49.25
   6   4  -2 1469.98   49.60
   6   4  -2 1374.14   50.34
  -6  -4  -2 1334.18   59.13
   6  -4   2 1297.76   53.26
  -6  -4  -2 1415.40   49.12
   6   4  -2 1395.98   51.86
   6  -4   2 1220.78   53.48
  -6   4  -2 1469.24   50.83
  -6   4  -2 1391.60   48.04
  -6   4  -2 1455.67   51.22
  -6  -4   2 1382.45   49.61
  -6  -4   2 1384.93   50.12
   6  -4  -2 1169.66   52.27
   7   4  -2  350.73   18.62
   7   4  -2  348.82   20.03
   7  -4   2  318.92   20.58
   7   4  -2  360.53   18.01
  -7  -4  -2  336.09   17.38
  -7   4   2  362.66   18.85
  -7  -4  -2  366.72   17.95
  -7   4   2  321.24   17.66
   7  -4   2  305.11   20.48
  -7  -4   2  343.01   18.23
   7  -4  -2  316.23   20.57
  -7  -4   2  330.78   18.41
  -7   4  -2  367.41   16.47
  -7   4  -2  332.87   18.62
  -7   4  -2  373.45   19.13
   8  -4   2  119.91    7.89
   8  -4   2  115.61   13.13
   8  -4   2  137.37   13.37
   8   4  -2  127.12    7.90
   8   4  -2  137.65   11.08
  -8  -4  -2  155.49   11.37
  -8   4   2  138.16   11.29
  -8   4  -2  131.14    7.21
  -8   4  -2  129.64   11.63
   8  -4  -2  131.10   13.06
   8   4   2  140.25    7.81
  -8  -4   2  121.39    7.62
  -8   4  -2  129.25    9.10
   9  -4   2   -2.45    9.20
  -9   4   2    0.30    1.68
  -9  -4  -2   -5.19    8.24
  -9  -4  -2    6.85    1.76
   9   4  -2    3.13    1.81
   9  -4   2   -4.81    9.16
  -9  -4  -2   -1.75   10.61
   9  -4   2    2.99    4.26
   9   4  -2    0.07    4.19
  -9   4   2    4.17    1.72
   9  -4   2   -1.43    3.56
   9   4  -2    5.06    1.83
   9  -4   2    4.61    2.24
  -9   4   2   11.15    3.76
   9   4   2    4.85    2.16
  -9  -4   2   18.69   13.24
  -9   4  -2    5.92    3.26
  -9   4  -2    4.78    1.58
   9  -4  -2   -0.26    3.61
   9   4   2    4.23    1.76
   9  -4  -2    1.39    1.68
  -9  -4   2    6.24    1.88
   9  -4  -2   17.10   13.29
   9  -4  -2   10.18   10.24
  -9  -4   2   -1.90    8.56
 -10   4   2  120.21    6.94
  10   4  -2  116.28    7.31
  10   4  -2   98.55   12.59
  10  -4   2  102.31    8.32
  10  -4   2  117.90    8.12
 -10   4   2  111.69    7.45
 -10  -4  -2  115.33    7.47
  10  -4   2  104.27   14.61
  10   4  -2  117.26    8.12
  10  -4   2  118.13   14.57
 -10   4   2  108.28   11.24
  10  -4  -2  119.83   15.63
  10  -4  -2  106.55    8.31
  10   4   2  108.25    6.78
  10   4   2  113.86    7.85
  10  -4  -2  112.58    8.10
 -10   4  -2  125.79   10.16
 -10  -4   2  122.57    7.94
 -10   4  -2  121.34    7.25
 -10  -4   2  119.95   21.52
  11  -4   2    5.19    2.53
 -11  -4  -2   15.83   14.30
 -11   4   2    2.20    2.07
  11  -4   2    2.57    2.25
  11  -4   2    6.74    6.41
 -11  -4  -2    3.29    1.83
 -11   4   2    2.94    1.42
  11   4  -2    1.59    1.87
 -11  -4  -2   -4.40    7.86
 -11   4   2   -4.16    3.27
  11   4  -2    3.44    1.83
 -11   4  -2    4.10    4.82
 -11  -4   2    1.68    1.67
  11  -4  -2   -1.88    9.22
  11   4   2    3.49    1.80
  11  -4  -2    6.92    2.87
 -11   4  -2    0.99    1.51
 -11  -4   2  -16.76   11.23
  11   4   2    4.54    1.86
  11  -4  -2   -8.57   12.51
  11  -4  -2    2.29    1.86
 -11  -4   2   15.54   11.77
  11  -4  -2   -0.73    5.13
 -12   4   2   87.11    6.70
  12   4  -2  105.26    8.06
  12   4  -2  103.24    7.11
  12  -4   2   64.67   13.80
 -12  -4  -2   90.61    7.09
  12  -4   2   85.38    7.34
 -12   4   2   81.02   12.13
 -12   4   2   99.91    6.60
  12  -4   2   91.22    8.00
 -12  -4   2   94.54    7.33
 -12   4  -2   98.63    6.84
  12  -4  -2  124.33   18.71
  12   4   2   95.85    7.77
  12  -4  -2   95.72    8.15
  12  -4  -2   97.73    7.77
  12   4   2   90.74    6.61
 -13  -4  -2   14.03   10.15
 -13   4   2   13.56    2.79
 -13  -4  -2   18.48    3.84
  13  -4   2   10.27    3.43
  13  -4   2    0.52   15.36
 -13   4   2    8.91    7.09
  13   4  -2   14.61    3.14
  13   4  -2   17.17    3.99
 -13   4   2   10.43    3.00
  13  -4   2   26.41   17.41
 -13  -4  -2   14.89   13.21
  13  -4   2   14.56    3.65
  13  -4  -2   14.26    3.40
 -13  -4   2  -18.49   16.06
  13  -4  -2  -12.14   12.96
 -13  -4   2   15.96   10.52
 -13  -4   2   13.15    3.19
  13  -4  -2   27.31   18.98
  13   4   2   15.10    2.94
  13   4   2   16.60    3.44
  13  -4  -2   10.46    3.57
  13   4   2   11.79    3.03
 -13   4  -2   13.13    2.92
  14   4  -2   56.33    6.19
  14  -4   2   17.07   15.93
 -14   4   2   50.69    4.60
 -14  -4  -2   61.60    5.94
 -14   4   2   71.87   12.91
  14   4  -2   48.48    4.86
  14  -4   2   54.37    5.92
  14  -4   2   56.58    6.11
 -14  -4   2   17.46   18.48
  14   4   2   48.61    5.46
 -14  -4   2   45.24    5.20
  14  -4  -2   41.99    5.60
 -14   4  -2   51.95    4.85
  14   4   2   54.47    6.02
  14  -4  -2   54.96    5.86
  15  -4   2    5.74    2.34
  15   4  -2    2.33    1.94
 -15   4   2    3.74    1.73
  15  -4   2    7.21    2.60
  15   4  -2    2.85    1.89
  15  -4   2   25.61   41.71
 -15  -4  -2  -10.10   10.38
 -15  -4  -2  -19.14   17.63
  15  -4   2   12.13   21.34
 -15  -4  -2    5.41    2.16
  15  -4  -2    6.05   22.36
  15  -4  -2    5.55    2.47
 -15  -4   2    4.51    2.04
 -15  -4   2  -30.66   19.41
 -15   4  -2    4.56    1.82
  15  -4  -2    3.44    2.20
  15   4   2    4.88    2.28
  15   4   2    6.71    2.52
 -15  -4   2   13.58   11.42
  15  -4  -2   -4.33   13.18
  16   4  -2   74.28    6.89
 -16  -4  -2   73.76    6.36
  16  -4   2   80.72    6.88
 -16  -4  -2   82.59    6.57
  16  -4   2   81.75    6.92
  16  -4  -2   81.61    6.95
  16   4   2   78.52    6.13
 -16  -4   2   82.10    6.56
  16   4   2   77.85    6.96
  16  -4  -2   92.92    7.47
 -16   4  -2   82.33    5.42
 -16   4  -2   83.60    6.97
  17  -4   2    7.14    2.34
  17  -4   2    6.13    2.21
 -17  -4  -2    2.51   17.87
 -17  -4  -2    7.54    2.33
 -17  -4  -2    3.59    2.63
  17   4  -2    7.23    2.28
  17   4  -2    8.78    2.53
  17   4   2   13.29    2.41
 -17   4  -2   12.13    1.90
  17  -4  -2   10.60    2.61
 -17  -4   2    8.54    2.22
 -17   4  -2    7.91    2.13
  17  -4  -2    4.81    2.20
  17   4   2    6.76    2.15
  18   4  -2   60.35    4.64
 -18  -4  -2   63.12    4.76
 -18   4   2   47.38    4.53
  18   4  -2   57.06    4.96
  18  -4   2   52.82    4.90
  18  -4   2   60.81    4.73
  18   4   2   50.77    4.31
 -18  -4   2   56.00    4.51
  18   4   2   51.53    4.79
  18  -4  -2   64.64    5.10
 -18   4  -2   60.53    4.19
 -18   4  -2   53.67    4.72
  18  -4  -2   57.79    4.99
   0  -5   2    3.81    4.78
   0   5  -2    0.18    1.08
   0   5  -2    1.26    0.95
   0  -5   2    0.15    0.75
   0  -5   2   -0.37    1.22
   0   5   2   -0.72    1.08
  -1  -5  -2    0.18    1.22
   1  -5   2    8.72    6.73
   1  -5   2    1.13    1.44
   1  -5   2    8.72    6.73
   1   5  -2    2.41    1.72
   1  -5   2    2.93    1.22
  -1   5   2    0.79    1.46
   1  -5   2    0.63    0.93
   1   5  -2   -0.34    1.64
   1   5  -2    2.52    1.21
  -1   5  -2    1.49    1.02
  -1  -5   2    1.89    1.62
  -1   5  -2    1.65    1.20
   1  -5  -2    2.12    1.57
   1   5   2    1.64    1.65
  -1  -5   2   -1.51    4.53
  -1   5  -2    1.47    1.33
  -1  -5   2    3.02    1.21
   2   5  -2    0.02    0.97
   2  -5   2   -0.22    1.13
   2  -5   2    2.02    1.53
  -2  -5  -2    1.61    0.61
   2  -5   2    9.96    6.81
  -2  -5  -2    1.84    1.06
  -2   5   2    0.90    0.76
   2  -5   2    2.05    2.08
  -2   5   2    2.54    1.89
  -2  -5  -2    1.37    0.59
  -2   5   2    3.06    0.97
   2   5  -2   -0.12    1.93
   2   5   2    2.70    1.76
  -2   5  -2    0.85    1.35
  -2   5  -2    2.39    1.39
  -2  -5   2    2.00    1.27
  -2  -5   2    3.16    1.74
  -2  -5   2    1.54    5.38
   2  -5  -2    1.83    1.47
  -2   5  -2   -0.41    1.32
   3  -5   2  488.12   19.80
  -3   5   2  504.30   18.32
  -3  -5  -2  483.49   17.63
   3   5  -2  487.45   19.59
  -3   5   2  490.78   21.77
  -3   5   2  474.41   18.22
   3  -5   2  487.13   21.27
   3   5  -2  503.25   22.72
  -3  -5  -2  488.85   17.69
   3  -5   2  426.04   23.01
  -3  -5  -2  511.87   21.76
  -3  -5   2  496.98   19.59
  -3   5  -2  481.51   20.39
   3   5   2  481.88   21.21
  -3   5  -2  509.02   19.94
  -3  -5   2  535.29   23.61
  -3   5  -2  496.74   21.45
   3  -5  -2  523.08   22.45
  -3  -5   2  500.56   21.87
  -4  -5  -2    8.75    7.82
  -4   5   2    5.88    2.60
  -4  -5  -2    2.62    2.69
   4  -5   2    8.52    3.17
  -4  -5  -2    8.02    1.83
   4   5  -2   10.41    2.82
  -4   5   2    7.58    1.98
  -4   5   2    9.57    2.25
  -4  -5  -2    8.59    1.99
   4  -5  -2    4.68    2.39
  -4  -5   2   10.15    2.44
  -4  -5   2    2.53    7.32
  -4   5  -2    6.10    2.39
  -4   5  -2    4.50    2.66
  -4   5  -2   11.21    3.61
   4   5   2    7.23    2.52
  -4  -5   2    7.15    2.54
  -4   5  -2    6.65    2.36
   4  -5  -2    2.15   11.41
  -5  -5  -2  130.37    7.98
   5  -5   2  119.95   11.23
   5   5  -2  134.44    9.14
  -5  -5  -2  137.80   11.21
   5  -5   2  118.66   10.35
  -5   5   2  146.97    8.84
  -5   5   2  136.27   10.06
   5   5  -2  134.91   10.92
  -5  -5  -2  132.32    8.02
  -5   5   2  139.62    8.63
   5  -5  -2  126.00   11.09
  -5  -5   2  131.98    8.98
  -5   5  -2  123.68    9.14
  -5  -5   2  141.62   10.04
  -5   5  -2  136.53    8.85
  -5  -5   2  136.17    7.57
  -6   5   2  277.09   14.55
   6  -5   2  255.88   17.23
  -6  -5  -2  261.86   13.75
   6   5  -2  285.27   15.30
  -6  -5  -2  264.26   13.73
   6   5  -2  262.51   16.82
   6  -5   2  233.49   17.33
  -6   5   2  287.12   16.18
  -6   5   2  280.11   14.60
  -6  -5   2  285.75   13.87
  -6   5  -2  295.68   15.68
  -6   5  -2  262.81   15.30
   6  -5  -2  245.43   17.26
  -6   5  -2  284.11   14.15
  -6  -5   2  275.23   14.88
   7  -5   2   96.33   17.35
  -7  -5  -2   77.36    7.32
  -7   5   2   78.44    8.59
   7   5  -2   79.51    5.58
   7  -5   2   76.68   10.03
   7  -5   2   77.16    9.91
  -7   5   2   70.05    7.81
   7  -5  -2   69.85    9.56
  -7   5  -2   75.52    7.29
  -7   5  -2   90.51    9.26
  -7  -5   2   92.29    8.72
  -9  -5  -2    7.47   10.96
   9  -5   2   16.20    3.13
  -9  -5  -2   10.44    2.53
  -9   5   2   10.74    4.08
   9   5  -2   13.73    2.82
   9  -5   2    7.71    5.26
   9  -5   2    3.96   10.35
  -9   5   2    8.78    2.12
   9  -5   2   18.54    6.65
  -9  -5  -2    2.05    9.53
  -9   5   2   17.33    3.27
   9   5  -2   13.47    2.44
  -9   5  -2   12.28    2.31
   9  -5  -2   10.67    6.65
   9  -5  -2    7.19   10.01
   9  -5  -2   -6.16    9.57
  -9  -5   2   30.86   17.45
   9  -5  -2   11.63    2.75
  -9  -5   2    6.24    2.25
   9   5   2   13.69    2.71
  -9  -5   2   -7.94    9.40
  -9   5  -2   12.77    4.37
 -10   5   2   21.04    3.89
  10  -5   2   23.61    8.43
  10  -5   2   24.64    8.32
 -10  -5  -2   21.12    3.36
  10   5  -2   20.80    3.41
  10  -5   2   24.46    3.81
 -10   5   2   23.83    6.62
  10   5  -2   26.84    3.85
 -10   5   2   24.40    3.10
  10  -5   2   11.21   13.04
  10  -5  -2   34.33   19.74
  10  -5  -2   24.58    9.11
 -10  -5   2    4.22   12.19
 -10  -5   2   15.89   13.95
  10   5   2   25.29    3.46
 -10  -5   2   27.36    3.87
  10  -5  -2   24.10    3.75
  10   5   2   27.85    3.98
 -10   5  -2   25.16    3.23
 -10   5  -2   31.56    6.07
  11  -5   2    6.05    6.84
  11  -5   2   -0.45   11.09
 -11   5   2    1.28    1.42
 -11  -5  -2    0.47    1.38
 -11  -5  -2  -11.75    9.10
 -11   5   2    2.14    2.21
  11  -5   2   -0.15    1.32
  11  -5   2   17.59   13.28
  11   5  -2    0.85    1.71
  11  -5   2   -0.86    6.87
 -11   5   2    0.72    3.62
  11   5  -2    0.55    1.57
  11  -5   2   -2.97    2.32
 -11   5  -2    5.21    1.96
  11   5   2   -0.88    1.07
 -11  -5   2    0.76    1.31
  11   5   2    1.97    2.19
  11  -5  -2    8.14    6.89
  11  -5  -2   10.67   10.92
 -11   5  -2   -4.13    5.42
 -11  -5   2    5.01   15.00
  11   5   2   -0.14    1.23
 -11  -5   2   -2.70   11.11
  11  -5  -2    2.45    2.11
  11  -5  -2   -0.07    2.98
  12  -5   2   50.75    5.79
  12  -5   2   51.91   14.90
  12  -5   2   34.00    5.27
  12   5  -2   55.78    4.96
 -12   5   2   53.10    4.49
  12  -5   2   28.88   11.84
  12   5  -2   46.48    5.68
 -12   5   2   59.61   11.12
 -12   5   2   46.49    5.32
 -12  -5  -2   48.73    5.17
  12  -5  -2   28.54   12.43
 -12   5  -2   47.33    4.48
  12  -5  -2   48.67    5.61
  12  -5  -2   42.85    5.67
  12   5   2   48.80    5.27
 -12  -5   2   58.86    5.65
  12   5   2   54.56    5.64
  13  -5   2    2.15    1.84
  13   5  -2    4.35    1.93
 -13   5   2    2.90    2.41
  13   5  -2    0.26    1.47
 -13  -5  -2   -6.10    8.31
  13  -5   2  -15.19   12.28
 -13  -5  -2    0.31    1.40
 -13  -5  -2   -5.45   13.95
  13  -5   2   20.35   15.58
 -13   5   2    0.30    1.42
  13  -5   2    2.44    2.15
  13   5   2   -0.92    1.30
 -13  -5   2    4.07    1.97
 -13  -5   2    9.04   10.96
 -13  -5   2  -17.11   15.37
  13   5   2    0.42    1.56
  13  -5  -2   -1.52   11.99
  13  -5  -2    1.37    2.57
  13  -5  -2    0.05    1.38
 -13   5  -2    2.68    1.46
  14  -5   2   39.98    5.11
 -14   5   2   35.58    4.11
 -14  -5  -2   43.91    5.05
 -14  -5  -2   15.27   16.32
  14   5  -2   28.48    3.91
  14  -5   2   40.87    5.40
 -14   5   2   47.18   12.46
  14   5  -2   37.81    5.13
 -14   5  -2   37.90    4.08
  14  -5  -2   38.19    5.58
 -14  -5   2   44.62    5.18
  14   5   2   46.79    5.31
  14  -5  -2   43.84    5.18
  14   5   2   37.07    4.91
 -15   5   2    6.09    1.85
  15  -5   2    5.34    2.52
 -15  -5  -2   -0.68   18.54
  15  -5   2   15.02   27.72
 -15  -5  -2   -8.72   10.88
 -15   5   2    1.74    1.92
  15  -5   2   19.01   17.33
  15   5  -2    4.98    2.10
  15  -5   2    4.01    2.26
 -15  -5  -2    5.49    2.17
 -15  -5   2    6.00   19.21
  15  -5  -2   26.25   16.49
  15  -5  -2  -25.01   15.79
  15   5   2    2.24    1.76
  15  -5  -2    4.79    2.10
 -15   5  -2    7.50    2.47
  15   5   2    2.16    1.72
 -15   5  -2    7.01    1.77
 -15  -5   2    5.43    1.95
 -15  -5   2    1.30    8.70
  15  -5  -2    3.35    2.30
  16  -5   2    0.93    1.48
 -16  -5  -2   -7.92   11.54
  16  -5   2   -1.70    1.59
  16   5  -2    0.95    1.53
  16   5  -2    1.28    1.54
 -16  -5  -2    1.23    1.36
  16  -5   2   29.54   27.02
  16  -5  -2    3.42    1.86
 -16   5  -2    3.40    1.53
  16  -5  -2    8.26   17.71
 -16  -5   2  -19.19   27.04
  16  -5  -2    0.68    1.74
  16   5   2    2.23    1.62
  16   5   2    0.08    1.06
 -16  -5   2    0.60    1.16
  16  -5  -2   21.83   28.12
 -16   5  -2    1.47    1.51
 -17  -5  -2   16.27    3.21
  17   5  -2   11.29    2.61
  17  -5   2   15.61    2.86
 -17  -5  -2   -3.49   15.03
  17  -5   2   13.02    2.74
  17   5  -2   16.74    3.18
 -17   5  -2   11.07    2.70
 -17  -5   2   12.77    2.77
 -17   5  -2   13.11    2.45
  17   5   2   13.80    2.67
  17  -5  -2    6.15    3.19
  17  -5  -2   21.33    3.26
 -17  -5   2  -12.79   39.86
  17   5   2   15.39    2.93
 -18  -5  -2    3.97    1.47
  18  -5   2    4.45    1.79
  18   5  -2    1.88    1.44
  18  -5   2    3.47    1.60
  18   5  -2    3.22    1.42
 -18   5   2    3.48    1.44
  18   5   2    4.61    1.53
  18  -5  -2    4.86    1.56
  18   5   2    0.41    1.79
 -18  -5   2    3.56    1.51
 -18   5  -2    2.20    1.77
 -18   5  -2    1.34    1.20
   0  -6   2   41.71    5.80
   0  -6  -2   42.84    4.59
   0   6   2   40.38    5.30
   0   6  -2   46.84    5.36
   0   6  -2   42.73    3.80
   0  -6   2   42.96    3.72
  -1  -6  -2   -0.89    1.06
   1  -6   2    2.26    1.26
   1  -6   2    1.61    1.69
   1   6  -2    1.63    1.12
   1   6  -2    2.73    1.97
   1  -6   2   -2.06    5.88
  -1   6   2    1.85    1.55
   1  -6   2   -0.02    0.99
  -1   6  -2    0.40    1.20
  -1  -6   2   -1.59    5.11
  -1  -6   2    1.28    1.12
   1   6   2    0.87    1.32
  -1  -6   2    0.59    1.96
   1  -6  -2    3.43    1.87
  -1   6  -2    2.11    1.29
   2   6  -2  102.26    6.33
  -2   6   2  101.54    4.36
  -2   6   2  102.15    4.40
  -2  -6  -2  103.05    6.69
   2  -6   2  100.56    7.07
  -2   6   2  104.97    8.43
   2   6  -2   95.64    9.26
   2  -6   2  102.20    6.43
   2   6   2  101.90    8.30
  -2  -6   2   98.39    8.56
  -2   6  -2   99.95    7.07
  -2  -6   2  101.20    6.33
  -2   6  -2  101.16    6.53
  -2   6  -2   97.94    7.73
   2  -6  -2   96.36    7.97
  -3  -6  -2   41.00    5.65
   3   6  -2   31.74    6.31
   3  -6   2   36.77    4.83
  -3  -6  -2   33.86    2.57
  -3  -6  -2   32.54    2.48
  -3   6   2   29.57    2.92
  -3   6   2   27.87    4.85
  -3  -6  -2   37.88    3.47
   3  -6   2   29.56    5.84
   3   6  -2   32.92    3.97
  -3   6   2   31.84    2.95
  -3  -6   2   36.26    3.89
  -3  -6   2   39.24    5.32
   3  -6  -2   17.07   11.66
   3   6   2   25.15    4.50
  -3   6  -2   33.81    4.97
   3  -6  -2   32.40    5.23
  -3   6  -2   35.60    4.26
  -3   6  -2   28.68    4.46
  -4   6   2  169.85    8.84
   4   6  -2  171.27   12.68
   4   6  -2  162.43    9.81
  -4  -6  -2  156.05   11.27
   4  -6   2  166.92   11.59
   4  -6   2  155.85   13.20
  -4  -6  -2  166.30    8.11
  -4   6   2  166.32    8.77
  -4   6   2  167.02   11.60
  -4  -6  -2  163.44    8.17
   4   6   2  160.87   11.29
  -4   6  -2  174.45   10.72
  -4   6  -2  158.15   10.05
  -4   6  -2  177.15   10.20
   4  -6  -2  168.71   12.25
  -4  -6   2  165.91    9.60
  -4  -6   2  173.13   11.45
  -4   6  -2  163.73   11.90
   5   6  -2  101.23    8.14
  -5   6   2   95.28    7.25
  -5   6   2  107.68    7.41
   5  -6   2  100.99    9.49
   5  -6   2   89.87   10.33
  -5  -6  -2  101.80    6.65
  -5  -6  -2  106.99   10.08
  -5  -6  -2  103.86    6.70
   5   6  -2   88.26   10.17
  -5   6   2   98.50    9.12
   5  -6  -2  100.39   10.09
  -5  -6   2   94.38    7.47
  -5   6  -2   98.17    8.11
  -5   6  -2  101.10    8.39
  -5   6  -2  101.25    8.40
  -5  -6   2  105.49    9.07
   6  -6   2   93.28   11.15
   6   6  -2  108.94   12.13
  -6  -6  -2  101.30    7.74
  -6   6   2  106.95    8.35
  -6   6   2  120.11   10.31
   6  -6   2  103.72   10.83
  -6   6  -2  112.45    8.85
   6  -6  -2   83.93   10.27
  -7   6   2    3.12    2.53
   7  -6   2    0.62    3.84
  -7  -6  -2    2.39    2.42
   7   6  -2    1.56    1.55
  -7  -6  -2  -10.41    8.02
   7  -6   2    0.04    2.51
   7  -6   2    0.35   10.33
  -7  -6  -2   27.72   16.42
  -7   6   2    0.73    3.18
  -7  -6   2    0.64   10.36
   7  -6  -2   -4.76   11.40
  -7   6  -2    0.73    3.01
   7   6   2    0.56    1.08
   7  -6  -2   -9.09   11.78
   7   6   2    2.44    1.60
  -7   6  -2    1.15    2.50
   7   6   2   -1.98    1.12
   7  -6  -2    0.12    2.64
   8   6  -2    0.01    1.14
  -8   6   2    1.56    2.74
  -8  -6  -2   24.72   13.68
   8  -6   2   11.23   12.52
  -8   6   2    0.70    1.44
   8  -6   2    6.86    3.72
  -8  -6  -2   -0.58    1.50
   8  -6   2    3.02    1.79
   8  -6   2    3.15    3.98
  -8  -6  -2  -12.57   12.65
   8  -6   2   -3.74    9.45
  -8   6  -2    2.36    1.44
  -8  -6   2   15.32   12.93
  -8  -6   2    2.45    1.59
   8  -6  -2   20.33   12.52
  -8  -6   2   -0.89   14.21
  -8   6  -2   -1.29    2.67
   8   6   2   -0.23    1.29
   8   6   2    3.04    1.25
   8  -6  -2    2.20    1.67
  -9  -6  -2   77.73    6.05
   9  -6   2   70.14   12.93
   9   6  -2   75.34    5.70
  -9   6   2   95.84    6.78
   9  -6   2   95.84   13.51
   9  -6   2   96.76    7.04
  -9   6   2   88.06   10.41
   9   6  -2   87.41    6.56
  -9   6  -2   82.09    9.20
  -9  -6   2   77.73    6.35
   9  -6  -2   84.90    6.72
  -9   6  -2   85.22    5.60
   9  -6  -2  109.63   14.21
   9   6   2   87.83    6.83
   9   6   2   96.40    6.42
 -10   6   2  255.11   11.71
  10  -6   2  301.14   25.33
 -10  -6  -2  281.74   13.69
  10   6  -2  276.00   12.51
 -10   6   2  306.59   20.33
  10  -6   2  283.03   15.24
  10  -6   2  297.99   25.05
 -10   6   2  289.77   14.22
  10  -6   2  263.07   14.26
  10   6  -2  302.75   14.46
  10  -6  -2  304.99   25.74
  10   6   2  272.66   14.29
  10  -6  -2  272.45   14.21
 -10   6  -2  275.90   12.44
  10   6   2  308.15   14.25
 -10   6  -2  284.90   17.51
 -10  -6   2  286.94   14.08
 -11  -6  -2    8.80   14.23
  11  -6   2   -0.28    1.36
  11  -6   2   14.42    8.85
  11  -6   2   23.13   10.06
  11  -6   2   -0.74    2.00
  11  -6   2   14.60   16.20
 -11   6   2   -0.44    1.80
  11   6  -2    0.64    1.43
 -11   6   2   -1.65    3.62
  11   6  -2   -3.61    1.82
 -11  -6  -2    0.53   10.55
 -11   6   2   -1.22    1.51
 -11  -6  -2   -0.98    1.52
 -11  -6   2   -8.19   12.31
 -11  -6   2    1.34    1.63
  11  -6  -2  -13.25   13.84
  11   6   2    2.15    1.68
  11  -6  -2  -10.52    6.24
  11  -6  -2   -0.19    1.40
  11  -6  -2   -2.96   10.43
 -11   6  -2    2.21    1.48
 -11  -6   2    2.48   13.86
 -13   6   2   24.80    3.49
 -13   6   2   13.75    3.48
  13  -6   2   -2.54   13.90
  13   6  -2   16.87    3.85
  13  -6   2   13.62    3.96
 -13  -6  -2    7.87   11.06
 -13   6   2   11.10    7.67
  13  -6   2   14.15    3.39
 -13  -6  -2   15.03    3.31
  13  -6   2   -1.52   13.72
 -13  -6  -2   14.02   13.83
  13   6   2   17.93    3.90
 -13  -6   2   22.30    4.05
 -13   6  -2   14.14    2.70
 -13  -6   2   11.74    9.82
  13  -6  -2   10.66   15.80
 -13  -6   2   11.88   18.03
  13  -6  -2    9.54   17.33
  13  -6  -2   13.07    3.40
  13   6   2   17.32    3.46
 -14  -6  -2   69.31    6.37
  14   6  -2   78.28    7.19
  14  -6   2   79.67    7.06
  14  -6   2   76.34    7.76
 -14   6   2   77.47    6.06
 -14   6  -2   86.17    5.42
 -14  -6   2   73.87    6.55
 -14   6  -2   76.67    6.86
  14  -6  -2   76.71    7.05
  14   6   2   78.91    6.81
  14   6   2   81.76    7.01
  15   6  -2    0.90    1.47
 -15  -6  -2    6.36   16.74
 -15  -6  -2   -7.93    8.51
 -15  -6  -2    1.37    1.50
  15  -6   2  -20.00   24.50
  15  -6   2   -0.62    1.31
  15  -6   2    1.76    2.42
  15   6  -2    0.72    1.22
  15  -6   2    3.60   17.23
 -15   6  -2   -2.00    1.50
 -15  -6   2    0.27    8.71
 -15  -6   2    0.40    1.15
 -15   6  -2    0.32    1.35
  15  -6  -2   17.20   17.19
 -15  -6   2   11.32   16.63
  15  -6  -2   -0.07    1.16
  15   6   2    0.90    1.35
  15   6   2    1.09    1.53
  16  -6   2   31.63   23.66
  16   6  -2   76.41    6.33
  16   6  -2   73.58    6.48
  16  -6   2   62.73    6.52
 -16  -6  -2   77.82    6.00
  16  -6   2   79.34    6.53
  16   6   2   70.12    6.00
 -16   6  -2   74.30    6.32
  16   6   2   78.03    6.00
 -16   6  -2   76.28    5.76
  16  -6  -2   78.00    6.58
 -16  -6   2   84.95    6.37
  17   6  -2    2.29    1.07
 -17  -6  -2   -0.04    1.09
  17  -6   2   -0.07    1.41
 -17  -6  -2  -10.76   11.81
 -17   6   2    0.46    1.14
  17  -6   2    2.31    2.44
  17   6  -2    0.88    0.96
 -17   6  -2    0.69    1.20
  17  -6  -2  -26.11   23.70
 -17  -6   2  -25.98   19.43
 -17   6  -2    0.49    1.27
  17   6   2   -0.13    1.36
 -17  -6   2    0.71    1.28
  17   6   2    0.93    1.10
  17  -6  -2    1.48    1.57
  18   6  -2   48.69    3.91
  18  -6   2   46.56    4.01
  18   6  -2   36.31    3.54
 -18   6   2   40.10    3.46
 -18  -6  -2   41.54    3.73
  18  -6  -2   44.11    3.93
  18   6   2   33.59    3.18
  18   6   2   35.63    3.33
 -18  -6   2   46.85    3.84
 -18   6  -2   32.67    3.45
 -18   6  -2   44.25    3.40
   0   7  -2   -1.54    1.42
   0  -7   2    3.00    1.86
   0  -7   2   -1.55    0.89
   0   7  -2   -0.28    0.99
   0   7   2    1.71    1.55
   0  -7  -2    0.61    1.27
   1   7  -2   78.03    5.38
   1  -7   2   81.17    5.22
  -1   7   2   82.73    8.00
  -1  -7  -2   79.71    7.01
   1   7  -2   78.21    7.94
  -1  -7  -2   74.98    6.33
   1  -7   2   74.17    5.42
   1  -7   2   69.68    8.20
  -1   7  -2   76.51    5.41
  -1  -7   2   73.00    5.25
  -1  -7   2   81.07    8.30
   1  -7  -2   80.17    6.95
   1   7   2   79.84    7.68
   2  -7   2  264.54   12.50
  -2  -7  -2  283.34   13.93
   2   7  -2  271.00   16.04
   2  -7   2  280.69   13.54
   2   7  -2  267.54   12.33
  -2   7   2  261.51   15.56
   2  -7   2  252.72   17.11
  -2  -7   2  285.09   16.60
  -2   7  -2  290.15   12.96
   2   7   2  275.84   15.76
   2  -7  -2  279.63   15.19
  -2  -7   2  270.11   12.44
  -2   7  -2  268.23   15.16
   3  -7   2    6.59    2.74
   3  -7   2    6.42    3.18
  -3   7   2    7.84    3.72
   3   7  -2   13.00    2.83
  -3   7   2    8.45    1.67
  -3  -7  -2    8.60    2.35
  -3  -7  -2   12.54    3.76
   3   7  -2    3.63    3.71
  -3   7   2   11.93    1.91
   3  -7  -2    5.27    2.78
  -3   7  -2    5.94    2.06
  -3  -7   2    6.34    2.87
  -3  -7   2    6.09    2.03
  -3   7  -2    4.09    2.33
   3   7   2    6.28    2.64
  -3   7  -2   12.22    2.74
   4  -7   2  115.78   12.02
  -4   7   2  130.97   10.72
   4   7  -2  118.29   12.17
  -4  -7  -2  129.86   10.35
  -4  -7  -2  123.33    6.39
  -4  -7  -2  123.64    6.36
  -4   7   2  134.79    7.39
   4  -7   2  140.09   10.71
  -4   7   2  144.58    7.89
   4  -7  -2  124.52   11.00
  -4   7  -2  137.33   10.16
   4   7   2  133.17   10.84
  -4   7  -2  122.23    8.85
  -4  -7   2  125.54   10.09
  -4  -7   2  120.10   10.21
  -5  -7  -2  399.05   21.47
  -5   7   2  423.85   22.05
  -5  -7  -2  424.65   17.09
  -5   7   2  422.31   18.12
   5  -7   2  391.67   24.82
   5  -7   2  418.03   22.53
   5  -7  -2  385.69   22.82
   5   7   2  388.97   17.77
  -5   7  -2  424.86   20.61
  -5  -7   2  442.58   21.45
  -5   7  -2  411.28   20.01
   6  -7   2    7.45    9.76
  -6  -7  -2    3.33    2.23
  -6  -7  -2  -19.89   18.10
  -6   7   2    5.48    1.51
  -6   7   2    3.02    2.66
  -6  -7  -2    6.64   11.64
   6  -7   2    0.51    3.69
   6   7  -2    5.06    1.63
   6  -7   2    1.31    3.39
   6  -7   2   15.96   11.73
  -6   7   2    5.19    2.84
  -6   7   2    4.15    1.75
  -6   7   2    0.46    1.43
  -6   7  -2   11.54    3.60
  -6   7  -2    0.08    2.66
   6   7   2    4.40    2.02
   6   7   2    4.71    1.63
  -6   7  -2    1.92    1.24
   6  -7  -2    2.59   12.46
  -6  -7   2   -9.08    9.93
  -6  -7   2    0.78    3.39
   6  -7  -2   -4.71   11.96
  -6  -7   2   21.74   13.34
   6  -7  -2    3.19    3.20
   7  -7   2   18.88    6.38
  -7   7   2   16.33    2.86
   7   7  -2    6.83    3.52
   7  -7   2   34.31   14.62
  -7  -7  -2    8.75   12.55
   7  -7   2   18.34    6.39
  -7   7   2   17.37    3.25
   7   7  -2   18.50    2.92
   7  -7   2   -1.42    9.60
   7  -7   2   20.18    3.40
  -7   7   2   21.92    3.88
  -7  -7  -2   19.69   16.39
  -7   7   2   12.02    4.38
   7  -7  -2   19.67   13.05
   7   7   2   17.21    3.52
   7   7   2   15.28    2.92
  -7  -7   2   20.71    3.55
   7   7   2   17.54    2.40
  -7  -7   2   55.43   19.35
  -7   7  -2   15.75    4.28
   7  -7  -2   -9.51   13.11
   7  -7  -2   19.92    6.05
   8  -7   2   72.68   12.16
   8  -7   2   72.00   11.97
  -8  -7  -2   45.07    4.75
   8   7  -2   45.53    4.45
  -8   7   2   53.45    4.73
  -8   7   2   55.89    8.39
   8  -7   2   41.42    4.85
  -8   7   2   46.95    4.93
   8  -7  -2   44.65    4.88
   8   7   2   55.61    5.20
  -8  -7   2   46.36    4.85
  -8  -7   2   22.46   14.01
  -8   7  -2   56.76    7.79
   8   7   2   52.88    4.39
   8  -7  -2   61.27   11.24
  -9  -7  -2   11.79   13.82
  -9   7   2   15.71    5.41
   9  -7   2   16.64    6.69
   9   7  -2   13.04    2.79
   9  -7   2   18.75    6.84
  -9   7   2   14.57    2.94
   9  -7   2   17.97   14.00
   9  -7   2   12.90    3.08
   9  -7   2    9.74    9.64
  -9   7   2   17.66    3.50
  -9  -7  -2   14.71   13.32
  -9  -7  -2   14.93    2.87
  -9   7  -2   14.53    2.49
   9  -7  -2   10.24    2.80
   9   7   2   13.31    2.61
   9  -7  -2    8.07    6.34
  -9  -7   2   19.59   14.78
   9   7   2   12.76    3.02
   9  -7  -2   -8.51   12.32
  -9   7  -2    7.64    5.00
   9  -7  -2   18.93   13.33
  -9  -7   2   11.06    2.57
 -10   7   2   51.82    4.94
  10  -7   2   40.27   10.62
  10  -7   2   33.24    9.86
  10  -7   2   48.98    5.48
  10   7  -2   43.46    4.63
 -10   7   2   57.57    5.26
 -10  -7  -2   50.61    4.93
 -10   7   2   60.31   10.67
  10  -7  -2   44.77   11.26
 -10   7  -2   47.57    4.24
  10  -7  -2   47.91    5.32
 -10   7  -2   53.45   10.22
  10   7   2   52.59    5.03
 -10  -7   2   43.41    5.00
  10   7   2   53.03    5.64
 -10  -7   2   29.48   15.22
 -11  -7  -2    1.12   16.18
 -11  -7  -2   30.44    4.24
 -11   7   2   18.98    6.97
  11  -7   2    9.91   13.93
  11  -7   2   25.92   12.14
  11  -7   2   15.16   13.19
 -11   7   2   28.82    3.96
  11   7  -2   25.15    3.82
 -11  -7  -2    3.33   12.30
  11  -7   2   30.79    4.58
 -11   7   2   25.85    4.01
  11  -7   2   28.39   11.69
 -11  -7   2   27.42    3.99
  11  -7  -2   35.27   13.44
  11   7   2   21.59    4.16
 -11   7  -2   22.97    3.20
  11   7   2   26.89    3.77
  11  -7  -2   22.69   15.05
  11  -7  -2   28.13    5.00
  12   7  -2   26.84    4.07
 -12   7   2   33.41    9.38
 -12  -7  -2   28.13    3.99
  12  -7   2   23.53    5.72
 -12   7   2   24.31    4.00
  12  -7   2    2.50   11.94
  12  -7   2   32.20    4.61
 -12  -7  -2    7.34   16.03
 -12   7   2   25.92    3.77
 -12  -7   2    4.12   12.19
 -12  -7   2   29.90    4.28
  12   7   2   30.74    4.13
 -12  -7   2   21.01   16.11
  12   7   2   31.02    4.43
 -12   7  -2   22.75    4.00
  12  -7  -2    3.75   13.47
  12  -7  -2   27.97    4.88
  13   7  -2   -0.47    1.13
  13  -7   2   -0.81    1.35
  13  -7   2    5.05   12.12
 -13   7   2    2.18    1.62
 -13  -7  -2   18.88   11.98
  13  -7   2   -0.86    2.98
 -13  -7  -2    3.27    1.81
  13  -7   2   16.63   17.04
  13   7  -2   -0.57    1.15
 -13   7   2   -3.71    8.99
 -13   7   2    0.72    2.02
 -13  -7  -2   -3.72   13.92
 -13  -7   2    7.58   10.81
  13  -7  -2   -2.80   11.37
 -13   7  -2    0.75    1.20
  13  -7  -2    0.40    1.55
  13  -7  -2    1.39   15.10
  13   7   2   -0.62    1.38
 -13  -7   2   26.45   18.34
 -14   7   2   21.39    3.66
  14  -7   2    3.02   13.26
  14   7  -2   16.53    3.66
  14   7  -2   18.80    3.64
 -14  -7  -2   27.87    3.94
  14  -7   2   24.29    4.56
  14  -7   2   13.31    4.42
 -14  -7   2   17.66    3.50
  14   7   2   25.50    3.70
  14  -7  -2   13.66   14.32
  14  -7  -2   24.64    3.90
  14   7   2   25.54    3.89
 -14   7  -2   25.17    4.38
 -15   7   2    0.36    1.77
  15   7  -2    3.15    1.70
 -15  -7  -2    3.52    1.59
  15   7  -2    3.20    1.88
 -15  -7  -2   -1.51    7.75
  15  -7   2    0.08    1.45
  15  -7   2    0.46   15.61
 -15  -7  -2    6.51   16.21
  15  -7   2   11.14    3.51
  15  -7   2    3.33   23.97
 -15  -7   2    5.67    2.05
 -15   7  -2    4.14    1.90
  15   7   2    3.27    1.64
  15  -7  -2   14.35   12.96
  15   7   2    2.84    1.50
 -15  -7   2  -15.40   17.48
  15  -7  -2    4.21   14.49
 -15  -7   2   10.78    8.83
 -15   7  -2    3.82    1.67
  15  -7  -2    0.99    1.28
 -16  -7  -2   27.53   14.67
  16  -7   2   28.72   20.73
  16   7  -2    2.78    1.70
  16  -7   2    3.96    2.01
 -16  -7  -2    4.72    1.85
  16  -7   2    8.59    3.34
 -16  -7  -2   -7.54   17.95
 -16   7   2    1.90    1.38
  16   7  -2    3.88    1.67
  16  -7  -2    5.58    2.20
 -16   7  -2    3.52    1.97
  16   7   2    6.28    2.04
  16   7   2    4.51    1.72
 -16  -7   2    5.64    2.01
  16  -7  -2    7.13   21.33
  16  -7  -2   20.95   16.47
 -16   7  -2    5.85    1.78
 -16  -7   2   -4.19   10.24
  17   7  -2    8.90    2.02
 -17   7   2    7.64    1.84
 -17  -7  -2   10.74    2.13
  17  -7   2    7.46    2.24
  17   7  -2    6.13    1.84
 -17  -7  -2   -3.69   12.02
 -17   7  -2    7.69    2.02
  17  -7  -2   27.16   22.55
 -17  -7   2    9.74    2.26
  17   7   2    6.82    1.89
  17  -7  -2    7.77    2.08
  17   7   2   10.67    2.14
 -17   7  -2    6.38    1.87
 -17  -7   2   21.61   16.87
  18   7  -2    1.98    1.24
  18  -7   2    1.88    1.19
  18   7  -2   -0.23    0.71
 -18  -7  -2   -0.67    0.91
 -18   7   2    1.30    0.79
  18   7   2    2.49    1.31
  18  -7  -2    2.36    1.33
  18   7   2    1.92    0.88
 -18   7  -2    0.88    0.82
 -18  -7   2    2.06    1.32
   0  -8   2  297.86   18.91
   0  -8   2  296.50   13.34
   0  -8  -2  312.16   15.66
   0   8   2  325.40   18.33
   0   8  -2  327.63   18.14
   0  -8  -2  329.09   18.26
   0   8  -2  300.30   13.43
   1   8  -2  349.66   19.01
  -1  -8  -2  356.83   17.95
   1  -8   2  322.71   13.09
   1  -8   2  288.80   19.40
  -1  -8  -2  338.11   15.80
   1  -8   2  300.15   13.73
   1   8  -2  307.31   13.62
  -1   8   2  315.34   18.22
  -1   8  -2  338.74   14.54
  -1  -8   2  316.37   13.78
  -1  -8   2  302.63   18.78
  -1   8  -2  307.73   17.55
   1  -8  -2  313.13   18.83
   1  -8  -2  335.00   16.95
   1   8   2  328.73   18.47
   2  -8   2  333.24   21.54
  -2  -8  -2  377.46   17.31
  -2   8   2  378.78   20.43
  -2  -8  -2  388.43   18.25
   2  -8   2  393.53   17.30
  -2   8  -2  372.72   19.71
   2   8   2  373.52   20.28
  -2  -8   2  371.29   21.06
  -3   8   2   79.94    8.80
   3  -8   2   90.09    8.15
   3  -8   2   75.93   10.09
  -3  -8  -2   92.41    7.19
  -3  -8  -2   95.39    8.83
   3   8   2   93.57    9.35
  -3  -8   2   93.10    9.20
  -3   8  -2   88.10    7.04
   3  -8  -2   89.34    9.00
  -3   8  -2   87.49    8.62
   4   8  -2   45.79    4.82
  -4   8   2   41.79    4.22
  -4  -8  -2   50.93    8.12
  -4   8   2   47.76    4.06
  -4   8   2   50.82    7.38
  -4   8   2   45.36    4.70
   4  -8   2   59.46   17.27
   4  -8   2   52.31    6.95
   4   8   2   39.07    6.92
  -4   8  -2   40.97    5.72
  -4   8  -2   54.33    6.84
   4   8   2   47.31    4.50
   4   8   2   50.33    4.94
  -4  -8   2   63.59    7.76
   4  -8  -2   45.80    7.38
  -4   8  -2   56.35    4.77
   5   8  -2   42.50    3.51
  -5   8   2   33.68    4.88
  -5   8   2   30.41    6.03
  -5   8   2   32.51    3.74
   5   8  -2   34.34    3.89
  -5  -8  -2   32.36    3.52
  -5   8   2   34.45    3.89
   5  -8   2   53.69   17.01
   5  -8   2   35.87    6.87
  -5   8   2   35.89    4.09
  -5  -8  -2   35.10    7.17
   5  -8   2   28.24    7.86
   5  -8  -2   50.02   17.76
  -5   8  -2   38.50    6.16
   5  -8  -2   25.56    5.82
  -5  -8   2   27.97   12.04
   5   8   2   28.46    3.96
  -5  -8   2   34.80    6.73
  -5   8  -2   37.08    3.19
   5   8   2   32.76    3.89
   5   8   2   38.93    4.14
  -6   8   2    2.87    1.68
   6  -8   2    5.01    3.55
  -6  -8  -2    1.63    2.30
  -6   8   2    2.37    2.48
  -6   8   2    4.41    1.84
   6   8  -2    0.99    1.06
   6  -8   2   -2.24   10.39
   6  -8   2   20.28   15.28
   6   8  -2    2.79    2.23
  -6  -8  -2    3.43   20.42
   6   8  -2    1.60    1.51
  -6   8   2    3.26    1.50
   6  -8   2   -3.02    3.24
  -6   8  -2    5.61    3.46
   6   8   2    6.36    2.18
   6   8   2    4.81    2.16
   6  -8  -2   -8.24   13.85
  -6   8  -2    5.14    1.44
   6   8   2    4.18    1.84
  -6  -8   2   12.29    4.57
   6  -8  -2  -16.32   13.81
   6  -8  -2    7.37    4.93
   6   8   2    2.62    1.20
  -6  -8   2    3.42   11.62
  -6  -8   2   -2.70    9.10
   7  -8   2   19.69    7.43
   7  -8   2   25.87   14.80
   7  -8   2   12.21    2.78
   7   8  -2   12.11    2.40
  -7   8   2   15.54    2.79
  -7   8   2   17.00    3.46
   7  -8   2   13.34    5.54
   7  -8   2   -2.35   10.60
  -7  -8  -2    3.12   16.97
   7   8  -2   12.99    2.91
  -7   8   2   16.61    5.32
  -7  -8  -2    1.59   13.36
  -7   8   2   10.95    2.61
   7   8   2   17.43    3.62
   7   8   2   16.54    3.77
   7  -8  -2   11.62    3.67
  -7   8  -2   14.09    4.35
   7  -8  -2   12.17   13.84
   7  -8  -2    8.29   13.86
  -7  -8   2   26.45   16.40
  -7   8  -2   12.05    3.09
  -7  -8   2  -11.57   12.38
   7   8   2   12.80    2.47
  -7   8  -2   16.20    2.79
   7  -8  -2   22.03    7.13
  -7  -8   2   14.70    3.12
  -8   8   2   10.62    2.93
  -8  -8  -2    8.55    2.17
   8  -8   2   10.13    6.94
  -8  -8  -2   22.64   14.17
  -8   8   2   14.76    3.13
  -8  -8  -2   42.45   20.64
   8  -8   2   14.57    3.32
   8  -8   2    2.86   11.02
   8  -8   2   12.85    6.29
   8  -8   2   -2.44   10.89
   8   8  -2   14.24    2.76
  -8   8   2    8.52    4.94
   8  -8  -2   19.26   14.86
  -8  -8   2    6.82    2.39
  -8   8  -2   11.27    2.56
   8   8   2   11.48    2.29
  -8   8  -2   11.25    3.83
   8  -8  -2    9.21    7.44
   8   8   2   12.17    3.60
  -8   8  -2   13.71    5.20
   8  -8  -2   -4.69   12.36
   8   8   2   12.32    2.92
  -8  -8   2  -17.94   14.69
  -8  -8   2    9.71   14.78
   9  -8   2    8.23   12.15
  -9   8   2    6.98    4.89
   9  -8   2    2.39   12.02
   9   8  -2    0.69    1.00
   9  -8   2    0.97    6.79
  -9   8   2   -2.36    1.24
   9  -8   2    1.13    1.66
   9  -8   2   -4.03    8.75
  -9  -8  -2   13.15   15.17
  -9  -8  -2   -1.86    1.65
  -9   8   2    0.58    1.50
   9  -8  -2   -3.21    1.63
  -9  -8   2   -1.20    1.61
   9   8   2    0.41    1.59
   9  -8  -2  -18.51   11.24
   9  -8  -2   13.16   15.07
  -9   8  -2    0.56    1.27
  -9  -8   2   13.79   15.78
  -9   8  -2   -5.49    4.61
   9  -8  -2    2.57    7.02
  -9  -8   2    4.23   14.26
   9   8   2   -1.13    0.83
  10  -8   2    6.96   10.97
 -10   8   2   29.76    8.03
 -10  -8  -2    0.08   11.47
 -10   8   2   26.14    4.56
  10  -8   2   18.02   11.05
  10   8  -2   27.69    3.82
 -10  -8  -2   21.01   17.34
  10  -8   2   39.66   11.64
 -10  -8  -2   28.82    3.83
  10  -8   2   20.78    4.17
 -10   8   2   28.01    3.85
 -10  -8   2   40.35   17.47
  10   8   2   26.29    3.42
 -10   8  -2   19.29    8.01
 -10   8  -2   23.16    3.55
  10  -8  -2   -3.34   12.61
  10  -8  -2   25.29    9.72
  10  -8  -2   -3.88   14.73
  10  -8  -2   22.71    4.20
  10   8   2   24.85    4.00
 -10  -8   2   19.98    3.79
 -11   8   2   42.18    4.88
  11  -8   2   47.87    5.40
  11   8  -2   44.62    4.91
 -11  -8  -2   54.29    5.26
 -11   8   2   58.05   11.60
 -11   8   2   41.23    5.01
  11   8  -2   55.65    5.94
 -11  -8   2   48.32    5.20
  11   8   2   45.25    5.45
 -11  -8   2   14.31   16.93
  11   8   2   40.31    4.62
  11  -8  -2   43.10    5.05
 -11   8  -2   52.11    5.11
  12   8  -2    2.37    1.72
 -12  -8  -2   -4.99    9.42
 -12   8   2    5.59    2.34
 -12   8   2   -1.64    7.26
  12   8  -2    4.51    2.41
  12  -8   2    5.98    2.42
 -12  -8  -2   13.54   15.40
  12  -8   2    4.49   13.81
 -12   8   2    0.13    2.01
  12  -8   2   12.97   13.64
 -12  -8  -2    3.56    1.76
  12   8   2    4.34    1.87
  12  -8  -2    6.69    2.55
 -12  -8   2    3.95    2.19
  12   8   2    2.67    1.86
 -12  -8   2   -0.65   12.21
 -12   8  -2    4.08    2.08
 -12  -8   2   32.51   20.28
  12  -8  -2    1.87   11.47
  12  -8  -2    0.34   15.00
 -13  -8  -2   12.35   15.89
 -13   8   2   12.45    3.23
 -13  -8  -2   15.50    3.33
  13   8  -2    8.44    2.74
 -13  -8  -2   10.37   10.70
  13  -8   2   21.40    4.30
  13   8  -2   14.27    3.11
 -13   8   2   22.84   11.94
  13  -8   2   -7.84   13.44
 -13   8   2   13.90    3.00
  13  -8  -2    0.08   14.11
 -13  -8   2   19.98    3.77
 -13  -8   2   -1.18   17.22
  13  -8  -2   -5.68   12.22
  13   8   2   23.26    3.81
  13  -8  -2   14.54    3.68
 -13  -8   2   11.33   11.14
 -13   8  -2    8.71    2.48
  13   8   2   15.49    2.90
  14  -8   2   26.26   19.68
 -14  -8  -2   53.52   18.53
  14  -8  -2   23.41   16.82
  15   8  -2   -0.06    1.10
  15  -8   2   -0.88   14.98
 -15  -8  -2    4.52   16.52
 -15  -8  -2   -0.65    1.13
  15  -8   2   -6.48   21.19
 -15   8   2   -0.13    1.50
  15  -8   2   -1.02    0.99
 -15  -8  -2    0.07    7.60
  15   8  -2   -1.03    1.21
 -15   8   2    0.99    1.23
  15  -8  -2    2.98    1.77
 -15  -8   2   15.91   18.17
  15  -8  -2  -19.68   14.92
 -15   8  -2    0.25    1.09
 -15  -8   2   17.18    9.67
 -15  -8   2    0.38    1.02
  15  -8  -2   -2.09   15.45
  15   8   2    0.15    1.27
  15   8   2    0.05    0.96
 -15   8  -2    0.63    0.83
  16  -8   2   46.85    4.71
  16   8  -2   36.51    3.91
  16   8  -2   48.02    4.74
 -16   8   2   37.72    3.81
 -16  -8  -2   19.29   19.54
  16  -8   2   24.74   19.08
 -16  -8  -2   48.02    4.35
  16   8   2   53.23    4.58
  16  -8  -2   42.56   17.94
 -16  -8   2   47.91    4.34
 -16   8  -2   44.46    4.28
 -16   8  -2   47.81    4.26
  16   8   2   39.95    3.82
  16  -8  -2   54.31    4.98
  17   8  -2    0.38    0.72
  17  -8   2   -0.03    1.06
 -17  -8  -2    8.74   13.10
 -17   8   2   -0.86    0.71
  17   8  -2   -0.19    1.01
 -17  -8  -2   -0.11    0.84
 -17  -8   2   -1.31    0.72
 -17   8  -2   -0.89    0.41
 -17  -8   2  -17.59   16.38
  17   8   2   -0.92    0.60
  17  -8  -2    0.94    1.26
  17   8   2   -0.70    1.22
  17  -8  -2  -17.50   20.74
   0   9   2    0.84    1.33
   0   9   2    1.64    1.88
   0  -9  -2    2.30    2.51
   0   9   2   -0.17    1.30
   0   9   2    0.80    1.77
   0  -9   2   -5.83    6.24
   0   9  -2    0.77    1.29
   0  -9   2    0.22    2.62
   0  -9  -2    0.35    2.67
   0   9  -2   -0.09    1.22
   0   9  -2    0.04    2.20
  -1   9   2    5.33    1.91
   1   9  -2    2.11    1.96
  -1  -9  -2    2.70    2.10
  -1   9   2    6.20    1.90
  -1   9   2    6.62    2.27
  -1  -9  -2    6.79    3.10
   1  -9   2    0.17    3.53
   1   9  -2    1.48    2.47
  -1   9   2    1.25    1.85
   1  -9   2   14.52    9.48
   1   9  -2    3.57    1.65
  -1  -9   2    4.51    3.36
   1   9   2    1.39    1.40
   1   9   2    2.88    1.60
   1  -9  -2    2.36    2.87
   1   9   2    3.69    2.32
   1   9   2    3.67    1.98
  -1   9  -2    4.03    1.95
  -1   9  -2    3.72    1.58
  -1   9  -2    0.37    2.22
   1   9   2    6.29    2.00
  -2  -9  -2  133.29   10.30
  -2  -9  -2  140.36    9.43
   2   9  -2  125.76    7.80
   2   9  -2  131.58    8.56
  -2   9   2  115.31    9.52
   2  -9   2  138.09    8.83
  -2   9   2  125.86    7.37
  -2  -9  -2  138.16   11.30
  -2   9   2  126.96    8.11
  -2   9   2  135.84   11.95
   2  -9   2  125.44   12.85
  -2   9  -2  129.01    7.93
   2   9   2  132.48    8.30
   2   9   2  132.43    8.14
   2   9   2  139.42    8.50
  -2   9  -2  147.82   11.86
   2   9   2  124.34   11.41
  -2  -9   2  139.76   12.61
  -2   9  -2  133.07    8.28
  -2   9  -2  128.22    8.32
   2   9   2  126.23    7.83
   2  -9  -2  145.78   11.45
   2  -9  -2  123.10   12.34
  -2   9  -2  126.03    7.34
   3   9  -2    6.09    1.84
   3  -9   2    4.65    4.26
  -3   9   2    5.55    1.96
   3  -9   2    1.94    3.01
   3   9  -2    3.33    2.01
   3   9  -2    4.79    1.93
  -3   9   2    3.32    1.50
  -3   9   2    2.82    1.96
  -3  -9  -2    7.04    3.14
   3  -9   2  -22.61   15.09
  -3   9   2    6.85    2.35
  -3  -9  -2    7.60    2.77
   3  -9   2    8.90    9.65
  -3  -9  -2    4.91    4.49
  -3   9   2    3.19    3.76
  -3   9  -2    3.80    2.01
   3   9   2    5.09    1.85
  -3  -9   2    2.73   21.65
   3   9   2    3.27    2.69
   3   9   2    3.94    1.36
   3  -9  -2    8.70    3.93
   3   9   2    2.03    1.57
  -3  -9   2    9.68    3.60
  -3   9  -2    7.96    2.25
  -3   9  -2    4.99    2.86
   3  -9  -2    5.98    4.24
  -3   9  -2    6.75    1.90
   3   9   2    4.85    1.59
  -3   9  -2    3.21    2.58
  -4   9   2   -0.82    1.43
  -4   9   2    2.79    1.59
   4  -9   2    1.52   10.10
   4  -9   2    1.87    3.29
  -4   9   2   -1.31    2.87
  -4   9   2    2.34    1.68
   4   9  -2    1.13    1.15
  -4  -9  -2   -2.89   10.78
   4   9  -2    1.09    1.19
   4  -9   2    4.49    4.94
   4   9  -2    0.11    1.54
   4  -9   2    6.86   14.14
   4   9  -2    1.61    1.77
  -4   9   2    1.58    1.47
   4   9   2   -0.42    1.49
   4   9   2   -0.88    1.09
  -4  -9   2   -0.01    3.47
   4   9   2   -0.54    1.38
   4  -9  -2  -19.80   14.30
  -4   9  -2    2.34    1.76
  -4   9  -2   -0.25    1.86
  -4   9  -2    1.19    1.14
  -4   9  -2   -0.09    2.88
  -4  -9   2   -9.18    8.24
   4   9   2    0.63    1.44
  -4   9  -2    0.17    1.57
   4  -9  -2    2.40    3.35
   4   9   2    2.85    2.62
  -5   9   2   39.14    4.04
   5  -9   2   38.82    7.90
  -5   9   2   37.88    6.96
  -5   9   2   36.90    4.36
   5  -9   2   51.44    9.44
   5   9  -2   30.91    3.99
  -5   9   2   34.73    4.32
   5   9  -2   34.33    4.39
   5   9  -2   40.11    3.47
  -5   9   2   39.52    4.32
  -5   9  -2   37.98    3.51
  -5   9  -2   42.17    4.52
  -5   9  -2   39.55    4.01
   5   9   2   39.86    4.59
   5   9   2   34.71    4.16
  -5  -9   2   32.47    6.89
   5   9   2   38.72    4.58
   5  -9  -2   12.76   18.14
  -5   9  -2   39.56    6.92
   5   9   2   35.01    3.86
   5  -9  -2   31.26    7.58
  -6   9   2   11.64    2.53
   6  -9   2   14.17    5.60
   6  -9   2    7.12    2.30
  -6   9   2    9.87    2.33
   6   9  -2    6.49    2.00
  -6  -9  -2   31.95   15.75
  -6   9   2    7.79    2.32
   6  -9   2  -10.93   11.24
   6  -9   2  -10.98    9.49
   6   9  -2    4.87    2.40
   6  -9   2   11.94    5.95
  -6   9   2    7.45    3.24
   6   9  -2    4.35    1.63
   6   9   2    3.64    1.89
   6   9   2    3.29    2.02
   6   9   2    8.02    1.76
  -6   9  -2    7.63    2.38
  -6  -9   2    6.80   11.34
  -6   9  -2    2.11    1.77
   6  -9  -2    0.76    4.78
   6   9   2    4.43    2.46
   6   9   2    7.43    2.18
  -6   9  -2    1.50    3.19
  -6  -9   2    9.32    2.74
  -6  -9   2    4.62    4.47
   6  -9  -2   23.29   17.77
  -6   9  -2    7.78    1.86
   6  -9  -2   18.59   15.91
   7  -9   2   23.74    7.87
   7  -9   2   36.69   10.03
   7   9  -2   44.13    4.90
   7  -9   2   35.28    4.66
  -7   9   2   38.00    7.79
  -7   9   2   38.82    4.71
   7   9  -2   37.27    3.75
   7   9  -2   40.76    4.69
  -7   9   2   41.61    4.47
  -7   9   2   41.53    4.61
  -7   9  -2   32.97    4.06
   7  -9  -2   16.86   16.38
   7   9   2   30.20    4.18
  -7   9  -2   46.60    8.18
   7  -9  -2   29.74    8.53
   7   9   2   41.56    4.80
   7  -9  -2   31.43    5.02
   7   9   2   40.11    3.48
   7  -9  -2   26.06   16.24
  -7   9  -2   34.26    3.76
   7   9   2   38.85    4.94
  -7   9  -2   40.09    4.28
  -7  -9   2   68.28   19.39
  -7  -9   2   42.80    4.44
  -8  -9  -2   24.73    3.77
   8   9  -2   27.55    4.16
  -8   9   2   23.47    3.85
  -8  -9  -2   -5.22   17.78
  -8   9   2   23.08    6.01
   8  -9   2   11.63    8.22
  -8   9   2   30.84    3.78
   8   9  -2   28.67    3.56
   8  -9   2   25.24    4.31
  -8  -9  -2   16.32   14.88
   8  -9   2   12.27    7.95
   8  -9   2   -0.50   12.22
   8   9   2   30.77    4.25
   8  -9  -2   24.17    8.48
   8  -9  -2    8.05   14.16
  -8   9  -2   27.25    6.70
  -8  -9   2   20.87    3.54
  -8   9  -2   25.66    3.84
  -8  -9   2   25.24   17.81
   8  -9  -2   25.75    4.18
  -8   9  -2   23.74    3.24
   8   9   2   27.65    3.03
   9   9  -2    1.08    1.53
  -9   9   2    2.07    2.12
   9   9  -2    5.76    1.93
  -9   9   2    4.29    1.98
  -9  -9  -2    0.68    1.93
  -9  -9  -2   28.83   18.40
  -9   9   2    0.16    4.12
   9  -9   2   -4.31   13.67
  -9  -9  -2   -1.79   13.96
   9  -9   2   -6.66    8.26
   9  -9   2    3.44    2.41
   9  -9   2    8.11   11.94
  -9  -9   2    5.98   16.80
  -9  -9   2    3.71    1.92
   9   9   2    5.28    1.66
   9  -9  -2    1.60    7.91
   9  -9  -2  -11.52   12.61
  -9  -9   2   -9.14   15.91
   9   9   2    7.93    2.50
  -9   9  -2    5.05    1.98
  -9   9  -2   15.11    6.03
   9  -9  -2    2.74    1.93
   9  -9  -2  -10.70   12.37
   9  -9  -2   -1.60    9.16
  10  -9   2   90.74    7.71
  10   9  -2   90.33    7.65
 -10   9   2   94.74   13.09
  10   9  -2   93.59    7.02
 -10  -9  -2   93.48    6.82
 -10   9   2   93.75    7.31
 -10   9   2   93.59    7.10
 -10  -9  -2  125.83   22.36
  10   9   2   95.13    6.44
 -10   9  -2   85.44   12.66
  10  -9  -2   87.21    7.28
  10   9   2   88.05    7.54
 -10  -9   2   94.08    7.40
 -10   9  -2   91.04    6.91
 -11  -9  -2   20.10    3.61
  11  -9   2    0.10   12.85
 -11  -9  -2   13.87   13.45
 -11   9   2   18.73    3.57
 -11  -9  -2   17.75   18.95
  11   9  -2   19.46    3.99
  11   9  -2   18.85    3.51
 -11   9   2   28.31    4.19
  11  -9   2   23.99    4.78
  11  -9  -2   22.44    4.23
  11  -9  -2    4.74   14.44
 -11   9  -2   22.89    3.75
 -11   9  -2   19.54    3.54
 -11  -9   2   -5.88   14.55
  11   9   2   26.64    4.31
 -11  -9   2   22.29    4.21
  11   9   2   19.16    3.35
 -12  -9  -2   39.78    4.61
  12  -9   2   26.79    4.89
  12   9  -2   29.49    3.88
 -12   9   2   37.64   10.74
 -12  -9  -2   -5.75   17.16
 -12   9   2   28.68    4.15
  12  -9   2   18.08   18.02
 -12  -9  -2   10.33   10.48
 -12   9   2   25.84    3.87
  12   9  -2   20.65    3.91
  12  -9  -2   36.26    4.54
  12  -9  -2    2.25   17.78
 -12   9  -2   29.43    4.27
 -12  -9   2   25.96    4.01
  12  -9  -2    6.46   12.43
  12   9   2   30.20    4.34
 -12   9  -2   30.07    4.11
  12   9   2   32.95    3.72
 -12  -9   2   15.96   18.56
 -13   9   2   25.96    3.95
  13   9  -2   20.59    3.55
  13   9  -2   17.64    3.60
 -13  -9  -2   26.14    3.80
 -13  -9  -2   11.81   10.85
  13  -9   2   20.99    3.95
 -13   9   2   27.10    3.43
  13  -9   2    5.33   14.11
 -13  -9  -2   -3.52   15.65
 -13   9   2   24.70    3.99
  13  -9  -2   23.33    4.29
 -13   9  -2   24.12    3.48
 -13   9  -2   24.53    3.79
  13   9   2   25.53    3.24
  13  -9  -2    7.53   12.65
 -13  -9   2   22.22    4.04
 -13  -9   2    3.55   10.98
  13   9   2   33.27    4.44
 -14  -9  -2   13.07   10.14
 -14   9   2    2.16    1.84
  14   9  -2    2.61    1.66
 -14  -9  -2    1.25    1.35
  14  -9   2    3.38    1.69
  14  -9   2   17.34   16.90
  14   9  -2    1.00    1.48
  14  -9   2  -18.23   14.02
 -14   9   2    1.57    1.39
 -14  -9  -2   -5.49   13.59
  14  -9  -2    3.82   13.34
 -14   9  -2    4.36    1.71
 -14  -9   2    3.40    1.84
 -14  -9   2    3.77    9.90
  14  -9  -2   -5.34   12.98
 -14   9  -2    1.87    1.67
 -14  -9   2   37.79   19.79
  14   9   2    2.51    1.29
  14  -9  -2    4.41    2.17
  14   9   2    5.22    2.07
 -15  -9  -2   21.28   17.95
  15  -9   2   16.36   16.48
 -15  -9  -2    0.34    1.10
 -15   9   2    1.39    1.26
  15  -9   2    6.03   22.47
 -15   9   2    5.19    2.10
  15   9  -2    0.28    1.07
  15   9  -2    1.42    1.25
 -15  -9  -2   10.93   10.00
  15  -9   2    2.15    1.19
 -15  -9   2   -8.97    7.49
  15  -9  -2    1.00    1.47
 -15   9  -2    1.78    1.21
  15   9   2    0.48    1.05
  15  -9  -2    4.22   15.73
 -15  -9   2    2.89   16.76
 -15  -9   2    3.38    1.63
  15   9   2    2.31    1.82
 -15   9  -2    2.07    1.60
 -16   9   2    2.16    1.11
  16   9  -2    2.21    1.37
  16  -9   2    2.40    1.46
 -16  -9  -2    9.62   11.38
  16   9  -2    3.27    1.27
  16  -9   2    9.42   20.97
 -16  -9  -2   13.69   18.64
 -16  -9  -2    1.44    1.02
  16   9   2    0.07    1.00
 -16  -9   2  -20.19   21.81
  16   9   2    1.57    1.01
  16  -9  -2   23.98   16.63
 -16  -9   2    3.35    1.54
 -16   9  -2    2.86    1.35
  16  -9  -2    1.40    1.19
 -16   9  -2    2.26    1.44
 -16  -9   2    0.47    8.74
  17  -9   2    4.29    1.49
 -17  -9  -2   32.81   14.12
  17   9  -2    5.03    1.61
 -17   9   2    5.06    1.07
 -17  -9  -2    5.35    1.43
 -17   9  -2    2.14    1.46
  17  -9  -2    4.94    1.66
 -17   9  -2    1.85    1.07
 -17  -9   2   -7.05   21.27
 -17  -9   2    5.26    1.54
  17   9   2    5.49    1.62
   0  10  -2   -0.85    1.71
   0  10   2   -1.03    2.44
   0 -10   2    2.14    3.70
   0 -10   2   18.18    9.01
   0  10   2    3.45    1.85
   0  10  -2   -1.30    0.94
   0  10   2    0.02    1.55
   0 -10   2  -13.26   22.23
   0  10  -2    0.35    1.19
   0  10   2    1.23    1.35
   0 -10  -2    5.44    4.01
   1  10  -2    0.80    1.47
   1 -10   2  -24.19   21.33
   1  10  -2    3.47    1.78
  -1 -10  -2    1.50    3.31
   1  10  -2    0.09    1.35
  -1  10   2   -1.63    1.25
  -1  10   2    1.35    2.59
  -1  10   2    3.28    1.53
   1 -10   2   -8.66    7.59
   1 -10   2    0.53    3.95
  -1  10   2   -0.56    1.43
   1  10  -2   -1.50    2.44
  -1  10   2    2.34    1.14
   1  10  -2   -0.66    1.62
  -1 -10   2   -3.70    2.58
  -1  10  -2   -1.00    1.60
  -1  10  -2   -0.01    1.34
   1  10   2   -1.49    1.18
  -1  10  -2    2.20    1.53
   1 -10  -2    5.40    3.14
   1  10   2   -0.15    1.36
   1  10   2    0.75    0.98
   1  10   2    2.51    2.46
  -1  10  -2    3.07    2.12
  -1 -10   2  -12.63   24.96
   1  10   2    2.67    1.31
  -1  10  -2   -0.16    1.87
  -1 -10   2   -8.79    8.67
   2  10  -2    2.77    2.05
   2  10  -2   12.92    2.72
  -2  10   2    8.81    2.59
   2  10  -2    7.70    2.38
  -2  10   2    5.50    2.16
  -2 -10  -2   13.59    3.63
  -2  10   2   12.11    2.85
   2  10  -2   11.89    2.42
   2 -10   2    1.47    8.70
  -2  10   2    8.85    2.05
  -2  10   2    6.04    3.24
  -2 -10  -2    2.97    3.60
   2 -10   2   23.66   19.20
   2 -10   2   -0.92    4.07
   2  10  -2    8.19    1.66
  -2  10  -2    6.87    2.57
  -2 -10   2  -15.08   25.28
   2  10   2   12.46    4.68
  -2 -10   2   26.12   12.11
  -2  10  -2    8.44    1.74
   2 -10  -2    9.78    4.68
  -2  10  -2   12.57    3.05
  -2  10  -2    6.06    4.14
  -2  10  -2    7.86    2.10
   2 -10  -2   10.98    5.02
   2  10   2    6.97    2.34
  -2 -10   2    4.75    4.59
   2  10   2   10.48    2.69
   2  10   2   10.12    2.92
  -2  10  -2   18.10    3.13
  -3  10   2   12.68    2.75
   3  10  -2   22.38    4.21
  -3 -10  -2   18.95    4.58
   3 -10   2  -10.78   14.76
   3 -10   2   23.62    6.74
  -3  10   2   17.32    5.56
   3 -10   2   21.29    5.04
   3  10  -2   17.09    3.27
  -3  10   2   19.09    3.15
   3  10  -2   21.47    3.23
  -3  10   2   20.74    3.37
   3  10  -2   21.86    2.52
  -3 -10  -2   14.41    3.69
  -3  10   2   20.08    3.13
   3  10   2   10.82    4.59
  -3 -10   2   23.01    6.69
   3  10   2   14.83    3.00
   3 -10  -2   18.59    5.86
  -3  10  -2   15.85    2.38
   3  10   2   20.11    3.33
  -3  10  -2   19.60    3.40
   3  10   2   17.66    2.75
  -3  10  -2   15.12    2.80
  -3  10  -2   21.21    3.43
  -3  10  -2   10.77    4.34
  -3 -10   2   25.82   23.30
   3  10   2   22.20    4.03
   3 -10  -2    9.06    5.54
   4  10  -2  747.24   26.39
   4  10  -2  728.03   28.47
  -4  10   2  756.27   28.12
   4  10  -2  763.23   28.96
  -4  10   2  759.03   28.83
   4  10  -2  712.49   29.80
  -4  10   2  750.29   29.57
   4 -10   2  792.00   41.63
  -4  10   2  723.56   28.52
  -4  10   2  765.80   36.90
   4 -10   2  773.76   33.94
  -4  10  -2  743.48   29.14
   4  10   2  734.49   29.35
   4 -10  -2  802.67   41.36
   4  10   2  714.30   36.23
   4  10   2  709.58   27.26
   4  10   2  750.74   29.63
  -4 -10   2  780.90   36.62
  -4  10  -2  755.00   35.41
  -4  10  -2  735.41   28.87
   4 -10  -2  766.65   36.41
  -4  10  -2  765.99   26.64
   4  10   2  724.11   28.83
   5 -10   2   -1.13    2.29
   5 -10   2   19.14   12.07
  -5  10   2    6.08    2.07
   5  10  -2    1.97    1.21
   5  10  -2    2.80    1.67
  -5  10   2    2.06    1.41
  -5  10   2    2.52    1.07
   5  10  -2    2.87    1.87
  -5  10   2    3.79    1.74
   5 -10   2    4.68    4.46
   5 -10   2   23.78   17.09
  -5  10   2    3.66    2.12
   5  10   2    1.33    1.51
   5 -10  -2    2.82   18.63
  -5  10  -2    4.04    3.55
   5 -10  -2   17.80   17.25
   5 -10  -2   -4.90    4.34
  -5 -10   2   -1.52   11.81
  -5  10  -2    3.01    2.11
  -5 -10   2   -1.86   10.24
   5  10   2    1.65    1.36
  -5 -10   2    4.01    4.74
   5  10   2    1.22    1.65
   5 -10  -2    2.66    5.00
  -5  10  -2    2.60    1.54
  -5  10  -2    3.28    1.19
   6 -10   2    5.42    2.45
  -6 -10  -2   -3.68   14.95
  -6 -10  -2    8.45   23.99
  -6  10   2    1.77    1.12
   6  10  -2    1.38    1.51
  -6  10   2    2.97    1.88
   6  10  -2    3.80    2.08
   6  10  -2   -0.03    1.22
   6 -10   2    2.41   14.04
  -6  10   2    0.18    1.64
   6 -10   2    5.19    6.90
  -6  10   2   -0.04    3.18
   6  10   2   -0.36    1.45
   6  10   2    0.98    1.32
   6  10   2    4.07    1.99
   6  10   2    5.60    2.29
  -6  10  -2    0.31    0.99
   6  10   2    2.41    1.90
  -6 -10   2   -3.92    2.32
  -6  10  -2    6.75    4.13
  -6 -10   2   -1.45    6.32
  -6 -10   2   -5.70   12.61
  -6  10  -2    3.13    1.87
   6 -10  -2   40.26   20.43
  -6 -10   2   12.17   11.86
   6 -10  -2   32.64   16.95
   6 -10  -2    2.69    5.38
  -7  10   2    7.06    5.07
   7 -10   2    7.25    8.58
  -7 -10  -2    8.85   20.81
  -7  10   2    4.36    2.30
   7 -10   2   18.23   12.60
  -7  10   2    5.68    1.93
   7 -10   2    6.10    7.25
   7 -10   2  -13.01   11.44
   7  10  -2    3.66    2.39
   7  10  -2    5.11    2.04
  -7  10   2    6.82    1.66
  -7 -10  -2   -5.42   15.02
  -7  10   2    6.51    2.71
   7 -10   2    9.89    2.78
   7  10  -2    5.55    1.79
   7 -10  -2    7.57    8.30
  -7 -10   2    6.01    2.33
   7 -10  -2    2.94   15.70
   7  10   2    6.03    2.40
   7  10   2    6.83    2.91
  -7 -10   2   12.56   16.43
   7  10   2    5.27    1.67
  -7  10  -2    5.49    2.23
   7  10   2    6.41    2.71
  -7  10  -2    5.59    2.54
  -7  10  -2    7.50    5.20
  -7  10  -2    6.17    1.68
   7 -10  -2    4.77    7.73
  -7 -10   2   37.22   15.46
   7 -10  -2    1.25   13.85
  -8  10   2    8.92    1.75
   8 -10   2    9.48    2.83
   8 -10   2   -7.16   10.05
  -8  10   2   -1.75    4.19
  -8 -10  -2    3.48   15.01
   8  10  -2    9.65    3.11
   8 -10   2    0.43    9.47
   8  10  -2    6.44    2.71
   8  10  -2    6.01    1.81
   8 -10   2   18.99    9.99
  -8  10   2    5.59    2.24
  -8 -10  -2   13.00   19.51
  -8  10   2    5.45    2.51
  -8  10  -2    0.43    5.17
   8 -10  -2   -0.17    9.19
  -8  10  -2    6.90    2.64
   8  10   2    4.01    2.31
  -8 -10   2   -3.24   12.84
   8  10   2    7.57    1.77
   8 -10  -2   -0.92   16.19
   8  10   2    6.80    2.65
   8 -10  -2    7.74    3.02
  -8  10  -2    5.98    2.44
   8 -10  -2   -6.21    8.60
   8 -10  -2   24.15   15.29
  -8  10  -2   11.71    2.60
  -8 -10   2    3.10    2.01
   8  10   2    6.77    2.80
  -8 -10   2   -1.34   16.47
  -9  10   2    7.88    2.41
   9 -10   2   27.14   17.13
  -9  10   2    5.62    1.83
   9 -10   2   10.71   11.81
   9  10  -2    8.03    2.03
   9 -10   2   -3.61   13.00
   9 -10   2    9.69    2.97
  -9 -10  -2    7.88    2.40
  -9  10   2    8.78    5.58
  -9 -10  -2   -2.25   15.48
   9  10  -2    3.79    1.93
  -9  10   2    8.58    2.65
  -9  10  -2   11.83    6.90
   9  10   2    5.20    2.13
   9 -10  -2    1.56    2.17
   9 -10  -2   20.06   18.02
   9  10   2    4.25    1.45
  -9  10  -2    7.60    3.15
  -9 -10   2    2.24   15.82
  -9 -10   2    0.47   16.40
  -9 -10   2    6.77    2.28
  -9  10  -2    6.73    2.10
   9 -10  -2    7.95   17.44
   9 -10  -2   35.63   16.06
  10 -10   2   16.26    3.78
  10  10  -2   18.56    3.38
 -10  10   2   25.11    8.36
  10 -10   2   -6.61   13.73
 -10 -10  -2   19.78    3.64
 -10 -10  -2   22.37   16.81
 -10  10   2   27.91    3.32
  10  10  -2   13.62    3.26
 -10  10   2   22.99    4.26
 -10  10   2   20.16    4.13
 -10 -10  -2   50.01   22.16
 -10  10  -2   17.13    3.89
  10 -10  -2   19.54    3.67
  10 -10  -2    5.42   13.25
 -10 -10   2   23.35    4.14
 -10 -10   2   -4.61   14.66
 -10  10  -2   26.07    3.35
 -10 -10   2    7.81   15.65
  10  10   2   18.35    2.72
  10  10   2   24.87    4.12
  11 -10   2   17.90   15.05
 -11  10   2   19.94    3.03
 -11  10   2   22.14    3.96
  11  10  -2   19.75    4.12
  11  10  -2   16.27    3.09
 -11 -10  -2   20.22    3.62
  11 -10   2   19.97    4.34
 -11  10   2   29.80    4.16
 -11 -10  -2   10.97   12.88
 -11  10   2   28.00    9.54
 -11 -10   2   22.23    3.92
  11  10   2   19.60    4.00
  11 -10  -2    9.70   13.83
 -11  10  -2   27.42    4.18
 -11  10  -2   21.04    3.27
  11 -10  -2   23.82    4.26
  11  10   2   17.38    2.88
 -12  10   2  156.70    9.39
  12  10  -2  177.82    9.72
  12  10  -2  173.29   11.01
 -12 -10  -2  158.52    9.39
 -12  10   2  181.82   22.41
 -12 -10  -2  149.00   27.70
  12 -10   2  153.13   10.29
 -12  10   2  173.73    9.26
 -12  10   2  162.39    9.71
 -12  10  -2  173.15   10.53
 -12 -10   2  162.86    9.85
  12  10   2  174.86    8.86
  12  10   2  169.54   10.91
 -12  10  -2  173.99    9.79
  12 -10  -2  163.27   10.32
 -13  10   2   21.85    3.45
  13  10  -2   18.51    3.13
  13 -10   2   -1.57   10.77
 -13  10   2   17.47    2.68
 -13 -10  -2   15.00   15.76
 -13 -10  -2   18.04    2.86
  13  10  -2   17.32    3.52
 -13 -10  -2   20.05    9.92
  13 -10   2   19.36    3.85
 -13 -10   2    5.81   16.93
  13  10   2   15.19    3.18
  13 -10  -2    4.48   14.55
 -13  10  -2   20.05    3.10
  13 -10  -2   18.72    3.52
  13 -10  -2    1.53   11.71
  13  10   2   17.72    2.56
 -13 -10   2   17.18    3.26
 -13  10  -2   23.62    3.69
 -14 -10  -2   97.90    6.42
  14  10  -2   90.42    7.15
  14  10  -2   83.72    5.88
  14 -10   2   87.87    6.92
 -14  10   2   81.11    5.61
 -14  10   2   85.93    6.11
  14  10   2   83.79    5.15
 -14  10  -2   97.66    6.85
 -14  10  -2   92.60    6.37
 -14 -10   2   91.47    6.46
  14 -10  -2   98.36    7.02
  14  10   2   86.54    6.87
  15 -10   2   -4.90   15.62
 -15 -10  -2   27.72    3.12
 -15  10   2   37.48    3.95
 -15  10   2   29.19    2.80
  15 -10   2   32.79    3.94
  15 -10   2   44.09   26.46
 -15 -10  -2   -0.62   15.85
  15  10  -2   21.58    2.75
  15  10  -2   30.66    3.96
 -15 -10   2   31.07    3.59
  15  10   2   29.10    2.38
 -15  10  -2   29.76    3.16
  15  10   2   31.59    3.68
 -15  10  -2   31.15    3.65
  15 -10  -2   31.64    3.82
 -15 -10   2   19.81   18.47
 -16  10   2    4.26    1.15
  16  10  -2    3.34    1.10
 -16 -10  -2   -3.19   10.57
 -16 -10  -2    5.22    1.69
  16 -10   2    5.51    1.67
  16  10  -2    3.88    1.60
 -16  10  -2    2.29    1.02
  16  10   2    5.53    1.90
 -16 -10   2    4.18    1.56
 -16  10  -2    3.80    1.58
  16 -10  -2    6.69    1.95
  16 -10  -2   -9.78   13.56
   0  11   2    0.77    1.34
   0  11  -2    1.28    1.75
   0  11  -2    0.06    1.10
   0 -11   2    8.22   11.00
   0 -11   2    3.52    4.57
   0  11   2   -0.81    1.49
   0  11  -2   -1.41    1.40
   0  11   2    3.13    1.67
   0  11   2   -1.81    2.11
   0 -11  -2   -3.27    4.28
   0  11  -2    2.69    1.90
   0 -11   2   15.99   24.06
   0  11  -2    2.16    3.27
   0  11   2   -0.66    1.34
   0  11  -2   -1.64    1.29
   0 -11  -2   -2.56    3.81
   1 -11   2   27.06   22.55
  -1 -11  -2    6.47    5.30
   1  11  -2    8.29    2.34
  -1  11   2    9.50    2.43
  -1 -11  -2    9.48    4.37
  -1  11   2   10.11    2.84
   1  11  -2    8.48    1.69
   1  11  -2    6.63    2.02
  -1  11   2    7.56    2.31
   1  11  -2    9.46    4.41
   1 -11   2    3.90    5.71
   1  11  -2    9.43    2.73
   1  11  -2    5.97    1.95
  -1  11   2    7.53    2.24
  -1  11   2    7.81    4.27
   1 -11   2   15.54    9.53
   1  11   2    8.45    4.18
  -1 -11   2   -3.20   10.46
   1  11   2    6.09    2.12
  -1  11  -2    8.54    2.46
  -1 -11   2   15.00    6.93
  -1  11  -2    5.47    1.45
  -1 -11   2  -15.66   23.68
   1  11   2    9.68    2.67
  -1  11  -2    8.43    2.24
   1  11   2    8.03    2.35
  -1  11  -2   10.82    2.81
   1 -11  -2    9.86    5.31
   1  11   2    7.90    2.17
  -1  11  -2   13.95    5.18
  -1  11  -2    6.09    2.14
   1 -11  -2    7.09    4.91
  -2  11   2  228.23   11.28
  -2  11   2  228.64   11.84
  -2  11   2  227.78   11.97
   2  11  -2  229.56   12.85
   2  11  -2  201.39   10.45
   2  11  -2  214.60   11.37
   2  11  -2  215.72   11.77
   2  11  -2  213.36    9.05
  -2  11   2  221.64   12.55
   2 -11   2  220.87   19.84
  -2 -11  -2  226.08   16.77
  -2  11   2  206.15   17.28
  -2 -11   2  247.74   19.47
   2  11   2  215.80   10.87
  -2  11  -2  232.94    9.37
   2  11   2  209.05   17.55
  -2  11  -2  224.76   11.32
  -2  11  -2  213.23   11.81
   2 -11  -2  228.32   19.42
  -2  11  -2  205.81   11.25
   2  11   2  227.36   12.22
   2  11   2  227.51   12.63
  -2  11  -2  239.61   12.64
  -2  11  -2  233.05   17.75
   2 -11  -2  240.50   16.88
   2  11   2  219.11   11.80
   3 -11   2   22.88   16.99
   3  11  -2   32.83    4.21
  -3  11   2   54.01    9.08
  -3  11   2   41.17    4.63
  -3  11   2   40.62    4.69
   3  11  -2   39.63    4.61
   3  11  -2   38.60    3.08
   3  11  -2   39.45    5.00
  -3  11   2   38.88    4.44
   3  11  -2   42.26    4.24
  -3 -11  -2   31.83    6.46
  -3  11   2   37.74    4.84
   3  11   2   37.11    5.05
  -3  11  -2   37.28    3.09
   3 -11  -2   16.73   17.13
   3  11   2   40.12    4.65
   3  11   2   41.91    4.93
  -3 -11   2   15.05   23.37
   3 -11  -2   43.23   10.56
  -3  11  -2   38.76    6.29
  -3 -11   2   36.55    8.55
  -3  11  -2   39.81    4.78
   3  11   2   39.85    4.09
  -3  11  -2   42.31    8.16
   3 -11  -2   50.78   10.35
  -3  11  -2   32.69    4.34
   4  11  -2  108.66    8.75
  -4  11   2  115.47    8.30
   4  11  -2  114.39    8.30
   4 -11   2  117.78   12.90
  -4  11   2  124.63   13.29
  -4  11   2  123.61    8.20
   4  11  -2  117.17    7.06
  -4  11   2  126.61    8.79
  -4  11   2  110.75    7.70
   4 -11   2  118.96   16.59
   4  11  -2  120.83    8.06
   4  11  -2  122.38    6.28
   4 -11  -2  145.07   16.71
  -4  11  -2  129.12    6.60
   4  11   2  118.27    7.34
  -4  11  -2  122.94   12.82
   4  11   2  124.02    8.41
   4 -11  -2  131.37   15.14
   4  11   2  119.83    8.64
  -4  11  -2  117.88    8.55
  -4 -11   2  139.60   15.09
  -4  11  -2  113.60    8.19
   4  11   2  133.68    9.15
   5  11  -2  112.18    6.11
   5  11  -2  108.72    7.86
  -5  11   2  105.35   12.82
   5  11  -2   99.00    7.72
  -5  11   2  111.99    7.56
  -5  11   2  111.58    7.83
   5 -11   2  133.34   17.95
   5 -11   2  101.18   15.30
  -5  11   2  108.71    7.91
   5 -11   2  105.04    7.91
  -5  11   2  100.05    8.08
  -5  11  -2  130.70   13.02
   5 -11  -2  100.02   15.64
   5  11   2  106.92    8.32
   5  11   2  102.49    7.88
   5  11   2  105.41    8.32
   5  11   2  101.36    6.83
  -5  11  -2  108.28    8.11
  -5  11  -2  114.01    8.12
  -5 -11   2  107.96   15.39
  -5  11  -2  123.24    6.40
  -6  11   2    0.41    1.72
   6 -11   2   -7.89   13.54
   6  11  -2    1.98    1.25
  -6  11   2   -1.23    1.04
   6 -11   2   -6.05    8.11
   6  11  -2    0.75    1.24
   6 -11   2   -4.20    8.65
  -6 -11  -2   -1.99   15.96
  -6  11   2   -2.54    2.31
   6  11  -2    2.31    2.13
  -6  11   2   -0.31    1.47
   6 -11   2   -2.00    2.37
  -6  11   2    1.52    1.52
  -6 -11  -2    1.08   23.35
   6 -11  -2    5.60    7.89
   6  11   2    2.79    2.08
  -6  11  -2   -0.81    0.95
   6  11   2   -0.79    1.48
  -6 -11   2   -3.29   14.50
   6  11   2    1.42    1.61
  -6 -11   2   10.34    3.58
   6 -11  -2  -19.13   17.55
  -6  11  -2    1.15    1.93
  -6 -11   2   -7.92   12.70
   6 -11  -2    2.65   14.64
   6  11   2   -0.15    1.82
   6 -11  -2   22.27    9.46
  -6  11  -2    1.19    1.39
  -7  11   2    6.37    2.23
   7 -11   2   17.69   16.94
  -7 -11  -2  -19.43   20.39
   7  11  -2    6.78    2.77
   7 -11   2  -11.13   10.14
  -7  11   2    4.51    4.66
   7 -11   2   -6.14   10.76
   7  11  -2    5.19    1.99
  -7  11   2    3.27    1.31
   7  11  -2    5.42    1.42
  -7  11   2    1.79    1.64
   7 -11   2    6.28    2.61
  -7 -11  -2   -0.36   16.71
   7 -11   2  -11.65    8.57
   7 -11  -2   12.88   10.97
  -7  11  -2    6.65    2.69
   7  11   2    2.84    2.32
   7 -11  -2   10.84   15.81
  -7  11  -2    2.59    1.35
   7 -11  -2   -2.00    8.79
  -7  11  -2    7.70    5.15
  -7 -11   2    2.64    2.44
  -7 -11   2   -5.05   14.14
   7  11   2    5.00    2.04
  -7 -11   2  -12.94   14.54
   7 -11  -2   -5.63   14.10
  -7  11  -2    2.51    2.24
   7  11   2    2.53    1.81
   8  11  -2   83.63    7.25
   8 -11   2   87.80    6.96
  -8 -11  -2   69.90   24.31
  -8  11   2   88.82    5.20
  -8  11   2   88.25    7.53
   8  11  -2   88.66    7.39
  -8  11   2   94.31   13.54
  -8  11   2   87.98    7.17
   8  11  -2   87.53    5.98
  -8  11  -2   78.35    6.88
  -8  11  -2   90.17    6.08
  -8  11  -2   86.93    7.40
   8  11   2   85.96    7.93
   8  11   2   98.74    7.89
   8 -11  -2   96.85    7.49
  -8 -11   2   79.48    6.57
  -8  11  -2   81.03   13.66
   8 -11  -2   47.20   18.19
  -9 -11  -2   25.21   19.56
  -9  11   2   60.84    4.34
  -9  11   2   85.85   13.46
  -9  11   2   64.83    5.99
  -9 -11  -2   24.72   16.81
  -9 -11  -2   57.29    5.83
   9  11  -2   57.44    4.88
  -9  11   2   64.08    6.31
   9 -11   2   64.96    6.10
   9  11  -2   60.59    6.17
   9  11   2   68.61    6.63
  -9 -11   2   55.38    5.51
  -9  11  -2   57.74    5.67
  -9  11  -2   64.31   11.96
  -9 -11   2   23.97   18.75
   9 -11  -2   64.83    6.08
   9  11   2   56.21    3.87
  -9  11  -2   63.03    5.03
  -9  11  -2   63.87    6.30
 -10  11   2   26.96    3.86
 -10 -11  -2   21.74    3.95
 -10  11   2   22.39    9.42
  10  11  -2   26.49    3.29
 -10 -11  -2    2.91   13.61
 -10  11   2   23.75    2.93
  10 -11   2    8.93   15.13
  10 -11   2   21.90    4.14
  10  11  -2   16.57    3.37
 -10  11   2   25.23    3.70
 -10 -11  -2    1.95   18.67
 -10  11  -2   18.22    3.90
  10 -11  -2   52.42   19.72
 -10 -11   2   25.37    3.95
 -10 -11   2   -4.11   16.04
 -10  11  -2   26.28    3.18
  10  11   2   21.83    2.48
  10  11   2   25.39    4.19
  10 -11  -2   26.98    3.98
  10 -11  -2   17.00   13.98
 -11  11   2   49.42   12.59
 -11  11   2   43.76    4.71
  11  11  -2   38.74    4.95
 -11 -11  -2   15.69   12.06
  11 -11   2   14.27   14.71
  11  11  -2   41.19    4.07
 -11  11   2   38.17    3.56
 -11 -11  -2   44.02    4.58
  11 -11   2   34.40    4.89
 -11  11   2   37.47    4.28
  11 -11  -2   10.97   12.76
 -11  11  -2   40.72    4.13
 -11 -11   2   39.26    4.62
  11 -11  -2   39.38    4.93
  11  11   2   38.11    3.27
 -11  11  -2   36.59    4.88
  11  11   2   37.51    5.01
 -11 -11   2   18.17   17.66
  12  11  -2    2.56    1.93
 -12 -11  -2    6.09    1.92
 -12  11   2    5.13    1.92
  12 -11   2    5.53    2.18
 -12  11   2   -9.02   16.20
 -12  11   2    3.10    1.28
 -12 -11  -2    2.54   10.04
  12 -11   2   -1.77   13.22
 -12  11   2    6.00    2.35
  12  11  -2    3.33    1.55
  12  11   2    5.11    2.34
 -12 -11   2    4.55    1.83
  12 -11  -2    5.62    2.29
  12 -11  -2   -8.43   13.81
 -12  11  -2    6.22    2.26
 -12 -11   2  -21.79   15.85
 -12  11  -2    2.53    1.43
 -12 -11   2    0.17   11.22
  12 -11  -2    5.45   14.48
  12  11   2    2.44    1.24
 -13 -11  -2   20.70    3.20
  13 -11   2   23.96    3.63
  13 -11   2   -4.84   16.03
  13  11  -2   25.77    3.86
 -13  11   2   24.42    2.56
  13 -11   2   -4.68   13.40
 -13 -11  -2   11.54    9.09
  13  11  -2   23.50    2.82
 -13  11   2   22.17    3.45
 -13 -11   2    2.56   10.67
  13 -11  -2    4.07   12.36
  13 -11  -2   58.90   18.19
 -13  11  -2   23.49    3.02
  13 -11  -2   29.48    3.82
 -13 -11   2   25.57    3.20
  13  11   2   18.22    1.94
 -13 -11   2  -10.08   16.64
 -13  11  -2   22.40    3.97
  13  11   2   27.65    3.98
  14  11  -2    2.31    1.41
 -14 -11  -2   -7.69   15.38
 -14  11   2    0.79    0.83
 -14  11   2   -1.07    1.54
  14 -11   2   14.48   15.22
 -14 -11  -2   -4.37    7.97
 -14 -11  -2    2.72    1.29
  14 -11   2  -11.39   16.19
  14  11  -2    1.84    1.01
  14 -11   2    1.07    1.31
  14 -11  -2   17.54   15.31
 -14  11  -2    2.38    1.64
 -14 -11   2  -16.56   17.07
 -14 -11   2   18.63    9.80
  14  11   2    2.90    1.50
  14 -11  -2   -6.74   11.25
  14 -11  -2    1.91    1.53
 -14  11  -2    0.44    0.96
 -14 -11   2    1.83    1.45
 -15 -11  -2    6.80    9.43
  15  11  -2    7.43    2.25
  15 -11   2    7.20    1.98
  15 -11   2   32.21   17.83
 -15 -11  -2    8.95   16.03
 -15 -11  -2    9.71    2.10
 -15  11   2    7.33    1.32
  15  11  -2    7.53    1.31
  15 -11   2  -27.35   26.09
 -15  11  -2   11.47    2.33
 -15 -11   2    3.58   18.75
  15 -11  -2    8.73    2.26
  15  11   2    7.65    2.02
 -15  11  -2    6.41    1.42
  15 -11  -2   10.39   16.26
 -15 -11   2   10.27    2.15
  15 -11  -2   10.61   17.51
 -15 -11   2   -6.64    7.58
  16  11  -2    0.17    1.05
  16 -11   2   36.54   29.26
  16 -11   2    1.07    1.13
 -16 -11  -2    0.97    1.26
 -16 -11  -2   -1.64    9.99
 -16  11  -2    0.21    1.26
  16 -11  -2   -1.81    1.05
 -16  11  -2    0.19    0.73
  16 -11  -2    1.37   16.59
  16  11   2    2.17    1.18
 -16 -11   2   -6.76    9.14
   0  12   2  125.79   13.39
   0  12   2  122.66    8.34
   0  12   2  123.90    8.69
   0 -12  -2  107.88   15.08
   0  12   2  124.02    7.83
   0  12  -2  108.85   13.27
   0  12  -2  126.66    9.02
   0  12   2  125.26    9.36
   0 -12   2  129.18   16.82
   0  12  -2  112.91    7.92
   0  12  -2  119.55    8.29
   0  12  -2  114.93    7.46
  -1  12   2   50.20    9.17
  -1  12   2   55.12    6.25
   1  12  -2   51.00    5.04
   1 -12   2   52.78   11.83
  -1  12   2   50.05    5.41
   1  12  -2   56.62    4.96
  -1 -12  -2   55.21   10.01
  -1  12   2   50.36    5.25
   1  12  -2   43.66    5.05
   1  12  -2   53.12    5.79
  -1  12   2   51.90    5.04
  -1  12  -2   46.40    5.52
   1  12   2   48.42    5.70
   1  12   2   45.53    5.04
   1  12   2   47.73    9.14
   1  12   2   52.11    5.58
  -1  12  -2   56.86    5.53
   1 -12  -2   46.11   10.21
  -1 -12   2    2.10   25.93
  -1  12  -2   46.74    3.16
  -1 -12   2   55.41   12.06
  -1  12  -2   55.01    9.56
  -1  12  -2   58.40    5.32
   1  12   2   52.93    4.87
  -1  12  -2   62.14    5.37
  -2  12   2   76.35    6.96
  -2  12   2   78.35    6.59
   2  12  -2   66.73    5.41
  -2  12   2   76.14    6.34
  -2 -12  -2   95.33   14.95
   2  12  -2   76.47    6.37
  -2  12   2   75.33    6.05
   2 -12   2   80.35   15.47
   2  12  -2   68.59    6.43
   2  12  -2   75.14    7.10
  -2  12   2   65.55   10.87
  -2  12  -2   72.95    4.00
   2  12   2   66.80    5.55
  -2  12  -2   70.51    6.29
   2 -12  -2   75.40   13.96
  -2 -12   2   90.87   14.55
  -2 -12   2   62.76   29.77
   2 -12  -2   75.92   14.64
  -2  12  -2   73.32   10.87
   2  12   2   74.31    6.49
  -2  12  -2   68.72    6.67
   2  12   2   68.89    6.75
  -2  12  -2   76.88    6.73
   2  12   2   64.17   10.73
   2  12   2   84.52    7.14
   3 -12   2   24.11   18.71
  -3  12   2    5.28    2.30
   3  12  -2    2.32    1.84
   3  12  -2    5.69    2.11
  -3  12   2    7.69    2.92
  -3  12   2    6.95    2.32
   3 -12   2   -9.23   10.60
   3  12  -2    2.84    1.27
  -3  12   2    1.17    1.87
   3 -12   2   11.64    8.66
   3  12  -2    6.37    2.57
   3  12  -2    3.15    1.94
   3  12   2    0.63    1.84
  -3  12  -2   13.34    5.61
  -3  12  -2    5.35    2.03
  -3  12  -2    3.24    1.70
  -3 -12   2   14.42    8.81
   3 -12  -2   23.15   14.64
  -3 -12   2   16.13   11.12
   3  12   2    7.19    2.89
   3 -12  -2    6.93    6.35
  -3  12  -2    6.68    1.42
   3 -12  -2   15.00    9.50
  -3 -12   2    9.41   24.55
   3  12   2    6.00    2.79
   4  12  -2  375.94   17.07
   4 -12   2  366.91   31.28
   4  12  -2  363.69   17.33
   4  12  -2  360.56   13.34
  -4  12   2  354.76   16.76
  -4  12   2  371.72   17.40
  -4  12   2  346.01   24.71
  -4  12   2  345.61   17.71
  -4  12   2  369.19   16.57
   4  12  -2  346.43   15.12
   4  12   2  355.73   17.24
  -4  12  -2  382.81   13.97
  -4  12  -2  373.69   24.27
   4 -12  -2  328.16   26.74
   4 -12  -2  373.88   30.02
   4  12   2  363.31   17.84
   4  12   2  350.26   15.65
  -4 -12   2  369.52   27.06
  -4  12  -2  363.97   17.33
   4  12   2  355.27   18.04
  -4  12  -2  359.68   17.61
  -5 -12  -2   18.02   28.73
  -5  12   2    1.68    2.16
  -5  12   2    5.10    4.47
   5 -12   2   11.10    9.24
  -5  12   2    3.06    1.69
   5  12  -2    1.37    1.24
   5 -12   2    9.31   15.45
  -5  12   2    1.52    2.05
  -5  12   2    3.90    2.10
   5  12  -2    3.91    2.02
   5  12  -2    2.49    1.86
  -5 -12  -2    2.29   17.86
  -5 -12   2    5.37   12.51
   5 -12  -2  -13.36   10.21
   5  12   2    1.85    2.09
   5  12   2    2.71    1.96
   5  12   2    2.16    2.03
  -5  12  -2    2.84    1.27
  -5  12  -2    1.24    2.00
  -5  12  -2   -1.28    4.29
  -5 -12   2    0.32   14.30
  -5  12  -2    3.59    2.41
   5 -12  -2    4.39   15.71
   5  12   2    6.37    2.14
  -6 -12  -2  -18.51   15.18
  -6 -12  -2   11.32   24.80
  -6  12   2   -0.50    1.45
  -6  12   2    5.09    2.53
   6  12  -2    3.64    1.27
  -6  12   2    8.77    2.93
   6  12  -2    3.35    1.99
  -6  12   2   -4.10    5.18
   6  12  -2    5.63    2.82
   6 -12   2    4.43    2.79
   6 -12   2  -10.56   10.46
   6 -12   2    9.14   16.39
   6  12   2    3.82    2.36
   6  12   2    3.96    2.09
  -6 -12   2   -3.73   12.25
   6 -12  -2    3.48   15.13
  -6  12  -2    1.46    1.14
  -6  12  -2   13.77    6.25
   6 -12  -2   -0.29   11.38
  -6  12  -2    6.60    2.40
   6  12   2    8.02    2.44
  -6  12  -2    4.07    2.05
  -6 -12   2   27.88   17.13
   7  12  -2  109.56    6.07
  -7  12   2  101.61   14.59
   7  12  -2  112.93    8.46
   7  12  -2  112.09    8.35
  -7  12   2  107.31    8.22
   7 -12   2  119.02    8.25
  -7  12   2  105.20    8.60
  -7 -12   2  100.88    7.59
  -7  12  -2  113.43    8.30
   7  12   2  113.59    9.04
   7  12   2  113.41    8.55
  -7  12  -2  112.78   15.11
  -7  12  -2  116.71    6.52
  -7  12  -2  111.12    8.49
  -8 -12  -2    5.95   17.66
  -8 -12  -2  -13.76   17.32
   8  12  -2    0.84    1.72
   8  12  -2    6.07    2.64
   8 -12   2   -2.66    1.67
  -8  12   2   -0.75    5.25
  -8  12   2   -0.70    1.04
   8 -12   2   -2.51   14.50
   8 -12   2   10.43   13.82
   8  12  -2    0.92    1.17
  -8  12   2   -0.83    1.66
  -8  12   2   -1.28    1.62
   8 -12  -2    0.18   15.65
   8  12   2    0.78    1.34
  -8  12  -2    0.76    1.50
  -8  12  -2    0.15    7.75
  -8  12  -2    1.23    1.81
   8 -12  -2  -10.07   14.01
  -8 -12   2    8.87   17.06
  -8 -12   2    1.40    2.23
   8  12   2    0.36    2.11
  -8  12  -2    1.47    1.15
  -9  12   2   19.80    8.31
  -9 -12  -2   12.33   16.06
   9  12  -2    5.87    2.39
  -9  12   2   10.33    3.08
   9 -12   2    5.71   13.64
   9 -12   2   18.22    3.55
  -9  12   2    7.47    1.45
   9  12  -2   11.15    2.20
  -9 -12  -2   12.49   16.82
   9 -12   2    1.86   14.84
  -9  12   2   13.31    3.42
   9 -12  -2  -14.73   12.56
  -9 -12   2   10.95    2.72
  -9 -12   2   17.33   17.12
  -9  12  -2    9.15    3.11
   9 -12  -2    6.19    2.64
  -9  12  -2   11.88    3.08
   9 -12  -2    5.25   14.16
  -9  12  -2    9.59    2.18
   9  12   2    7.00    2.39
  -9  12  -2   -3.45   11.03
  -9 -12   2    8.59   18.96
 -10 -12  -2    0.20    2.55
  10  12  -2    1.51    1.16
 -10 -12  -2    2.92   12.78
 -10  12   2   12.23    8.89
  10 -12   2  -15.83   12.35
  10 -12   2   -7.27   11.67
 -10 -12  -2  -18.08   15.21
  10 -12   2   -0.67    1.81
 -10  12   2    2.11    1.85
 -10  12   2    1.88    1.87
 -10  12   2    1.52    1.03
  10  12  -2    0.87    1.79
 -10  12  -2    3.81    1.95
  10  12   2    6.13    2.60
  10 -12  -2    7.31    2.34
 -10 -12   2    1.52    1.68
  10 -12  -2    5.78   12.34
 -10  12  -2    2.41    1.26
  10 -12  -2   -2.13   13.46
 -10 -12   2    4.72   16.81
 -10 -12   2   -4.54   13.75
  11  12  -2    2.94    1.26
 -11 -12  -2    2.43   10.76
 -11  12   2    2.47    1.20
  11 -12   2   -5.12   14.11
  11 -12   2   21.67   15.20
 -11  12   2    9.49   12.58
  11  12  -2    2.09    1.79
  11 -12   2    1.09    1.96
 -11 -12  -2    7.18   17.98
 -11  12   2    4.88    1.89
 -11  12   2   -0.67    1.60
 -11 -12  -2    5.34    1.94
  11 -12  -2   -5.85   15.13
  11 -12  -2    4.28    1.96
 -11  12  -2    1.47    1.14
 -11 -12   2   -1.01    1.48
 -11 -12   2   24.61   17.04
  11  12   2    3.87    2.00
 -11 -12   2   -2.58   18.89
 -11  12  -2    4.09    1.98
  11 -12  -2    7.00   13.68
 -12  12   2   18.90    3.19
  12  12  -2   16.00    2.11
  12 -12   2    2.93   13.81
 -12  12   2   23.65    3.36
  12 -12   2   14.94    3.11
 -12  12   2   11.01    1.73
 -12 -12  -2   -1.05    9.43
  12 -12   2   41.04   16.43
 -12 -12  -2   16.89    3.04
  12  12  -2   13.31    3.29
 -12 -12  -2   15.12   16.83
 -12 -12   2   15.29   17.80
 -12 -12   2   16.83    3.10
  12 -12  -2   17.10   14.92
  12 -12  -2   12.28    2.84
 -12  12  -2   14.01    3.07
  12  12   2   22.12    4.22
 -12  12  -2   14.44    2.44
 -12 -12   2   22.17   11.56
  13  12  -2    0.71    1.25
  13 -12   2   -0.65    1.08
 -13 -12  -2  -11.62   12.96
  13 -12   2    5.33   14.79
 -13 -12  -2    1.33    8.85
 -13  12   2    0.18    1.36
  13 -12   2   32.22   18.07
  13 -12  -2   -7.83   11.42
  13 -12  -2   -1.98    1.45
 -13 -12   2  -11.19    9.56
 -13 -12   2   19.39   16.86
 -13  12  -2    0.56    0.82
  13 -12  -2   28.98   15.98
 -13 -12   2    0.81    1.19
 -13  12  -2   -0.05    1.05
  14 -12   2   -7.43   19.69
 -14 -12  -2    1.59    1.52
 -14  12   2   -0.79    1.67
 -14 -12  -2    2.52    7.74
 -14 -12  -2    7.12   14.66
  14  12  -2   -1.38    1.04
  14 -12   2    1.59    1.33
  14 -12   2  -20.12   12.61
  14  12   2    2.03    1.41
 -14 -12   2    3.95    1.54
 -14 -12   2   16.75    9.24
 -14  12  -2    0.71    1.18
 -14 -12   2  -12.02   18.15
 -14  12  -2    3.30    1.10
  14 -12  -2   -4.23   14.93
  14 -12  -2    3.06    1.65
  14 -12  -2    2.74   12.88
  15  12  -2    5.22    1.60
  15 -12   2    7.99    1.90
 -15 -12  -2   -3.43    9.14
  15 -12   2   -9.33   18.14
  15 -12  -2   10.08    2.05
  15 -12  -2   -2.00   12.28
 -15 -12   2   -3.24    7.42
 -15  12  -2    4.37    1.58
  15  12   2    6.95    1.76
   0 -13   2  -26.10   21.53
   0  13  -2    0.66    1.37
   0  13  -2    1.21    1.60
   0  13   2   -2.66    1.37
   0 -13  -2   -4.75    9.84
   0 -13   2   -5.34    9.04
   0  13  -2    1.87    2.23
   0  13   2    0.65    1.69
   0  13   2    0.39    1.48
   0  13   2   -2.17    3.28
   0 -13   2   26.12   13.41
   0  13   2    2.64    1.98
  -1  13   2    0.40    1.62
   1  13  -2    3.08    2.02
  -1  13   2    2.37    1.94
   1  13  -2    2.83    2.16
   1 -13   2   10.82   23.14
   1 -13   2   -4.15    7.37
   1  13  -2    2.62    1.97
  -1  13   2    7.94    5.33
  -1  13   2    1.49    2.10
  -1 -13  -2  -12.50   11.34
   1 -13   2   -9.30   11.29
   1  13  -2    5.18    2.08
  -1  13   2    2.12    2.49
   1 -13  -2    5.63   15.75
   1 -13  -2   19.25    9.70
  -1 -13   2  -30.63   23.37
   1  13   2    2.02    1.64
   1  13   2    3.61    1.81
  -1  13  -2    2.82    1.89
  -1  13  -2    3.56    5.07
  -1 -13   2   19.51   11.12
  -1  13  -2    5.15    2.22
   1  13   2    3.64    2.59
  -1  13  -2    4.98    2.07
   1  13   2    3.24    1.96
   1  13   2   -2.32    3.29
  -2  13   2    1.85    2.04
   2  13  -2   -1.53    1.25
  -2  13   2    1.75    1.90
   2  13  -2    4.32    2.94
  -2  13   2    1.70    2.00
   2 -13   2    8.48   21.78
  -2  13   2    8.53    5.47
   2  13  -2    0.22    1.88
   2 -13   2   -7.29   11.52
   2  13  -2   -0.18    1.52
   2  13   2    0.55    1.52
  -2  13  -2   -0.37    2.55
  -2 -13   2    0.67   10.78
   2  13   2    1.15    1.50
  -2  13  -2    6.06    2.49
   2  13   2    5.22    4.90
  -2 -13   2   -1.90   25.66
   2  13   2    2.20    2.00
   2 -13  -2    9.63   11.45
   2  13   2    2.13    1.51
  -2  13  -2    3.04    1.90
  -2  13  -2   -1.15    3.98
   3 -13   2  -10.39   11.04
   3  13  -2    1.62    1.92
   3 -13   2    6.24    8.92
   3  13  -2    2.66    1.82
  -3  13   2    2.74    2.11
   3  13  -2    3.09    2.87
  -3  13   2    1.28    1.83
   3 -13   2   -1.21   16.82
  -3  13   2    1.04    3.65
  -3  13   2    3.91    2.19
  -3  13   2    4.03    1.94
   3  13   2    1.91    2.06
  -3 -13   2    7.85    9.85
  -3  13  -2    6.10    5.28
  -3  13  -2    1.46    3.37
   3  13   2    0.66    1.75
  -3 -13   2   17.83   12.82
   3 -13  -2  -11.49   15.94
   3 -13  -2   31.04   12.12
   3  13   2    2.45    1.39
   3  13   2    2.99    2.16
  -3  13  -2    4.55    2.16
  -3  13  -2    2.22    1.91
   4 -13   2   36.45   17.76
  -4  13   2    1.35    1.54
  -4  13   2   -1.77    1.11
  -4  13   2   -1.69    1.38
   4  13  -2    1.05    1.87
  -4 -13  -2    9.67   15.39
   4 -13   2  -10.16   11.66
  -4  13   2   -0.78    3.79
   4  13  -2   -0.02    1.55
  -4  13   2    1.32    1.73
  -4  13  -2   12.20    5.64
   4 -13  -2   -1.91   24.87
   4  13   2   -1.33    1.36
   4  13   2    0.13    1.48
  -4 -13   2  -13.48   11.69
   4 -13  -2    4.77   15.46
  -4  13  -2   -0.01    1.28
   4  13   2   -0.68    1.30
   4 -13  -2   11.17   14.75
  -4  13  -2   -1.26    1.23
   4  13   2    1.93    1.77
  -4 -13   2   -6.56   12.40
  -5 -13  -2   17.00   19.47
  -5  13   2    3.28    2.03
   5  13  -2    1.83    2.03
   5  13  -2    0.88    1.79
   5 -13   2   -1.08   12.29
  -5  13   2   -1.25    1.07
   5 -13   2   -9.98   15.17
  -5 -13  -2   15.65   29.96
  -5  13   2    1.77    1.94
  -5  13   2    0.67    1.91
   5 -13  -2   -5.05   15.05
   5  13   2   -1.17    1.61
  -5  13  -2    1.78    1.88
  -5  13  -2    4.85    2.21
   5  13   2    1.54    1.72
   5  13   2    1.04    1.85
  -5 -13   2   -6.89   14.66
  -5  13  -2    6.99    5.63
  -5 -13   2   -4.01   11.79
  -5  13  -2   -0.96    0.92
   5 -13  -2   24.35   20.12
   5  13   2    1.53    1.55
  -6 -13  -2    4.58   27.44
  -6 -13  -2   41.25   23.94
   6  13  -2    4.22    2.71
   6 -13   2    3.64   12.00
  -6  13   2    2.60    6.53
  -6  13   2    4.97    2.11
   6  13  -2    5.05    2.24
   6 -13   2    0.16    2.53
  -6  13   2    3.39    1.92
   6  13   2    0.46    1.98
   6 -13  -2   15.24   17.68
   6 -13  -2   -2.98   13.36
  -6  13  -2    5.11    1.41
  -6  13  -2    4.72    2.27
  -6  13  -2   16.14    7.98
   6  13   2    5.37    2.56
   6  13   2    4.96    2.62
  -6 -13   2   10.96   15.76
  -6  13  -2    8.02    2.69
  -6 -13   2   -4.34   15.82
   7  13  -2   -1.46    1.23
  -7  13   2   -9.15    5.97
   7 -13   2   38.79   21.09
  -7  13   2    2.71    1.87
  -7 -13  -2  -30.55   22.09
  -7  13   2    1.27    1.72
   7  13  -2   -2.64    1.62
  -7 -13  -2    8.57   19.57
  -7  13  -2   -4.58    7.12
  -7  13  -2   -1.03    1.74
  -7 -13   2   19.09   19.42
   7  13   2    3.81    1.89
  -7  13  -2   -0.29    1.09
   7 -13  -2  -18.99   15.68
  -7 -13   2   -0.12   18.33
   7  13   2    0.52    1.66
  -7  13  -2    0.63    1.58
   8  13  -2   55.00    5.81
  -8  13   2   53.23    5.61
  -8  13   2   62.62    6.05
  -8  13   2   64.12   13.05
   8 -13   2   42.96    5.22
   8  13   2   45.61    5.55
  -8  13  -2   53.26    3.81
  -8 -13   2   52.46    5.27
  -8 -13   2  102.13   30.93
  -8  13  -2   54.96    5.07
  -8  13  -2   53.92    5.84
  -8  13  -2   41.76   11.50
   9 -13   2    3.23    1.71
  -9 -13  -2    8.30   18.15
  -9  13   2    0.92    1.63
  -9  13   2    1.53    1.49
  -9 -13  -2    2.24   14.57
   9 -13   2   15.81   14.82
  -9  13   2   -9.06    7.98
   9 -13   2  -15.05   10.68
   9  13  -2   -2.07    1.12
   9 -13  -2   25.44   16.08
  -9 -13   2  -13.41   17.21
  -9  13  -2   -3.02    1.83
  -9 -13   2   -4.85   15.20
  -9  13  -2   -0.50    1.36
   9 -13  -2   -2.83    2.07
  -9  13  -2    0.47    0.94
  -9 -13   2   -1.12    1.59
   9  13   2   -1.06    0.93
  10  13  -2    3.25    1.83
 -10  13   2    0.73    1.48
  10 -13   2   -7.05   10.52
 -10  13   2   12.17   12.21
  10 -13   2   -0.35    1.60
 -10  13   2    3.21    1.95
 -10 -13  -2   15.55   13.15
 -10 -13  -2   12.27   18.13
 -10  13  -2    1.66    0.93
 -10 -13   2    0.16    1.85
 -10 -13   2   -8.81   15.81
  10 -13  -2   20.85   15.49
 -10 -13   2   28.01   17.84
 -10  13  -2    1.91    1.64
  10 -13  -2   13.26   13.98
  10 -13  -2    3.17    2.19
  10  13   2    3.01    1.78
 -11  13   2    3.94    1.81
  11 -13   2   -2.67   12.56
  11 -13   2    3.89    2.13
 -11 -13  -2   17.64   17.49
 -11  13   2    3.89    1.65
  11  13  -2    2.52    1.87
 -11 -13  -2    8.97   10.66
  11 -13   2   -0.43   13.78
 -11 -13   2   26.85   15.12
  11  13   2    0.10    1.29
  11 -13  -2    0.97   14.26
 -11  13  -2    3.87    2.00
  11 -13  -2    3.10    2.05
 -11 -13   2   14.06   18.44
 -11 -13   2    7.32    1.99
 -11  13  -2    4.00    1.10
 -12  13   2    7.62    2.52
  12 -13   2   13.96   15.26
 -12 -13  -2    6.44    2.62
  12  13  -2    2.88    1.59
  12 -13   2    6.51    2.12
  12 -13   2   12.13   14.20
 -12 -13  -2   15.21   17.31
 -12 -13  -2   -1.48    7.18
 -12  13   2    3.87    1.66
 -12  13  -2    1.33    1.51
 -12  13  -2    2.25    1.01
  12  13   2    5.57    2.07
  12 -13  -2    7.40   15.03
 -12 -13   2    0.97   10.17
  12 -13  -2    3.74   13.72
 -12 -13   2  -19.84   18.13
  12 -13  -2    8.98    1.99
 -12 -13   2    7.81    1.99
 -13 -13  -2   28.02    3.46
  13 -13   2   61.98   21.87
  13 -13   2   39.59    3.77
  13  13  -2   32.22    3.75
 -13  13   2   33.66    3.59
  13  13   2   33.23    3.88
  13 -13  -2   31.70    3.92
 -13  13  -2   33.38    3.82
 -13 -13   2   38.69    3.61
 -13 -13   2   64.35   23.11
 -14 -13  -2    7.03    7.73
  14 -13   2    1.40    1.32
 -14 -13  -2    7.04   18.44
  14 -13   2   -1.09   15.89
 -14  13   2    3.62    2.30
  14 -13  -2    0.87    1.47
  14 -13  -2   22.18   21.63
 -14 -13   2    5.58    7.99
 -14  13  -2    0.92    1.24
  14  13   2    0.64    1.20
   0  14  -2   78.25    7.17
   0 -14   2   45.15   17.13
   0  14   2   68.29   12.50
   0  14   2   78.07    6.87
   0  14   2   77.37    6.36
   0  14   2   99.79    9.21
   0  14  -2   75.64    7.58
   0  14  -2   75.37    6.58
   0  14   2   73.94    7.14
  -1  14   2    9.01    6.67
   1 -14   2    5.43   22.39
  -1  14   2   17.39    3.26
  -1  14   2   24.12    5.32
   1  14  -2   21.39    3.95
  -1  14   2   18.93    3.67
   1  14  -2   16.88    4.01
  -1  14   2   14.10    3.55
   1  14  -2   22.52    4.67
   1 -14   2    0.90   12.60
   1  14   2   16.68    4.10
  -1  14  -2   16.11    3.82
  -1 -14   2   87.31   32.77
   1  14   2    7.72    5.57
   1  14   2   18.61    3.38
   1  14   2   20.80    3.93
   1  14   2   17.12    4.55
  -1  14  -2   26.29    4.19
  -2  14   2   77.39   12.29
  -2  14   2   81.46    6.77
  -2  14   2   69.73    6.97
   2  14  -2   78.47    6.76
  -2  14   2   74.20    6.82
   2 -14   2  100.05   18.67
   2  14  -2  102.32    9.46
   2 -14   2   80.85   28.05
   2  14  -2   77.60    7.09
  -2  14   2   91.01    8.67
   2  14   2   83.30    7.23
  -2  14  -2   75.22    7.59
   2  14   2   84.14    6.44
  -2  14  -2   58.94   11.85
   2  14   2   71.44   13.92
   2  14   2   91.86    8.97
   2  14   2   80.39    7.52
  -2  14  -2   82.53    7.32
   3  14  -2    6.60    2.51
  -3  14   2    7.32    2.18
  -3  14   2   10.84    3.59
   3 -14   2   10.77   19.19
  -3  14   2    9.99    3.52
   3 -14   2  -14.69   11.29
  -3  14   2    3.81    2.42
   3  14  -2    9.38    3.06
   3  14   2    7.17    2.37
   3 -14  -2    0.28   15.35
  -3 -14   2   -6.62   12.86
  -3  14  -2    7.60    2.54
   3  14   2    6.61    2.65
  -3  14  -2    9.36    2.98
   3  14   2    6.18    2.36
   3  14   2   10.00    3.50
  -3 -14   2  -10.13   11.05
  -3  14  -2    5.31    5.81
   4  14  -2  114.86    8.90
  -4  14   2  116.71    8.24
   4  14  -2  109.87    8.18
  -4  14   2   91.25   14.46
  -4  14   2  116.09    9.54
  -4  14   2  112.07    8.23
  -4  14   2  127.11    9.16
   4  14   2  119.55    9.39
   4  14   2  117.49    8.75
  -4  14  -2  123.46    9.13
  -4  14  -2  114.40   15.58
   4  14   2   97.49    7.26
  -4  14  -2  116.76    9.01
   4  14   2  128.34   10.10
  -5  14   2    8.89    6.51
   5  14  -2   16.97    3.99
  -5  14   2   20.50    4.26
  -5  14   2   23.85    4.70
   5 -14   2   16.01   17.92
   5  14  -2   16.16    3.30
  -5 -14  -2   14.12   31.86
  -5  14   2   19.02    4.46
  -5 -14  -2   35.94   21.58
  -5 -14   2   17.81   16.72
   5 -14  -2   -1.64   13.46
   5  14   2   20.84    4.40
  -5 -14   2   24.10   16.06
  -5  14  -2   12.84    3.31
  -5  14  -2   17.80    8.34
   5 -14  -2   -1.64   13.46
   5 -14  -2  -12.50   18.50
   5  14   2   16.26    3.68
   5  14   2   19.31    4.32
  -5  14  -2   12.90    3.40
   5  14   2   18.31    3.21
  -6 -14  -2  -22.17   25.09
   6 -14   2    3.74   14.76
   6  14  -2   28.91    4.52
   6  14  -2   30.57    4.45
  -6  14   2   22.75    8.69
   6 -14   2    8.26   13.30
  -6 -14  -2  -19.55   19.98
   6 -14  -2   -9.09   17.92
  -6  14  -2   31.08    4.64
  -6 -14   2   -7.86   14.87
   6  14   2   29.43    4.69
   6  14   2   29.73    4.43
   6  14   2   17.48    2.98
   7 -14   2    2.67   10.55
  -7 -14  -2  -22.84   23.84
  -7  14   2   -4.19    5.86
  -7  14   2    0.82    1.73
   7 -14   2   -0.76   14.80
   7 -14   2   -0.94    2.30
   7  14  -2    0.56    2.17
  -7  14   2    3.24    2.13
  -7 -14  -2   18.17   18.96
   7  14  -2   -0.21    1.38
  -7 -14   2   25.01   20.99
   7  14   2    2.34    2.08
  -7 -14   2  -12.48   14.99
  -7  14  -2    0.10    1.74
   7 -14  -2  -17.71   14.80
  -7  14  -2   22.27   11.57
   7  14   2   -4.08    1.88
   7  14   2    1.72    1.43
   7 -14  -2   19.61   13.46
  -7  14  -2    2.26    2.01
  -8  14   2   11.86    9.14
  -8  14   2    0.77    1.25
   8  14  -2    0.27    1.45
  -8 -14  -2   20.07   20.52
   8 -14   2    1.29    1.90
   8 -14   2  -22.11   14.23
   8 -14   2   -4.77   10.60
  -8 -14  -2   -9.87   17.17
   8 -14  -2   -7.44   13.52
  -8  14  -2    3.29    2.23
   8  14   2    1.43    1.45
  -8 -14   2    9.93   16.82
  -8  14  -2    4.92    1.80
  -8 -14   2   24.37   21.18
   8 -14  -2   38.58   16.20
   9  14  -2   74.24    6.48
  -9  14   2   76.39    6.30
   9 -14   2   72.28    5.94
  -9  14   2   56.42   14.18
  -9  14   2   75.58    6.57
  -9  14  -2   65.30    6.23
  -9  14  -2   58.67    5.28
  -9 -14   2   81.66    6.01
   9  14   2   81.90    6.91
 -10 -14  -2   26.24   15.04
 -10 -14  -2   -5.41   17.49
  10 -14   2    8.31   15.91
  10 -14   2    5.76   11.88
 -10 -14   2   19.71   17.68
  10 -14  -2   21.25   15.48
 -10 -14   2    1.08   14.16
  11 -14   2    8.80    2.28
  11  14  -2    6.96    2.28
  11 -14   2    4.25   10.99
  11 -14   2    7.31   15.80
 -11 -14  -2   -0.71   10.71
 -11  14   2    8.42    2.19
 -11  14   2    6.36    2.27
 -11 -14  -2   -3.06   18.08
  11  14   2    5.50    2.08
 -11 -14   2   11.97    2.49
 -11 -14   2   17.85   18.46
  11 -14  -2   -2.54   13.14
 -11  14  -2    7.46    2.47
  11 -14  -2    7.32    2.81
  11 -14  -2    5.55   13.42
  12 -14   2   -7.52   14.30
  12 -14   2   28.91   18.60
 -12 -14  -2   -3.51   16.67
  12 -14  -2   -3.59   12.41
 -12 -14   2   -6.04    9.61
  12 -14  -2    2.60   14.47
 -12 -14   2   13.23   20.57
  13 -14   2    4.51    1.74
  13 -14   2   21.24   20.08
  13  14  -2    4.59    1.66
  13 -14   2   -7.95   14.64
 -13  14   2    8.67    2.21
 -13 -14  -2   24.31   18.32
  13 -14  -2    8.87    2.19
  13 -14  -2    5.00   14.19
  13  14   2    4.66    1.55
 -13 -14   2   -4.55    7.82
  13 -14  -2   14.31   14.33
 -13 -14   2    4.03    1.81
 -13 -14   2   -4.72   19.18
 -13  14  -2   10.20    2.14
   0  15   2    0.59    1.48
   0  15   2   -1.14    1.68
   0  15  -2    3.38    2.11
   0  15  -2    0.01    1.49
   0  15   2    4.39    1.80
   0 -15   2   55.56   28.10
   0  15   2   -0.47    1.63
  -1  15   2   46.01    5.15
  -1  15   2   37.70    5.34
   1  15  -2   46.11    5.59
  -1  15   2   39.65   10.75
  -1  15   2   46.44    5.42
   1  15  -2   42.44    4.93
   1 -15   2   20.30   23.79
  -1  15   2   62.17    7.76
   1  15  -2   45.90    6.41
   1  15   2   49.73    6.64
  -1  15  -2   43.11    5.53
   1  15   2   49.57    6.00
   1  15   2   57.34    5.90
   1  15   2   48.72   12.43
   1  15   2   45.65    4.77
  -1  15  -2   51.30    6.17
  -1 -15   2    5.82   26.49
  -2  15   2    1.27    5.47
   2 -15   2  -13.31   11.94
  -2  15   2    3.38    2.07
  -2  15   2    7.70    2.63
  -2  15   2    3.76    2.76
   2 -15   2   37.10   26.88
   2  15  -2    6.51    2.83
   2  15  -2    8.63    2.66
   2 -15  -2   21.41   16.78
  -2  15  -2    8.79    2.65
   2  15   2    3.47    2.23
  -2 -15   2   -8.64   12.64
   2  15   2    8.28    2.65
   2  15   2    2.48    2.20
  -2  15  -2    5.95    2.56
   2  15   2    6.66    2.18
  -3  15   2    6.63    3.09
  -3 -15  -2  -18.23   19.34
   3  15  -2    8.82    3.18
  -3  15   2    3.58    2.19
   3 -15   2  -14.94   11.64
  -3  15   2    7.13    6.48
  -3  15   2    3.39    2.16
   3 -15   2   -9.34   18.67
  -3  15   2    2.07    2.56
  -3  15  -2    5.45    2.44
  -3 -15   2   -0.89   16.58
  -3 -15   2  -16.89   11.18
  -3  15  -2    2.00    2.32
   3  15   2    9.68    3.20
   3  15   2    5.50    2.13
   3 -15  -2  -17.58   14.11
   3  15   2    6.24    2.39
   3  15   2    4.07    2.48
  -4 -15  -2   21.51   24.51
   4  15  -2   49.24    5.70
  -4  15   2   46.45    5.75
  -4  15   2   47.41    6.20
  -4  15   2   51.24    5.35
  -4  15   2   29.36   10.13
  -4  15   2   50.37    5.70
   4  15  -2   48.56    5.05
  -4  15  -2   45.32    5.39
  -4  15  -2   48.15    5.80
   4  15   2   44.08    6.14
   4  15   2   50.53    4.69
   4  15   2   44.26    5.43
   4  15   2   44.24    5.78
  -5  15   2   25.75    4.92
   5  15  -2   21.96    4.03
  -5 -15  -2   83.13   28.51
   5  15  -2   25.54    4.56
  -5  15   2   27.68    4.42
  -5  15   2   22.02    8.33
  -5 -15  -2  110.54   41.99
   5 -15   2   13.61   17.77
   5  15   2   22.68    4.37
   5  15   2   20.61    4.59
  -5  15  -2   27.40    4.92
  -5 -15   2   -3.56   17.00
   5 -15  -2   58.34   26.53
   5 -15  -2   -3.12   13.09
   5  15   2   23.79    3.39
  -5  15  -2   24.84    3.98
  -6 -15  -2  -23.74   21.06
   6  15  -2   -1.76    1.65
   6 -15   2   -3.75   13.18
   6 -15   2  -10.95   16.49
  -6  15   2    0.26    1.65
  -6 -15  -2   69.10   32.32
  -6  15   2   -5.64    7.73
   6  15  -2    1.01    1.48
  -6  15   2    0.73    1.61
  -6 -15   2    8.09   19.59
  -6  15  -2   -0.06    1.64
   6  15   2    1.04    1.88
  -6  15  -2    0.33    1.59
   6  15   2   -2.28    1.19
  -6 -15   2   41.69   21.15
   6  15   2    1.78    1.79
   6 -15  -2  -19.91   18.98
   6 -15  -2    2.04   12.98
  -7  15   2    3.12    1.63
   7  15  -2    3.38    2.00
  -7  15   2    3.27    1.98
   7  15  -2    5.80    2.01
  -7  15   2   14.62    9.32
  -7 -15  -2    3.85   20.96
   7 -15   2    0.37   17.38
  -7 -15  -2    7.31   23.51
   7  15   2    2.45    1.76
  -7 -15   2  -13.03   21.71
  -7  15  -2    1.48    1.40
  -7 -15   2   -0.32   16.60
   7  15   2    1.18    2.21
   7 -15  -2   40.66   20.97
   7 -15  -2   -0.64   11.10
  -7  15  -2    0.30    1.65
  -8 -15  -2   55.14   22.88
   8 -15   2   -7.35   11.50
  -8  15   2   21.16    3.25
   8  15  -2   24.66    3.57
   8 -15   2    2.51   15.91
  -8  15   2   13.57    3.02
   8 -15   2   18.71    3.42
  -8 -15  -2   56.94   24.00
  -8  15  -2   16.30    3.09
   8 -15  -2   -7.32   15.41
   8  15   2   11.34    2.99
   8 -15  -2    0.06   11.05
  -8 -15   2    6.32   18.87
  -8 -15   2    0.44   18.30
  -8  15  -2   17.45    3.43
  -9 -15  -2  -17.55   17.92
   9 -15   2  -10.46   14.19
   9  15  -2    2.17    1.61
  -9  15   2    3.19    1.53
  -9  15   2    0.43    1.33
   9 -15   2    0.96   11.06
  -9 -15  -2    8.05   13.96
   9 -15   2   -0.22    2.23
  -9  15  -2   -0.92    1.09
  -9 -15   2  -15.79   13.30
   9 -15  -2  -11.24   11.69
   9  15   2   -0.47    1.40
  -9 -15   2  -21.13   16.26
   9 -15  -2  -14.24   11.04
  10 -15   2   20.90   15.67
  10 -15   2    0.90    1.70
  10 -15   2    0.52   13.59
 -10 -15  -2   -9.55   10.56
 -10  15   2    1.85    1.62
 -10  15   2    5.50    2.03
  10  15  -2    3.65    1.72
 -10 -15   2    9.01   13.80
  10 -15  -2   -4.35   14.07
  10 -15  -2   18.47   14.70
  10  15   2    3.50    1.69
 -10  15  -2    2.74    1.71
 -10 -15   2   -4.35   16.94
 -11  15   2   11.30    2.21
  11 -15   2   10.57    2.33
 -11 -15  -2  -10.97   17.66
 -11  15   2    8.68    2.51
  11  15  -2   11.19    2.30
  11 -15   2   15.74   15.37
 -11  15  -2    9.97    2.39
 -11 -15   2   -6.89   19.29
  11 -15  -2   10.74   14.19
  11  15   2   10.07    2.45
 -11 -15   2   -9.90    9.45
  12 -15   2  -16.04   17.85
 -12 -15  -2   -3.77    7.85
  12  15  -2    3.51    1.74
  12 -15   2   -8.61   14.01
 -12  15   2    6.76    1.76
 -12  15  -2    2.82    1.34
  12 -15  -2   21.70   16.04
  12 -15  -2   12.67   19.29
  12  15   2    3.36    1.51
 -12 -15   2   -7.67   22.38
 -12 -15   2    4.84    9.28
   0  16  -2   92.48    7.81
   0  16   2   89.47    8.01
   0  16   2   87.81    6.89
   0  16   2   88.74    7.28
   0  16  -2   87.49    8.82
  -1  16   2   44.41    5.29
  -1  16   2   55.68    7.18
   1  16  -2   43.65    5.53
  -1  16   2   41.40   11.80
   1  16  -2   51.69    4.95
   1 -16   2   60.83   32.33
  -1  16   2   54.34    5.46
  -1  16   2   44.43    5.70
   1  16   2   50.24    5.44
   1  16   2   52.66    6.04
  -1  16  -2   51.90    6.67
   1  16   2   44.88    4.86
   1  16   2   58.75    7.41
  -1  16  -2   48.88    5.84
   2 -16   2   10.95   27.16
   2  16  -2   13.25    2.97
  -2  16   2   14.53    3.66
  -2  16   2   18.73    4.54
  -2  16   2   11.98    7.84
  -2  16   2   16.55    3.81
   2  16  -2   12.66    3.36
  -2  16   2   16.10    3.12
   2  16   2   17.38    4.62
  -2  16  -2   13.68    3.25
   2  16   2   12.90    3.92
  -2 -16   2    3.72   13.48
   2  16   2   12.68    3.05
  -2  16  -2   11.11    3.45
   2 -16  -2  -10.06   19.72
   2  16   2   12.88    2.95
   3  16  -2   41.29    5.41
  -3  16   2   51.97   13.58
  -3  16   2   39.50    5.27
  -3  16   2   47.37    6.36
   3  16  -2   35.68    4.54
   3 -16   2    9.28   20.22
  -3  16   2   44.09    4.77
  -3  16  -2   40.69    5.20
   3  16   2   38.80    4.37
   3  16   2   37.78    5.23
   3  16   2   50.92    6.67
   3  16   2   38.82    4.85
  -3 -16   2   14.77   15.45
  -3  16  -2   31.64    4.85
   4  16  -2   57.05    5.47
  -4  16   2   54.11    6.71
  -4  16   2   38.53   10.97
   4 -16   2   10.98   25.79
  -4  16   2   53.89    5.95
   4  16  -2   54.54    5.75
  -4  16  -2   52.71    5.71
  -4  16  -2   58.38    5.81
   4 -16  -2   13.50   29.86
   4  16   2   59.34    5.77
   4  16   2   42.29    4.43
   4  16   2   52.79    6.04
   5 -16   2   15.22   16.39
  -5  16   2   19.95    9.46
  -5  16   2    7.01    3.06
  -5 -16  -2   -0.18   25.41
   5  16  -2    9.23    2.82
   5  16  -2    5.71    2.55
   5 -16   2   13.44   21.32
  -5  16   2    8.17    2.58
  -5 -16   2   22.10   20.27
   5  16   2    6.06    2.46
  -5  16  -2    5.71    2.01
   5  16   2    4.80    2.25
  -5 -16   2    1.04   20.56
  -5  16  -2    9.97    2.88
   5  16   2    6.19    2.10
   5 -16  -2   27.71   18.04
  -6 -16  -2   -0.62   25.05
  -6  16   2   40.52   17.63
  -6  16   2   28.73    4.27
  -6  16   2   23.95    4.51
   6 -16   2    2.34   17.84
   6  16  -2   28.35    3.57
   6  16  -2   27.19    4.08
   6 -16  -2   -2.74   13.41
   6  16   2   19.63    4.25
  -6  16  -2   30.38    4.44
  -6 -16   2   30.05   24.01
   6  16   2   23.69    3.69
   6 -16  -2    4.26   21.01
  -6  16  -2   24.65    3.71
  -6 -16   2   16.85   19.67
  -7 -16  -2   12.29   24.04
   7  16  -2   23.07    3.42
  -7  16   2   19.99    3.92
   7 -16   2   -5.23   16.70
  -7  16   2   25.19    3.78
   7 -16   2    6.72   15.18
   7 -16  -2   12.89   16.39
   7 -16  -2    7.57   18.87
  -7 -16   2   23.59   19.95
  -7  16  -2   23.75    4.27
   7  16   2   16.33    3.35
  -8  16   2    4.93    1.82
  -8  16   2    3.11    1.48
   8 -16   2   12.89   14.59
  -8 -16  -2  -33.01   23.74
   8  16  -2    3.75    1.68
  -8 -16  -2    7.67   15.52
   8 -16   2   24.75   19.56
  -8 -16   2   11.09   16.00
  -8 -16   2  -19.69   18.37
   8  16   2    3.81    1.97
   8 -16  -2   -3.61   13.42
   8 -16  -2   11.78   18.47
  -8  16  -2    3.84    1.73
   9 -16   2    3.15   16.48
  -9 -16  -2   -3.26   21.48
  -9  16   2    3.73    1.76
  -9  16   2    7.77    2.07
   9  16  -2    5.62    1.78
   9 -16   2   -4.29   14.98
  -9 -16  -2   -0.51   13.16
  -9 -16   2   18.21   15.35
  -9  16  -2    5.75    2.15
   9 -16  -2   21.46   14.52
  -9 -16   2   -5.83   19.03
   9 -16  -2   -1.09   14.96
   9  16   2    6.24    2.28
 -10  16   2    3.99    1.55
  10 -16   2  -21.52   14.99
 -10 -16  -2   -3.30   10.80
  10 -16   2    4.04   14.91
  10  16  -2    4.21    1.59
 -10 -16  -2    3.05   21.30
 -10  16   2    4.37    1.97
  10 -16  -2    6.76   15.18
 -10 -16   2   21.14   21.28
 -10  16  -2    4.61    1.95
 -10 -16   2    3.81   10.48
  10 -16  -2   26.85   17.43
  10  16   2    4.03    1.75
  11 -16   2  -23.38   14.56
  11  16  -2    0.89    1.14
 -11 -16  -2    6.39   10.86
 -11  16   2    1.18    1.35
 -11  16  -2    2.30    1.47
  11 -16  -2    9.20   16.25
 -11 -16   2   13.47   10.34
  11  16   2    1.08    1.10
   0  17   2    2.18    2.31
   0 -17   2    5.81   16.19
   0  17   2    1.31    1.99
   0  17  -2   -1.41    1.10
   0  17   2   -1.40    1.29
   0  17  -2   -2.52    2.90
  -1  17   2   -1.05    1.51
   1  17  -2    0.07    1.46
   1 -17   2   29.32   29.97
   1  17  -2    0.15    1.85
   1 -17   2    5.88   14.16
  -1  17   2    1.62    1.46
  -1  17   2    1.88    2.06
   1  17   2    0.82    1.68
   1  17   2   -0.43    1.57
  -1 -17   2   -1.78   17.00
  -1  17  -2   -0.75    1.32
   1  17   2   -0.06    1.75
   1  17   2   -2.07    1.26
  -1 -17   2   23.22   14.93
  -2  17   2   -0.55    1.27
  -2  17   2    4.84    1.84
  -2  17   2    1.15    2.25
   2 -17   2  -28.18   24.39
   2  17  -2   -2.56    1.26
   2  17  -2   -1.92    1.52
   2  17   2   -0.98    1.24
   2  17   2   -1.11    1.23
  -2 -17   2   11.51   18.56
  -2  17  -2    1.33    1.89
   2  17   2    1.03    1.59
   2  17   2    0.87    1.50
  -2 -17   2  -21.28   16.15
   3  17  -2    6.58    1.99
   3 -17   2  -34.12   21.39
   3  17  -2    4.21    1.96
  -3  17   2    8.58    2.94
  -3  17   2   -9.11    9.80
  -3  17   2    2.27    1.60
   3  17   2    6.64    2.04
   3 -17  -2    9.16   25.94
  -3  17  -2    2.23    1.71
  -3 -17   2  -13.45   17.51
   3  17   2    3.51    2.11
   4 -17   2   23.46   22.07
   4  17  -2    0.33    1.43
   4  17  -2    3.76    1.60
  -4  17   2    2.28    1.72
  -4 -17   2  -13.49   18.86
  -4  17  -2    0.18    1.60
   4  17   2    0.18    1.32
   4  17   2    1.13    1.57
  -4 -17   2   12.06   22.89
   5 -17   2   -0.51   16.72
   5 -17   2  -28.43   18.99
  -5  17   2    1.85    1.68
  -5  17   2    6.83    1.90
   5  17  -2    7.46    2.27
  -5 -17  -2   14.65   32.45
  -5  17  -2    5.53    2.12
   5 -17  -2  -28.47   20.76
   5  17   2    6.65    2.67
  -5 -17   2    5.29   23.61
   5  17   2    3.65    1.58
   5 -17  -2   69.00   30.99
   6 -17   2  -20.09   15.23
   6 -17   2    0.89   19.81
   6  17  -2    1.21    1.47
  -6  17   2    1.08    1.41
   6  17  -2    0.73    1.32
  -6  17   2    1.24    1.33
  -6 -17  -2   24.32   32.13
   6  17   2   -0.44    0.80
  -6 -17   2   -2.65   21.32
   6  17   2    2.21    1.57
  -6  17  -2   -0.84    1.17
   6 -17  -2  -35.99   23.59
  -6 -17   2   17.32   26.03
   6 -17  -2   -5.14   20.34
  -7 -17  -2    0.33   21.69
  -7 -17  -2  -11.21   29.76
   7  17  -2    1.35    1.32
   7 -17   2    3.15   15.88
  -7  17   2    1.41    1.15
  -7  17   2    0.27    1.28
   7 -17  -2    8.74   21.69
  -7 -17   2   36.81   21.97
  -7 -17   2   15.78   19.25
   7 -17  -2   20.11   19.42
  -7  17  -2    0.43    1.27
   7  17   2    1.56    1.36
   8 -17   2   -3.57   18.92
  -8  17   2    2.68    1.33
   8  17  -2    6.49    1.67
  -8 -17  -2   21.85   17.37
  -8  17   2    3.33    1.83
   8 -17   2    7.49   17.34
   8  17   2    7.86    2.12
   8 -17  -2   -1.11   18.68
  -8  17  -2    5.31    1.66
   8 -17  -2  -12.47   16.18
  -8 -17   2    1.77   22.03
  -8 -17   2    0.59   15.35
  -9 -17  -2   26.91   15.19
   9 -17   2   13.79   16.93
   9 -17   2   30.79   20.15
   9 -17  -2   27.22   19.65
  10 -17   2    4.70   19.99
 -10  17   2    2.96    1.45
  10  17  -2    6.26    1.61
 -10  17  -2    4.04    1.45
  10  17   2    2.45    1.18
  10 -17  -2   16.97   21.01
 -10 -17   2   -5.12   10.54
   0  18   2   42.71    6.29
[truncated: 1,505,227 more chars]
